# Supplementary material for: MetaScreener: a robust dual-mode framework for directional prioritization of actionable signatures through multi-dataset and multi-approach integration
Source: J Transl Med. 2026 Mar 17;24:583. doi: 10.1186/s12967-026-08019-y (PMC13107662; doi:10.1186/s12967-026-08019-y)
Supplement: Supplementary file 1 — Supplementary material 1 [file 12967_2026_8019_MOESM1_ESM.xlsx]

## Sheet: references
Accession	Reference	Datatype
GSE44076	PMID:25215506;PMID:25253512;PMID:24597571;PMID:24760461;PMID:24839936;PMID:30283144;PMID:34419169;PMID:36182938	validating
GSE44861	PMID:23982929	validating
GSE68468	PMID:19359472;PMID:12801868;PMID:17699774;PMID:17044051;PMID:16489013;PMID:18483253;PMID:15722375	validating
GSE37178	PMID:23308215	validating
GSE18105	PMID:20162577	validating
GSE21815	PMID:21862635;PMID:22983984	validating
GSE17537	PMID:19914252;PMID:22115830;PMID:25916654;PMID:30606770	validating
GSE29621	PMID:22362069	validating
GSE38832	PMID:25320007	validating
GSE72970	PMID:28284171;PMID:28659146;PMID:30863148	validating
GSE33113	PMID:22056143;PMID:22496204	training
TCGACRC	TCGA project	training
GSE39582	PMID:23700391	training
GSE2109	From Erin Curley	validating
GSE13067	PMID:19088021	training
GSE13294	PMID:19088021	training
GSE14333	PMID:19996206	training
GSE17536	PMID:19914252;PMID:22115830;PMID:25916654;PMID:30606770	validating
GSE20916	PMID:20957034	training
GSE35896	PMID:23272949	training
GSE37892	PMID:22917480	validating
KFSYSCC	PMID:26457759	training
syn26720761	PMID:35773407	validating
syn2623706	PMID:26457759	validating
GSE39084	PMID:25083765	validating
GSE170999	PMID:33817986	validating
GSE18088	PMID:21465190	validating
GSE75316	PMID:27354468	validating
GSE271172	From Guanglong Dong	validating
GSE50760	PMID:25049118;PMID:27152521;PMID:31578316;PMID:38816545	validating
GSE86562	PMID:27756306	validating
