# Supplementary material for: MetaScreener: a robust dual-mode framework for directional prioritization of actionable signatures through multi-dataset and multi-approach integration
Source: J Transl Med. 2026 Mar 17;24:583. doi: 10.1186/s12967-026-08019-y (PMC13107662; doi:10.1186/s12967-026-08019-y)
Supplement: Supplementary file 2 — Supplementary material 2 [file 12967_2026_8019_MOESM2_ESM.xlsx]

## Sheet: CMS subtypes
	CMS1	CMS2	CMS3	CMS4	NOLBL
GSE44076	3	28	17	19	31
GSE44861	4	14	6	11	21
GSE68468	24	55	38	51	77
GSE37178	8	24	9	13	30
GSE18105	10	37	5	3	39
GSE21815	14	38	11	12	57
GSE17537	7	14	11	7	16
GSE29621	12	19	8	10	16
GSE38832	18	24	17	25	38
GSE72970	15	28	14	20	47
GSE33113	20	33	13	14	10
TCGACRC	74	174	100	140	139
GSE39582	86	199	86	106	89
GSE2109	51	83	44	54	61
GSE13067	12	29	9	8	16
GSE13294	39	49	19	19	29
GSE14333	51	95	41	48	55
GSE17536	36	64	24	24	29
GSE20916	5	14	34	18	19
GSE35896	10	16	8	20	8
GSE37892	6	42	22	35	25
KFSYSCC	32	91	58	72	54
syn26720761	24	59	19	26	34
syn2623706	434	944	466	735	653
GSE39084	11	18	17	9	15
GSE170999	4	23	8	7	34
GSE18088	16	20	3	8	6
GSE75316	10	24	5	4	16
GSE271172	7	11	12	8	7
GSE50760	3	9	4	6	14
GSE86562	3	9	3	7	32
