# Supplementary material for: MetaScreener: a robust dual-mode framework for directional prioritization of actionable signatures through multi-dataset and multi-approach integration
Source: J Transl Med. 2026 Mar 17;24:583. doi: 10.1186/s12967-026-08019-y (PMC13107662; doi:10.1186/s12967-026-08019-y)
Supplement: Supplementary file 3 — Supplementary material 3 [file 12967_2026_8019_MOESM3_ESM.xlsx]

## Sheet: Wnt pathway signatures
BIOCARTA_WNT	https://www.gsea-msigdb.org/gsea/msigdb/human/geneset/BIOCARTA_WNT_PATHWAY	APC	AXIN1	BTRC	CCND1	CREBBP	CSNK2A1	CTBP1	CTNNB1	DVL1	FRAT1	FZD1	GSK3B	HDAC1	HNF1A	MAP3K7	MYC	NLK	PPARD	PPP2CA	SMAD4	TAB1	TLE1	WIF1	WNT1
FEVR_WNT_UP	https://www.gsea-msigdb.org/gsea/msigdb/human/geneset/FEVR_CTNNB1_TARGETS_DN	AAGAB	AASDHPPT	ABHD17B	ACAT2	ACP1	ACP2	ADA	ADD3	ADRA2A	ADSL	AFP	AHCYL1	AKR1B1	ALG6	ANAPC5	ANKRD10	AP3B1	APEX1	APPBP2	AQP1	AQP4	ARF6	ARGLU1	ARHGAP27	ARHGAP5	ASCL2	ASF1B	ATP5PF	AURKB	AXIN2	BCAS2	BCL7C	BCOR	BIRC5	BLTP2	BORA	BRCA1	BRCA2	BTF3	BUB1	BUB1B	C5orf24	C5orf34	CA2	CAPRIN1	CAPRIN2	CARD11	CARNMT1
FEVR_WNT_DN	https://www.gsea-msigdb.org/gsea/msigdb/human/geneset/FEVR_CTNNB1_TARGETS_UP	ABCA3	ABCA7	ABCB1	ABCB10	ABCD1	ABCG5	ABHD18	ABHD2	ABLIM1	ABR	ACACB	ACAP1	ACE	ACE2	ACER3	ACKR4	ACOX1	ACTA1	ACYP2	ADK	ADM	ADPRM	AGPAT3	AGPAT4	AGR2	AKR1B15	ALDH1A1	AMN	AMY2A	ANGPTL4	ANK3	ANXA2	AOC1	AP2A2	AP3M1	AP3M2	AP5M1	APBA3	APLNR	APOA1	APOBEC1	APOC3	APOL3	AQP11	AQP7	ARFGAP3	ARHGDIG	ARIH1
GOBP_WNT	https://www.gsea-msigdb.org/gsea/msigdb/human/geneset/GOBP_WNT_SIGNALING_PATHWAY	ABL1	ADGRA2	ADNP	ALPK2	AMER1	AMER2	AMER3	AMFR	AMOTL1	AMOTL2	ANKRD6	APC	APC2	APCDD1	APCDD1L	APOE	APP	ARHGEF19	ARL6	ASPM	ATP6AP2	ATP6V0C	ATP6V1C2	AXIN1	AXIN2	BAMBI	BARX1	BCL7B	BCL9	BCL9L	BICC1	BIRC8	BMAL1	BMP2	BRD7	BTRC	C12orf43	CALCOCO1	CAPRIN2	CAV1	CBY1	CCAR2	CCDC88C	CCN4	CCND1	CCNE1	CCNY	CCNYL1
HALLMARK_WNT	https://www.gsea-msigdb.org/gsea/msigdb/human/geneset/HALLMARK_WNT_BETA_CATENIN_SIGNALING	ADAM17	AXIN1	AXIN2	CCND2	CSNK1E	CTNNB1	CUL1	DKK1	DKK4	DLL1	DVL2	FRAT1	FZD1	FZD8	GNAI1	HDAC11	HDAC2	HDAC5	HEY1	HEY2	JAG1	JAG2	KAT2A	LEF1	MAML1	MYC	NCOR2	NCSTN	NKD1	NOTCH1	NOTCH4	NUMB	PPARD	PSEN2	PTCH1	RBPJ	SKP2	TCF7	TP53	WNT1	WNT5B	WNT6
KEGG_WNT	https://www.gsea-msigdb.org/gsea/msigdb/human/geneset/KEGG_WNT_SIGNALING_PATHWAY	APC	APC2	AXIN1	AXIN2	BTRC	CACYBP	CAMK2A	CAMK2B	CAMK2D	CAMK2G	CCND1	CCND2	CCND3	CER1	CHD8	CHP1	CHP2	CREBBP	CSNK1A1	CSNK1A1L	CSNK1E	CSNK2A1	CSNK2A2	CSNK2B	CTBP1	CTBP2	CTNNB1	CTNNBIP1	CUL1	CXXC4	DAAM1	DAAM2	DKK1	DKK2	DKK4	DVL1	DVL2	DVL3	EP300	FBXW11	FOSL1	FRAT1	FRAT2	FZD1	FZD10	FZD2	FZD3	FZD4
PID_WNT	https://www.gsea-msigdb.org/gsea/msigdb/human/geneset/PID_WNT_SIGNALING_PATHWAY	ATP6AP2	CTHRC1	DKK1	FZD1	FZD10	FZD2	FZD4	FZD5	FZD6	FZD7	FZD8	FZD9	IGFBP4	KREMEN1	KREMEN2	LRP5	LRP6	ROR2	RSPO1	RYK	WIF1	WNT1	WNT2	WNT3	WNT3A	WNT5A	WNT7A	WNT7B
REACTOME_WNT	https://www.gsea-msigdb.org/gsea/msigdb/human/geneset/REACTOME_SIGNALING_BY_WNT	AGO1	AGO2	AGO3	AGO4	AKT1	AKT2	AMER1	AP2A1	AP2A2	AP2B1	AP2M1	AP2S1	APC	ARRB2	ASH2L	AXIN1	AXIN2	BCL9	BCL9L	BTRC	CALM1	CAMK2A	CAV1	CBY1	CCDC88C	CDC73	CHD8	CLTA	CLTB	CLTC	CREBBP	CSNK1A1	CSNK1E	CSNK1G2	CSNK2A1	CSNK2A2	CSNK2B	CTBP1	CTBP2	CTNNB1	CTNNBIP1	CUL1	CUL3	CXXC4	DAAM1	DACT1	DKK1	DKK2
WP_WNT	https://www.gsea-msigdb.org/gsea/msigdb/human/geneset/WP_WNT_SIGNALING_WP428	APC	AXIN1	CAMK2A	CAMK2B	CAMK2D	CAMK2G	CCND1	CCND2	CCND3	CER1	CHD8	CSNK1A1	CSNK1E	CSNK2A1	CSNK2A2	CSNK2A3	CSNK2B	CTBP1	CTBP2	CTNNB1	CTNNBIP1	CXXC4	DAAM1	DAAM2	DKK1	DKK2	DKK4	DVL1	DVL2	DVL3	FOSL1	FRAT1	FRAT2	FZD1	FZD10	FZD2	FZD3	FZD5	FZD6	FZD7	FZD8	FZD9	GPC4	GSK3B	INVS	JUN	KREMEN1	LEF1
FLIER_WNT	PMID:26457759	FOXQ1	PHLDA1	SLC7A5	RNF43	CTPS	BYSL	SCD	SOX4	WDR77	NOB1P	PSF1	NLE1	PMSCL1	PPIL1	RNU3IP2	CIRH1A	ZNF511	HIG2	ZNF593	MRTO4	DKC1	ODC1	PSMG4	HSPC111	AURKB	NOPCHAP1	WDR12	CDT1	PNO1	SDCCAG16	NOC3L	CAD	XPOT	NAT10	YAP1	SRM	NXT1	MRPS12	RAB9P40	RHEB	WDR3	RFP	CRTAP	SF3A2	GEMIN5	RRP41	HNRPDL	NPRL3
[truncated: 640 more columns]

## Sheet: iCMS up and down signatures 
iCMS2_up	PMID: 35773407	CXCL14	LY6G6F-LY6G6D	EREG	TIMP3	KRT23	RUBCNL	PLTP	TNNC2	GGH	FN1	TDGF1	ARID3A	PTPRO	CYP2W1	TSPAN6	FGGY	DPEP1	AXIN2	PRSS23	PLIN2	PLCB4	RNF43	PFDN4	ASCL2	PRR15	DDX27	QPRT	AP003774.4	LCN15	POFUT1	CPNE1	AREG	MYC	OSER1	ZNF503	SLC5A6	NELFCD	DPM1	FARP1	TP53RK	ARHGAP45	EIF6	ACOT8	NKD1	CTNNBL1	YWHAB	TRIB3	PSMA7
iCMS2_down	PMID: 35773407	GBA2	IL18	FA2H	TP53I3	BAIAP2L2	NPTN	PPP2CB	STXBP5	LAMA3	TRIP11	CCNG2	HIPK1	PPP1R12B	UGDH	NUMB	FLII	PDLIM5	ZNF24	ACADS	ARSA	ATP8A1	COPG1	TLN2	SMAD4	RNF19B	ALDH6A1	ATP5F1A	VAPA	PCM1	RNASE1	ALDOB	RIOK3	LMAN1	LRP10	NDRG2	NAA38	TFF3	ACER3	KIAA1522	SHROOM3	PLA2G10	CCAR2	TOR4A	CASC4	HES4	MPDU1	RHOBTB3	RNF138
iCMS3_up	PMID: 35773407	AL445524.1	TNFRSF10B	DNAJC10	IGHG4	TSTA3	PFKP	RASL11A	LIPG	RAB15	CTNNBIP1	MUC17	ATL3	ADAM9	SEZ6L2	LPIN1	ATP1B1	PPP6R1	DEPP1	WARS	S100A13	C9orf3	DPYSL2	MMP7	CDKN2A	TVP23B	S100P	CLU	SERPINB5	CYR61	EPS8L1	TRIM29	SDR16C5	PRSS2	RGS10	MYOF	TMEM92	IFI16	TYMP	CA9	TPGS1	CDC42EP1	BNIP3L	STIM2	LINC00467	AGRN	ME1	RGS2	EGLN3
iCMS3_down	PMID: 35773407	AQP8	SLC26A2	PCSK1N	MS4A12	FABP1	TLE2	CA4	UGT2A3	CEACAM7	SLC39A5	MOGAT3	ZBTB10	CEBPA	ID1	CKB	SATB2	VAV3	SEMA5A	CFTR	C10orf99	HNF4A	CDX2	PM20D2	SLC26A3	ARSE	NOX1	MEP1A	SELENOP	DDC	PID1	AIFM3	ST6GAL1	CDHR1	FCGRT	SPINK1	ESPN	GJB1	NXPE4	CHP2	PKIG	PPP1R14D	SMAP1	A1CF	TFCP2L1	THBS1	RETREG1	MAPK13	ATP10B
[truncated: 260 more columns]
