# Supplementary material for: MetaScreener: a robust dual-mode framework for directional prioritization of actionable signatures through multi-dataset and multi-approach integration
Source: J Transl Med. 2026 Mar 17;24:583. doi: 10.1186/s12967-026-08019-y (PMC13107662; doi:10.1186/s12967-026-08019-y)
Supplement: Supplementary file 4 — Supplementary material 4 [file 12967_2026_8019_MOESM4_ESM.xlsx]

## Sheet: Hallmark signatures
Adipogenesis	https://www.gsea-msigdb.org/gsea/msigdb/human/geneset/HALLMARK_ADIPOGENESIS	ABCA1	ABCB8	ACAA2	ACADL	ACADM	ACADS	ACLY	ACO2	ACOX1	ADCY6	ADIG	ADIPOQ	ADIPOR2	AGPAT3	AIFM1	AK2	ALDH2	ALDOA	ANGPT1	ANGPTL4	APLP2	APOE	ARAF	ARL4A	ATL2	ATP1B3	ATP5PO	BAZ2A	BCKDHA	BCL2L13	BCL6	C3	CAT	CAVIN1	CAVIN2	CCNG2	CD151	CD302	CD36	CDKN2C	CHCHD10	CHUK	CIDEA	CMBL	CMPK1	COL15A1	COL4A1	COQ3
Allograft_rejection	https://www.gsea-msigdb.org/gsea/msigdb/human/geneset/HALLMARK_ALLOGRAFT_REJECTION	AARS1	ABCE1	ABI1	ACHE	ACVR2A	AKT1	APBB1	B2M	BCAT1	BCL10	BCL3	BRCA1	C2	CAPG	CARTPT	CCL11	CCL13	CCL19	CCL2	CCL22	CCL4	CCL5	CCL7	CCND2	CCND3	CCR1	CCR2	CCR5	CD1D	CD2	CD247	CD28	CD3D	CD3E	CD3G	CD4	CD40	CD40LG	CD47	CD7	CD74	CD79A	CD80	CD86	CD8A	CD8B	CD96	CDKN2A
Androgen_response	https://www.gsea-msigdb.org/gsea/msigdb/human/geneset/HALLMARK_ANDROGEN_RESPONSE	ABCC4	ABHD2	ACSL3	ACTN1	ADAMTS1	ADRM1	AKAP12	AKT1	ALDH1A3	ANKH	APPBP2	ARID5B	AZGP1	B2M	B4GALT1	BMPR1B	CAMKK2	CCND1	CCND3	CDC14B	CDK6	CENPN	DBI	DHCR24	DNAJB9	ELK4	ELL2	ELOVL5	FADS1	FKBP5	GNAI3	GPD1L	GSR	GUCY1A1	H1-0	HERC3	HMGCR	HMGCS1	HOMER2	HPGD	HSD17B14	IDI1	INPP4B	INSIG1	IQGAP2	ITGAV	KLK2	KLK3
Angiogenesis	https://www.gsea-msigdb.org/gsea/msigdb/human/geneset/HALLMARK_ANGIOGENESIS	APOH	APP	CCND2	COL3A1	COL5A2	CXCL6	FGFR1	FSTL1	ITGAV	JAG1	JAG2	KCNJ8	LPL	LRPAP1	LUM	MSX1	NRP1	OLR1	PDGFA	PF4	PGLYRP1	POSTN	PRG2	PTK2	S100A4	SERPINA5	SLCO2A1	SPP1	STC1	THBD	TIMP1	TNFRSF21	VAV2	VCAN	VEGFA	VTN
Apical_junction	https://www.gsea-msigdb.org/gsea/msigdb/human/geneset/HALLMARK_APICAL_JUNCTION	ACTA1	ACTB	ACTC1	ACTG1	ACTG2	ACTN1	ACTN2	ACTN3	ACTN4	ADAM15	ADAM23	ADAM9	ADAMTS5	ADRA1B	AKT2	AKT3	ALOX15B	AMH	AMIGO1	AMIGO2	ARHGEF6	ARPC2	ATP1A3	B4GALT1	BAIAP2	BMP1	CADM2	CADM3	CALB2	CAP1	CD209	CD274	CD276	CD34	CD86	CD99	CDH1	CDH11	CDH15	CDH3	CDH4	CDH6	CDH8	CDK8	CDSN	CERCAM	CLDN11	CLDN14
Apical_surface	https://www.gsea-msigdb.org/gsea/msigdb/human/geneset/HALLMARK_APICAL_SURFACE	ADAM10	ADIPOR2	AFAP1L2	AKAP7	APP	ATP6V0A4	ATP8B1	B4GALT1	BRCA1	CD160	CROCC	CRYBG1	CX3CL1	DCBLD2	EFNA5	EPHB4	FLOT2	GAS1	GATA3	GHRL	GSTM3	HSPB1	IL2RB	IL2RG	LYN	LYPD3	MAL	MDGA1	NCOA6	NTNG1	PCSK9	PKHD1	PLAUR	RHCG	RTN4RL1	SCUBE1	SHROOM2	SLC22A12	SLC2A4	SLC34A3	SRPX	SULF2	THY1	TMEM8B
Apoptosis	https://www.gsea-msigdb.org/gsea/msigdb/human/geneset/HALLMARK_APOPTOSIS	ADD1	AIFM3	ANKH	ANXA1	APP	ATF3	AVPR1A	BAX	BCAP31	BCL10	BCL2L1	BCL2L10	BCL2L11	BCL2L2	BGN	BID	BIK	BIRC3	BMF	BMP2	BNIP3L	BRCA1	BTG2	BTG3	CASP1	CASP2	CASP3	CASP4	CASP6	CASP7	CASP8	CASP9	CAV1	CCNA1	CCND1	CCND2	CD14	CD2	CD38	CD44	CD69	CDC25B	CDK2	CDKN1A	CDKN1B	CFLAR	CLU	CREBBP
Bile_acid_metabolism	https://www.gsea-msigdb.org/gsea/msigdb/human/geneset/HALLMARK_BILE_ACID_METABOLISM	ABCA1	ABCA2	ABCA3	ABCA4	ABCA5	ABCA6	ABCA8	ABCA9	ABCD1	ABCD2	ABCD3	ABCG4	ABCG8	ACSL1	ACSL5	AGXT	AKR1D1	ALDH1A1	ALDH8A1	ALDH9A1	AMACR	APOA1	AQP9	AR	ATXN1	BBOX1	BCAR3	BMP6	CAT	CH25H	CROT	CYP27A1	CYP39A1	CYP46A1	CYP7A1	CYP7B1	CYP8B1	DHCR24	DIO1	DIO2	EFHC1	EPHX2	FADS1	FADS2	FDXR	GC	GCLM	GNMT
Cholesterol_homeostasis	https://www.gsea-msigdb.org/gsea/msigdb/human/geneset/HALLMARK_CHOLESTEROL_HOMEOSTASIS	ABCA2	ACAT2	ACSS2	ACTG1	ADH4	ALCAM	ALDOC	ANTXR2	ANXA13	ANXA5	ATF3	ATF5	ATXN2	AVPR1A	CBS	CD9	CHKA	CLU	CPEB2	CTNNB1	CXCL16	CYP51A1	DHCR7	EBP	ECH1	ERRFI1	ETHE1	FABP5	FADS2	FASN	FBXO6	FDFT1	FDPS	GLDC	GNAI1	GPX8	GSTM2	GUSB	HMGCR	HMGCS1	HSD17B7	IDI1	JAG1	LDLR	LGALS3	LGMN	LPL	LSS
Coagulation	https://www.gsea-msigdb.org/gsea/msigdb/human/geneset/HALLMARK_COAGULATION	A2M	ACOX2	ADAM9	ANG	ANXA1	APOA1	APOC1	APOC2	APOC3	ARF4	BMP1	C1QA	C1R	C1S	C2	C3	C8A	C8B	C8G	C9	CAPN2	CAPN5	CASP9	CD9	CFB	CFD	CFH	CFI	CLU	COMP	CPB2	CPN1	CPQ	CRIP2	CSRP1	CTSB	CTSE	CTSH	CTSK	CTSO	CTSV	DCT	DPP4	DUSP14	DUSP6	F10	F11	F12
Complement	https://www.gsea-msigdb.org/gsea/msigdb/human/geneset/HALLMARK_COMPLEMENT	ACTN2	ADAM9	ADRA2B	AKAP10	ANG	ANXA5	APOA4	APOBEC3F	APOBEC3G	APOC1	ATOX1	BRPF3	C1QA	C1QC	C1R	C1S	C2	C3	C4BPB	C9	CA2	CALM1	CALM3	CASP1	CASP10	CASP3	CASP4	CASP5	CASP7	CASP9	CBLB	CCL5	CD36	CD40LG	CD46	CD55	CD59	CDA	CDH13	CDK5R1	CEBPB	CFB	CFH	CLU	COL4A2	CP	CPM	CPQ
DNA_repair	https://www.gsea-msigdb.org/gsea/msigdb/human/geneset/HALLMARK_DNA_REPAIR	AAAS	ADA	ADCY6	ADRM1	AGO4	AK1	AK3	ALYREF	APRT	ARL6IP1	BCAM	BCAP31	BOLA2	BRF2	CANT1	CCNO	CDA	CETN2	CLP1	CMPK2	COX17	CSTF3	DAD1	DCTN4	DDB1	DDB2	DGCR8	DGUOK	DUT	EDF1	EIF1B	ELL	ELOA	ERCC1	ERCC2	ERCC3	ERCC4	ERCC5	ERCC8	FEN1	GMPR2	GPX4	GSDME	GTF2A2	GTF2B	GTF2F1	GTF2H1	GTF2H3
E2F_targets	https://www.gsea-msigdb.org/gsea/msigdb/human/geneset/HALLMARK_E2F_TARGETS	AK2	ANP32E	ASF1A	ASF1B	ATAD2	AURKA	AURKB	BARD1	BIRC5	BRCA1	BRCA2	BRMS1L	BUB1B	CBX5	CCNB2	CCNE1	CCP110	CDC20	CDC25A	CDC25B	CDCA3	CDCA8	CDK1	CDK4	CDKN1A	CDKN1B	CDKN2A	CDKN2C	CDKN3	CENPE	CENPM	CHEK1	CHEK2	CIT	CKS1B	CKS2	CNOT9	CSE1L	CTCF	CTPS1	DCK	DCLRE1B	DCTPP1	DDX39A	DEK	DEPDC1	DIAPH3	DLGAP5
Epithelial_mesenchymal_transition	https://www.gsea-msigdb.org/gsea/msigdb/human/geneset/HALLMARK_EPITHELIAL_MESENCHYMAL_TRANSITION	ABI3BP	ACTA2	ADAM12	ANPEP	APLP1	AREG	BASP1	BDNF	BGN	BMP1	CADM1	CALD1	CALU	CAP2	CAPG	CCN1	CCN2	CD44	CD59	CDH11	CDH2	CDH6	COL11A1	COL12A1	COL16A1	COL1A1	COL1A2	COL3A1	COL4A1	COL4A2	COL5A1	COL5A2	COL5A3	COL6A2	COL6A3	COL7A1	COL8A2	COLGALT1	COMP	COPA	CRLF1	CTHRC1	CXCL1	CXCL12	CXCL6	CXCL8	DAB2	DCN
Estrogen_response_early	https://www.gsea-msigdb.org/gsea/msigdb/human/geneset/HALLMARK_ESTROGEN_RESPONSE_EARLY	ABAT	ABCA3	ABHD2	ABLIM1	ADCY1	ADCY9	ADD3	AFF1	AKAP1	ALDH3B1	AMFR	ANXA9	AQP3	AR	AREG	ARL3	ASB13	B4GALT1	BAG1	BCL11B	BCL2	BHLHE40	BLVRB	CA12	CALB2	CALCR	CANT1	CBFA2T3	CCN5	CCND1	CD44	CELSR1	CELSR2	CHPT1	CISH	CLDN7	CLIC3	CXCL12	CYP26B1	DEPTOR	DHCR7	DHRS2	DHRS3	DLC1	DYNLT3	EEIG1	EGR3	ELF1
Estrogen_response_late	https://www.gsea-msigdb.org/gsea/msigdb/human/geneset/HALLMARK_ESTROGEN_RESPONSE_LATE	ABCA3	ABHD2	ACOX2	ADD3	AFF1	AGR2	ALDH3A2	ALDH3B1	AMFR	ANXA9	AREG	ARL3	ASCL1	ASS1	ATP2B4	BAG1	BATF	BCL2	BLVRB	BTG3	CA12	CA2	CACNA2D2	CALCR	CAV1	CCN5	CCNA1	CCND1	CD44	CD9	CDC20	CDC6	CDH1	CELSR2	CHPT1	CHST8	CISH	CKB	CLIC3	COX6C	CPE	CXCL12	CXCL14	CYP26B1	CYP4F11	DCXR	DHCR7	DHRS2
Fatty_acid_metabolism	https://www.gsea-msigdb.org/gsea/msigdb/human/geneset/HALLMARK_FATTY_ACID_METABOLISM	AADAT	ACAA1	ACAA2	ACADL	ACADM	ACADS	ACADVL	ACAT2	ACO2	ACOT2	ACOT8	ACOX1	ACSL1	ACSL4	ACSL5	ACSM3	ACSS1	ADH1C	ADH7	ADIPOR2	ADSL	ALAD	ALDH1A1	ALDH3A1	ALDH3A2	ALDH9A1	ALDOA	AOC3	APEX1	AQP7	AUH	BCKDHB	BLVRA	BMPR1B	BPHL	CA2	CA4	CA6	CBR1	CBR3	CD1D	CD36	CEL	CIDEA	CPOX	CPT1A	CPT2	CRAT
G2M_checkpoint	https://www.gsea-msigdb.org/gsea/msigdb/human/geneset/HALLMARK_G2M_CHECKPOINT	ABL1	AMD1	ARID4A	ATF5	ATRX	AURKA	AURKB	BARD1	BCL3	BIRC5	BRCA2	BUB1	BUB3	CASP8AP2	CBX1	CCNA2	CCNB2	CCND1	CCNF	CCNT1	CDC20	CDC25A	CDC25B	CDC27	CDC45	CDC6	CDC7	CDK1	CDK4	CDKN1B	CDKN2C	CDKN3	CENPA	CENPE	CENPF	CHAF1A	CHEK1	CHMP1A	CKS1B	CKS2	CTCF	CUL1	CUL3	CUL4A	CUL5	DBF4	DDX39A	DKC1
Glycolysis	https://www.gsea-msigdb.org/gsea/msigdb/human/geneset/HALLMARK_GLYCOLYSIS	ABCB6	ADORA2B	AGL	AGRN	AK3	AK4	AKR1A1	ALDH7A1	ALDH9A1	ALDOA	ALDOB	ALG1	ANG	ANGPTL4	ANKZF1	ARPP19	ARTN	AURKA	B3GALT6	B3GAT1	B3GAT3	B3GNT3	B4GALT1	B4GALT2	B4GALT4	B4GALT7	BIK	BPNT1	CACNA1H	CAPN5	CASP6	CD44	CDK1	CENPA	CHPF	CHPF2	CHST1	CHST12	CHST2	CHST4	CHST6	CITED2	CLDN3	CLDN9	CLN6	COG2	COL5A1	COPB2
Hedgehog_signaling	https://www.gsea-msigdb.org/gsea/msigdb/human/geneset/HALLMARK_HEDGEHOG_SIGNALING	ACHE	ADGRG1	AMOT	CDK5R1	CDK6	CELSR1	CNTFR	CRMP1	DPYSL2	ETS2	GLI1	HEY1	HEY2	L1CAM	LDB1	MYH9	NF1	NKX6-1	NRCAM	NRP1	NRP2	OPHN1	PLG	PML	PTCH1	RASA1	RTN1	SCG2	SHH	SLIT1	THY1	TLE1	TLE3	UNC5C	VEGFA	VLDLR
Heme_metabolism	https://www.gsea-msigdb.org/gsea/msigdb/human/geneset/HALLMARK_HEME_METABOLISM	ABCB6	ABCG2	ACKR1	ACP5	ACSL6	ADD1	ADD2	ADIPOR1	AGPAT4	AHSP	ALAD	ALAS2	ALDH1L1	ALDH6A1	ANK1	AQP3	ARHGEF12	ARL2BP	ASNS	ATG4A	ATP6V0A1	BACH1	BCAM	BLVRA	BLVRB	BMP2K	BNIP3L	BPGM	BSG	BTG2	BTRC	C3	CA1	CA2	CAST	CAT	CCDC28A	CCND3	CDC27	CDR2	CIR1	CLCN3	CLIC2	CPOX	CROCCP2	CTNS	CTSB	CTSE
Hypoxia	https://www.gsea-msigdb.org/gsea/msigdb/human/geneset/HALLMARK_HYPOXIA	ACKR3	ADM	ADORA2B	AK4	AKAP12	ALDOA	ALDOB	ALDOC	AMPD3	ANGPTL4	ANKZF1	ANXA2	ATF3	ATP7A	B3GALT6	B4GALNT2	BCAN	BCL2	BGN	BHLHE40	BNIP3L	BRS3	BTG1	CA12	CASP6	CAV1	CAVIN1	CAVIN3	CCN1	CCN2	CCN5	CCNG2	CDKN1A	CDKN1B	CDKN1C	CHST2	CHST3	CITED2	COL5A1	CP	CSRP2	CXCR4	DCN	DDIT3	DDIT4	DPYSL4	DTNA	DUSP1
IL2_STAT5_signaling	https://www.gsea-msigdb.org/gsea/msigdb/human/geneset/HALLMARK_IL2_STAT5_SIGNALING	ABCB1	ADAM19	AGER	AHCY	AHNAK	AHR	ALCAM	AMACR	ANXA4	APLP1	ARL4A	BATF	BATF3	BCL2	BCL2L1	BHLHE40	BMP2	BMPR2	CA2	CAPG	CAPN3	CASP3	CCND2	CCND3	CCNE1	CCR4	CD44	CD48	CD79B	CD81	CD83	CD86	CDC42SE2	CDC6	CDCP1	CDKN1C	CISH	CKAP4	COCH	COL6A1	CSF1	CSF2	CST7	CTLA4	CTSZ	CXCL10	CYFIP1	DCPS
IL6_JAK_STAT3_signaling	https://www.gsea-msigdb.org/gsea/msigdb/human/geneset/HALLMARK_IL6_JAK_STAT3_SIGNALING	A2M	ACVR1B	ACVRL1	BAK1	CBL	CCL7	CCR1	CD14	CD36	CD38	CD44	CD9	CNTFR	CRLF2	CSF1	CSF2	CSF2RA	CSF2RB	CSF3R	CXCL1	CXCL10	CXCL11	CXCL13	CXCL3	CXCL9	DNTT	EBI3	FAS	GRB2	HAX1	HMOX1	IFNAR1	IFNGR1	IFNGR2	IL10RB	IL12RB1	IL13RA1	IL15RA	IL17RA	IL17RB	IL18R1	IL1B	IL1R1	IL1R2	IL2RA	IL2RG	IL3RA	IL4R
Inflammatory_response	https://www.gsea-msigdb.org/gsea/msigdb/human/geneset/HALLMARK_INFLAMMATORY_RESPONSE	ABCA1	ABI1	ACVR1B	ACVR2A	ADGRE1	ADM	ADORA2B	ADRM1	AHR	APLNR	AQP9	ATP2A2	ATP2B1	ATP2C1	AXL	BDKRB1	BEST1	BST2	BTG2	C3AR1	C5AR1	CALCRL	CCL17	CCL2	CCL20	CCL22	CCL24	CCL5	CCL7	CCR7	CCRL2	CD14	CD40	CD48	CD55	CD69	CD70	CD82	CDKN1A	CHST2	CLEC5A	CMKLR1	CSF1	CSF3	CSF3R	CX3CL1	CXCL10	CXCL11
IFN_α_response	https://www.gsea-msigdb.org/gsea/msigdb/human/geneset/HALLMARK_INTERFERON_ALPHA_RESPONSE	ADAR	B2M	BATF2	BST2	C1S	CASP1	CASP8	CCRL2	CD47	CD74	CMPK2	CMTR1	CNP	CSF1	CXCL10	CXCL11	DDX60	DHX58	EIF2AK2	ELF1	EPSTI1	GBP2	GBP4	GMPR	HELZ2	HERC6	HLA-C	IFI27	IFI30	IFI35	IFI44	IFI44L	IFIH1	IFIT2	IFIT3	IFITM1	IFITM2	IFITM3	IL15	IL4R	IL7	IRF1	IRF2	IRF7	IRF9	ISG15	ISG20	LAMP3
IFN_γ_response	https://www.gsea-msigdb.org/gsea/msigdb/human/geneset/HALLMARK_INTERFERON_GAMMA_RESPONSE	ADAR	APOL6	ARID5B	ARL4A	AUTS2	B2M	BANK1	BATF2	BPGM	BST2	BTG1	C1R	C1S	CASP1	CASP3	CASP4	CASP7	CASP8	CCL2	CCL5	CCL7	CD274	CD38	CD40	CD69	CD74	CD86	CDKN1A	CFB	CFH	CIITA	CMKLR1	CMPK2	CMTR1	CSF2RB	CXCL10	CXCL11	CXCL9	DDX60	DHX58	EIF2AK2	EIF4E3	EPSTI1	FAS	FCGR1A	FGL2	FPR1	GBP4
KRAS_signaling_down	https://www.gsea-msigdb.org/gsea/msigdb/human/geneset/HALLMARK_KRAS_SIGNALING_DN	ABCB11	ABCG4	ACTC1	ADRA2C	AKR1B10	ALOX12B	AMBN	ARHGDIG	ARPP21	ASB7	ATP4A	ATP6V1B1	BARD1	BMPR1B	BRDT	BTG2	C5	CACNA1F	CACNG1	CALCB	CALML5	CAMK1D	CAPN9	CCDC106	CCNA1	CCR8	CD207	CD40LG	CD80	CDH16	CDKAL1	CELSR2	CHRNG	CHST2	CKM	CLDN16	CLDN8	CLPS	CLSTN3	CNTFR	COL2A1	COPZ2	COQ8A	CPA2	CPB1	CPEB3	CYP11B2	CYP39A1
KRAS_signaling_up	https://www.gsea-msigdb.org/gsea/msigdb/human/geneset/HALLMARK_KRAS_SIGNALING_UP	ABCB1	ACE	ADAM17	ADAM8	ADAMDEC1	ADGRA2	ADGRL4	AKAP12	AKT2	ALDH1A2	ALDH1A3	AMMECR1	ANGPTL4	ANKH	ANO1	ANXA10	APOD	ARG1	ATG10	AVL9	BIRC3	BMP2	BPGM	BTBD3	BTC	C3AR1	CA2	CAB39L	CBL	CBR4	CBX8	CCL20	CCND2	CCSER2	CD37	CDADC1	CFB	CFH	CFHR2	CIDEA	CLEC4A	CMKLR1	CPE	CROT	CSF2	CSF2RA	CTSS	CXCL10
Mitosis_spindle	https://www.gsea-msigdb.org/gsea/msigdb/human/geneset/HALLMARK_MITOTIC_SPINDLE	ABI1	ABL1	ABR	ACTN4	AKAP13	ALMS1	ALS2	ANLN	APC	ARAP3	ARF6	ARFGEF1	ARFIP2	ARHGAP10	ARHGAP27	ARHGAP29	ARHGAP4	ARHGAP5	ARHGDIA	ARHGEF11	ARHGEF12	ARHGEF2	ARHGEF3	ARHGEF7	ARL8A	ATG4B	AURKA	BCAR1	BCL2L11	BCR	BIN1	BIRC5	BRCA2	BUB1	CAPZB	CCDC88A	CCNB2	CD2AP	CDC27	CDC42	CDC42BPA	CDC42EP1	CDC42EP2	CDC42EP4	CDK1	CDK5RAP2	CENPE	CENPF
mTORC1_signaling	https://www.gsea-msigdb.org/gsea/msigdb/human/geneset/HALLMARK_MTORC1_SIGNALING	ABCF2	ACACA	ACLY	ACSL3	ACTR2	ACTR3	ADD3	ADIPOR2	AK4	ALDOA	ARPC5L	ASNS	ATP2A2	ATP5MC1	ATP6V1D	AURKA	BCAT1	BHLHE40	BTG2	BUB1	CACYBP	CALR	CANX	CCNF	CCNG1	CCT6A	CD9	CDC25A	CDKN1A	CFP	COPS5	CORO1A	CTH	CTSC	CXCR4	CYB5B	CYP51A1	DAPP1	DDIT3	DDIT4	DDX39A	DHCR24	DHCR7	DHFR	EBP	EDEM1	EEF1E1	EGLN3
MYC_targets_version1	https://www.gsea-msigdb.org/gsea/msigdb/human/geneset/HALLMARK_MYC_TARGETS_V1	ABCE1	ACP1	AIMP2	AP3S1	APEX1	BUB3	C1QBP	CAD	CANX	CBX3	CCNA2	CCT2	CCT3	CCT4	CCT5	CCT7	CDC20	CDC45	CDK2	CDK4	CLNS1A	CNBP	COPS5	COX5A	CSTF2	CTPS1	CUL1	CYC1	DDX18	DDX21	DEK	DHX15	DUT	EEF1B2	EIF1AX	EIF2S1	EIF2S2	EIF3B	EIF3D	EIF3J	EIF4A1	EIF4E	EIF4G2	EIF4H	EPRS1	ERH	ETF1	EXOSC7
MYC_targets_version2	https://www.gsea-msigdb.org/gsea/msigdb/human/geneset/HALLMARK_MYC_TARGETS_V2	AIMP2	BYSL	CBX3	CDK4	DCTPP1	DDX18	DUSP2	EXOSC5	FARSA	GNL3	GRWD1	HK2	HSPD1	HSPE1	IMP4	IPO4	LAS1L	MAP3K6	MCM4	MCM5	MPHOSPH10	MRTO4	MYBBP1A	MYC	NDUFAF4	NIP7	NOC4L	NOLC1	NOP16	NOP2	NOP56	NPM1	PA2G4	PES1	PHB1	PLK1	PLK4	PPAN	PPRC1	PRMT3	PUS1	RABEPK	RCL1	RRP12	RRP9	SLC19A1	SLC29A2	SORD
Myogenesis	https://www.gsea-msigdb.org/gsea/msigdb/human/geneset/HALLMARK_MYOGENESIS	ABLIM1	ACHE	ACSL1	ACTA1	ACTC1	ACTN2	ACTN3	ADAM12	ADCY9	AEBP1	AGL	AGRN	AK1	AKT2	ANKRD2	APLNR	APOD	APP	ATP2A1	ATP6AP1	BAG1	BDKRB2	BHLHE40	BIN1	CACNA1H	CACNG1	CAMK2B	CASQ1	CASQ2	CAV3	CD36	CDH13	CDKN1A	CFD	CHRNA1	CHRNB1	CHRNG	CKB	CKM	CKMT2	CLU	CNN3	COL15A1	COL1A1	COL3A1	COL4A2	COL6A2	COL6A3
NOTCH_signaling	https://www.gsea-msigdb.org/gsea/msigdb/human/geneset/HALLMARK_NOTCH_SIGNALING	APH1A	ARRB1	CCND1	CUL1	DLL1	DTX1	DTX2	DTX4	FBXW11	FZD1	FZD5	FZD7	HES1	HEYL	JAG1	KAT2A	LFNG	MAML2	NOTCH1	NOTCH2	NOTCH3	PPARD	PRKCA	PSEN2	PSENEN	RBX1	SAP30	SKP1	ST3GAL6	TCF7L2	WNT2	WNT5A
Oxidative_phosphorylation	https://www.gsea-msigdb.org/gsea/msigdb/human/geneset/HALLMARK_OXIDATIVE_PHOSPHORYLATION	ABCB7	ACAA1	ACAA2	ACADM	ACADSB	ACADVL	ACAT1	ACO2	AFG3L2	AIFM1	ALAS1	ALDH6A1	ATP1B1	ATP5F1A	ATP5F1B	ATP5F1C	ATP5F1D	ATP5F1E	ATP5MC1	ATP5MC2	ATP5MC3	ATP5ME	ATP5MF	ATP5MG	ATP5PB	ATP5PD	ATP5PF	ATP5PO	ATP6AP1	ATP6V0B	ATP6V0C	ATP6V0E1	ATP6V1C1	ATP6V1D	ATP6V1E1	ATP6V1F	ATP6V1G1	ATP6V1H	BAX	BCKDHA	BDH2	CASP7	COX10	COX11	COX15	COX17	COX4I1	COX5A
P53_pathway	https://www.gsea-msigdb.org/gsea/msigdb/human/geneset/HALLMARK_P53_PATHWAY	ABAT	ABCC5	ABHD4	ACVR1B	ADA	AEN	AK1	ALOX15B	ANKRA2	APAF1	APP	ATF3	BAIAP2	BAK1	BAX	BLCAP	BMP2	BTG1	BTG2	CASP1	CCND2	CCND3	CCNG1	CCNK	CCP110	CD81	CD82	CDH13	CDK5R1	CDKN1A	CDKN2A	CDKN2AIP	CDKN2B	CEBPA	CGRRF1	CLCA2	COQ8A	CSRNP2	CTSD	CTSF	CYFIP2	DCXR	DDB2	DDIT3	DDIT4	DEF6	DGKA	DNTTIP2
Pancreatic_β_cells	https://www.gsea-msigdb.org/gsea/msigdb/human/geneset/HALLMARK_PANCREAS_BETA_CELLS	ABCC8	AKT3	CHGA	DCX	DPP4	ELP4	FOXA2	FOXO1	G6PC2	GCG	GCK	HNF1A	IAPP	INS	INSM1	ISL1	LMO2	MAFB	NEUROD1	NEUROG3	NKX2-2	NKX6-1	PAK3	PAX4	PAX6	PCSK1	PCSK2	PDX1	PKLR	SCGN	SEC11A	SLC2A2	SPCS1	SRP14	SRP9	SRPRB	SST	STXBP1	SYT13	VDR
Peroxisome	https://www.gsea-msigdb.org/gsea/msigdb/human/geneset/HALLMARK_PEROXISOME	ABCB1	ABCB4	ABCB9	ABCC5	ABCC8	ABCD1	ABCD2	ABCD3	ACAA1	ACOT8	ACOX1	ACSL1	ACSL4	ACSL5	ALB	ALDH1A1	ALDH9A1	ATXN1	BCL10	CACNA1B	CADM1	CAT	CDK7	CEL	CLN6	CLN8	CNBP	CRABP1	CRABP2	CRAT	CTBP1	CTPS1	DHCR24	DHRS3	DIO1	DLG4	ECH1	ECI2	EHHADH	ELOVL5	EPHX2	ERCC1	ERCC3	ESR2	FABP6	FADS1	FDPS	FIS1
PI3K_AKT_mTOR_signaling	https://www.gsea-msigdb.org/gsea/msigdb/human/geneset/HALLMARK_PI3K_AKT_MTOR_SIGNALING	ACACA	ACTR2	ACTR3	ADCY2	AKT1	AKT1S1	AP2M1	ARF1	ARHGDIA	ARPC3	ATF1	CAB39	CAB39L	CALR	CAMK4	CDK1	CDK2	CDK4	CDKN1A	CDKN1B	CFL1	CLTC	CSNK2B	CXCR4	DAPP1	DDIT3	DUSP3	E2F1	ECSIT	EGFR	EIF4E	FASLG	FGF17	FGF22	FGF6	GNA14	GNGT1	GRB2	GRK2	GSK3B	HRAS	HSP90B1	IL2RG	IL4	IRAK4	ITPR2	LCK	MAP2K3
Protein_secretion	https://www.gsea-msigdb.org/gsea/msigdb/human/geneset/HALLMARK_PROTEIN_SECRETION	ABCA1	ADAM10	ANP32E	AP1G1	AP2B1	AP2M1	AP2S1	AP3B1	AP3S1	ARCN1	ARF1	ARFGAP3	ARFGEF1	ARFGEF2	ARFIP1	ATP1A1	ATP6V1B1	ATP6V1H	ATP7A	BET1	BNIP3	CAV2	CD63	CLCN3	CLN5	CLTA	CLTC	COG2	COPB1	COPB2	COPE	CTSC	DNM1L	DOP1A	DST	EGFR	ERGIC3	GALC	GBF1	GLA	GNAS	GOLGA4	GOSR2	ICA1	IGF2R	KIF1B	KRT18	LAMP2
Reactive_oxygen_species_pathway	https://www.gsea-msigdb.org/gsea/msigdb/human/geneset/HALLMARK_REACTIVE_OXYGEN_SPECIES_PATHWAY	ABCC1	ATOX1	CAT	CDKN2D	EGLN2	ERCC2	FES	FTL	G6PD	GCLC	GCLM	GLRX	GLRX2	GPX3	GPX4	GSR	HHEX	HMOX2	IPCEF1	JUNB	LAMTOR5	LSP1	MBP	MGST1	MPO	MSRA	NDUFA6	NDUFB4	NDUFS2	NQO1	OXSR1	PDLIM1	PFKP	PRDX1	PRDX2	PRDX4	PRDX6	PRNP	PTPA	SBNO2	SCAF4	SELENOS	SOD1	SOD2	SRXN1	STK25	TXN	TXNRD1
Spermatogenesis	https://www.gsea-msigdb.org/gsea/msigdb/human/geneset/HALLMARK_SPERMATOGENESIS	ACE	ACRBP	ACRV1	ACTL7B	ADAD1	ADAM2	ADCYAP1	AGFG1	AKAP4	ALOX15	ARL4A	ART3	AURKA	BRAF	BUB1	CAMK4	CCNA1	CCNB2	CCT6B	CDK1	CDKN3	CFTR	CHFR	CHRM4	CLGN	CLPB	CLVS1	CNIH2	COIL	CRISP2	CSNK2A2	CST8	DBF4	DCC	DDX25	DDX4	DMC1	DMRT1	DNAJB8	DPEP3	ELOVL3	EZH2	GAD1	GAPDHS	GFI1	GMCL1	GPR182	GRM8
TGF_β_signaling	https://www.gsea-msigdb.org/gsea/msigdb/human/geneset/HALLMARK_TGF_BETA_SIGNALING	ACVR1	APC	ARID4B	BCAR3	BMP2	BMPR1A	BMPR2	CDH1	CDK9	CDKN1C	CTNNB1	ENG	FKBP1A	FNTA	FURIN	HDAC1	HIPK2	ID1	ID2	ID3	IFNGR2	JUNB	KLF10	LEFTY2	LTBP2	MAP3K7	NCOR2	NOG	PMEPA1	PPM1A	PPP1CA	PPP1R15A	RAB31	RHOA	SERPINE1	SKI	SKIL	SLC20A1	SMAD1	SMAD3	SMAD6	SMAD7	SMURF1	SMURF2	SPTBN1	TGFB1	TGFBR1	TGIF1
TNF_α_signaling_via_NFkB	https://www.gsea-msigdb.org/gsea/msigdb/human/geneset/HALLMARK_TNFA_SIGNALING_VIA_NFKB	ABCA1	ACKR3	AREG	ATF3	ATP2B1	B4GALT1	B4GALT5	BCL2A1	BCL3	BCL6	BHLHE40	BIRC2	BIRC3	BMP2	BTG1	BTG2	BTG3	CCL2	CCL20	CCL4	CCL5	CCN1	CCND1	CCNL1	CCRL2	CD44	CD69	CD80	CD83	CDKN1A	CEBPB	CEBPD	CFLAR	CLCF1	CSF1	CSF2	CXCL1	CXCL10	CXCL11	CXCL2	CXCL3	CXCL6	DENND5A	DNAJB4	DRAM1	DUSP1	DUSP2	DUSP4
Unfolded_protein_response	https://www.gsea-msigdb.org/gsea/msigdb/human/geneset/HALLMARK_UNFOLDED_PROTEIN_RESPONSE	ALDH18A1	ARFGAP1	ASNS	ATF3	ATF4	ATF6	ATP6V0D1	BAG3	BANF1	CALR	CCL2	CEBPB	CEBPG	CHAC1	CKS1B	CNOT2	CNOT4	CNOT6	CXXC1	DCP1A	DCP2	DCTN1	DDIT4	DDX10	DKC1	DNAJA4	DNAJB9	DNAJC3	EDC4	EDEM1	EEF2	EIF2AK3	EIF2S1	EIF4A1	EIF4A2	EIF4A3	EIF4E	EIF4EBP1	EIF4G1	ERN1	ERO1A	EXOC2	EXOSC1	EXOSC10	EXOSC2	EXOSC4	EXOSC5	EXOSC9
UV_response_down	https://www.gsea-msigdb.org/gsea/msigdb/human/geneset/HALLMARK_UV_RESPONSE_DN	ABCC1	ACVR2A	ADD3	ADGRL2	ADORA2B	AGGF1	AKT3	AMPH	ANXA2	ANXA4	APBB2	ARHGEF9	ATP2B1	ATP2B4	ATP2C1	ATRN	ATRX	ATXN1	BCKDHB	BDNF	BHLHE40	BMPR1A	CACNA1A	CAP2	CAV1	CCN1	CDC42BPA	CDK13	CDKN1B	CDON	CELF2	CITED2	COL11A1	COL1A1	COL1A2	COL3A1	COL5A2	DAB2	DBP	DDAH1	DLC1	DLG1	DMAC2L	DUSP1	DYRK1A	EFEMP1	ERBB2	F3
UV_response_up	https://www.gsea-msigdb.org/gsea/msigdb/human/geneset/HALLMARK_UV_RESPONSE_UP	ABCB1	ACAA1	AGO2	ALAS1	ALDOA	AMD1	AP2S1	APOM	AQP3	ARRB2	ASNS	ATF3	ATP6V1C1	ATP6V1F	BAK1	BCL2L11	BID	BMP2	BSG	BTG1	BTG2	BTG3	C4BPB	CA2	CASP3	CCK	CCND3	CCNE1	CDC34	CDC5L	CDK2	CDKN1C	CDKN2B	CDO1	CEBPG	CHKA	CHRNA5	CLCN2	CLTB	CNP	COL2A1	CREG1	CTSV	CXCL2	CYB5B	CYB5R1	CYP1A1	DDX21
Xenobiotic_metabolism	https://www.gsea-msigdb.org/gsea/msigdb/human/geneset/HALLMARK_XENOBIOTIC_METABOLISM	ABCC2	ABCC3	ABCD2	ABHD6	ACO2	ACOX1	ACOX2	ACOX3	ACP1	ACP2	ACSM1	ADH1C	ADH5	ADH7	AHCY	AKR1C2	AKR1C3	ALAS1	ALDH2	ALDH3A1	ALDH9A1	ANGPTL3	AOX1	AP4B1	APOE	AQP9	ARG1	ARG2	ARPP19	ASL	ATOH8	ATP2A2	BCAR1	BCAT1	BLVRB	BPHL	CA2	CASP6	CAT	CBR1	CCL25	CD36	CDA	CDO1	CES1	CFB	CNDP2	COMT
WNT_β_catenin_signaling	https://www.gsea-msigdb.org/gsea/msigdb/human/geneset/HALLMARK_WNT_BETA_CATENIN_SIGNALING	ADAM17	AXIN1	AXIN2	CCND2	CSNK1E	CTNNB1	CUL1	DKK1	DKK4	DLL1	DVL2	FRAT1	FZD1	FZD8	GNAI1	HDAC11	HDAC2	HDAC5	HEY1	HEY2	JAG1	JAG2	KAT2A	LEF1	MAML1	MYC	NCOR2	NCSTN	NKD1	NOTCH1	NOTCH4	NUMB	PPARD	PSEN2	PTCH1	RBPJ	SKP2	TCF7	TP53	WNT1	WNT5B	WNT6
[truncated: 152 more columns]

## Sheet: CRC-related functions
Immune_infiltration	PMID:26457759	LCP2	LSP1	FYB	PLEK	HCK	IL10RA	LILRB1	NCKAP1L	LAIR1	NCF2	CYBB	PTPRC	IL7R	LAPTM5	CD53	EVI2B	SLA	ITGB2	GIMAP4	MYO1F	HCLS1	MNDA	IL2RG	CD48	AOAH	CCL5	LTB	GMFG	GIMAP6	GZMK	LST1	GPR65	LILRB2	WIPF1	CD37	BIN2	FCER1G	IKZF1	TYROBP	FGL2	FLI1	IRF8	ARHGAP15	SH2B3	TNFRSF1B	DOCK2	CD2	ARHGEF6
Stromal_infiltration	PMID:26457759	DCN	PAPPA	SFRP4	THBS2	LY86	CXCL14	FOXF1	COL10A1	ACTG2	APBB1IP	SH2D1A	SULF1	MSR1	C3AR1	FAP	PTGIS	ITGBL1	BGN	CXCL12	ECM2	FCGR2A	MS4A4A	WISP1	COL1A2	MS4A6A	EDNRA	VCAM1	GPR124	SCUBE2	AIF1	HEPH	LUM	PTGER3	RUNX1T1	CDH5	PIK3R5	RAMP3	LDB2	COX7A1	EDIL3	DDR2	FCGR2B	LPPR4	COL15A1	AOC3	ITIH3	FMO1	PRKG1
Serrated_lesion	PMID:26457759	CRSP2	NEK3	NFATC2IP	ATP2B1	ARHGAP8	ERAL1	PIGL	ZFP36L1	ATP5C1	ELK3	IQGAP1	PLS1	SC5DL	HUWE1	ANXA2	ATP7B	ATP1B1	KATNB1	FBXO46	SERF2	PLEKHB2	EMP1	ADAM10	ARPP19	SDCBP	NPIP	INPP5D	DLGAP4	PAM	MTA1	LOC399491	ATP6V0E	GBP1	EPRS	SDFR1	DAD1	LGALS1	NCOA4	ORMDL2	PALLD	SGCB	HSMPP8	NOLA3	COMMD3	CAV1	EMC7	GDI2	SELT
EMT_activation	PMID:26457759	CDH11	CDH2	VIM	MMP2	ZEB1	ZEB2	SNAI1	SNAI2	TWIST1	TWIST2	FOXC1
MYC_targets	PMID:26457759	AKAP1	APEX1	BAX	CAD	CCKBR	CCNB1	CCND2	CCT5	CDC25C	CEBPZ	CKS2	CSDA	CTSC	DDX10	DDX18	DDX5	DKC1	DSCR2	E2F1	EIF4A1	EIF4B	ENO1	EXOSC8	FASN	FOSL1	H2AFZ	HNRPA2B1	HSPA8	HSPA9B	HSPD1	HSPE1	ID2	IMPA2	LTA4H	MAT2A	METTL1	MINA	MSH2	MTHFD1	NAP1L1	NCL	NME1	NPM1	NRAS	NUP155	PA2G4	PCNA	PHB
TGF_β_activation	PMID:26457759	TGFB1	TGFB2	TGFB3	TGFBR1	TGFBR2	SMAD2	SMAD3	SMAD4
Cancer_stem_cell	PMID:26457759	ASRGL1	BCL2	BEX1	BEX2	CD44	CENPF	CYP2E1	EPHB3	FMNL2	FSTL1	IGFBP4	KIF26B	LGR5	MPP3	PRELP	PSRC1	PTHLH	PTPRO	PVT1	SCN2B	SLC1A2	SLC38A4	SLCO3A1	SOAT1	SORBS2	ST3GAL3	TACC1	TEAD2	TNFRSF19
Matrix_remodeling	PMID:26457759	A2M	ACTN1	ADAM10	ADAM15	ADAM17	ADAM8	ADAM9	ADAMTS1	ADAMTS14	ADAMTS16	ADAMTS18	ADAMTS2	ADAMTS3	ADAMTS4	ADAMTS5	ADAMTS8	ADAMTS9	AGRN	APP	ASPN	BCAN	BGN	BMP1	BMP10	BMP2	BMP4	BMP7	BSG	CAPN1	CAPNS1	CASK	CASP3	CD151	CD44	CD47	CDH1	CMA1	COL10A1	COL11A1	COL11A2	COL12A1	COL13A1	COL14A1	COL15A1	COL16A1	COL17A1	COL18A1	COL19A1
Wound_response	PMID:26457759	ABCF1	ACHE	ACVRL1	ADM	ADORA1	ADORA2A	ADORA3	AFAP1L2	AGER	AHSG	AIF1	AIMP1	ALOX15	ALOX5AP	ANXA1	AOAH	AOC3	AOX1	APCS	APOA5	APOL3	BLNK	C2	C3AR1	C4BPB	C5	CCL11	CCL13	CCL20	CCL21	CCL22	CCL23	CCL24	CCL26	CCL3	CCL3L3	CCL4	CCL5	CCR1	CCR2	CCR3	CCR4	CCR5	CCR7	CD36	CD40	CD40LG	CD59
Crypt_base	PMID:26457759	CDCA7	PCDH7	TRAP1	ALDH1B1	LOC285705	SYNCRIP	CENPF	NUSAP1	PTTG1	OLFM4	SMARCA4	SYNPO2	LEFTB	UBE2C	MYO9A	EPHB3	GREM1	ACY1L2	CAP2	MTL5	ANXA13	MYC	BYSL	FBN1	EBPL	CDC25C	ELAPOR1	SLC12A2	FN1	GINS2	KCNN4	HJURP	DNMT2	CDKN3	DEPDC6	GMNN	SMOC2	LDHB	CDCA5	ATBF1	PGAP1	CDK6	BRIX	RAMP	LOC339316	RRM2	TK1	RAD51
Crypt_top	PMID:26457759	AIM1L	ABCB1	HMOX1	SGK	SHD1	RAI3	CDA	ENPP1	MAD	SSUH2	EGLN3	RARRES3	CXADR	ABCG1	PABIR1	MXI1	AREG	CLDN4	ABCG2	PLAUR	GDA	PDGFA	AQP7	PAG	PTPRH	NK4	DHRS9	GAREM1	DYRK2	SLC6A10P	PKIB	TMCC3	ISG20	HPGD	LOC253981	TRIM31	COL17A1	DSCR1	DST	RHOF	EPHA2	CLIC5	CYP3A5	TLR3	PR1	SGK2	PSG4	MGLL
Epithelial	PMID:26457759	CD24	CD44	CDH1	CDX1	CDX2	CEACAM1	CLDN4	CLDN7	CLDN9	CRB3	DSC2	ELF3	EPHB3	ETS2	EVI1	FOXA2	FOXD2	ISX	ITGB4	JUP	KAZALD1	KIAA0152	KRT19	KRT8	LCN2	LYPD5	MAL2	MET	MMP15	MST1R	PKP3	PRSS8	RBM35A	RBM35B	RSL1D1	S100P	SDC1	SFN	SHH	SOX9	SPINT1	TMPRSS4	TNS4
Mesenchymal	PMID:26457759	ACVR1	ARMCX1	ASPN	AXL	CDH2	CDON	CTGF	DZIP1	ECM2	EPHA3	ETV5	FBLN1	FBLN5	FGF1	FGFR1	FLRT2	FN1	FOXC1	FOXC2	GLI2	GLI3	GLIS2	HTRA1	LAMB2	MAP3K3	MEOX2	MGP	MMRN2	MRAS	MSN	NFIC	RECK	RNF11	SFRP1	SH2D3C	SLC39A6	SMAD1	SMAD3	SNAI2	SPARC	SRPX	STX2	TAGLN	TCF4	TGFBR1	TIAM1	TWIST1	TWIST2
FGF	PMID:26457759	AKT1	BGLAP	CAMK2A	CBL	CDH1	CDH2	CTNND1	CTTN	FGF1	FGF17	FGF18	FGF19	FGF2	FGF23	FGF4	FGF6	FGF8	FGF9	FGFR1	FGFR2	FGFR3	FGFR4	FOS	FRS2	GAB1	GRB2	HGF	IL17RD	JUN	KLB	MAPK1	MAPK3	MET	MMP9	NCAM1	PAK4	PDPK1	PIK3CA	PIK3R1	PLAU	PLAUR	PLCG1	PTK2B	PTPN11	RPS6KA1	RUNX2	SDC2	SHC1
NOTCH	PMID:26457759	ADAM10	ADAM17	APH1A	APH1B	ARRB1	ARRB2	ATP2A1	ATP2A2	ATP2A3	B4GALT1	CCNC	CCND1	CDK8	CNTN1	CREBBP	CUL1	DLK1	DLL1	DLL4	DNER	DTX1	DTX2	DTX4	E2F1	E2F3	EIF2C1	EIF2C2	EIF2C3	EIF2C4	EP300	FBXW7	FURIN	HDAC1	HDAC10	HDAC11	HDAC2	HDAC3	HDAC4	HDAC5	HDAC6	HDAC7	HDAC8	HDAC9	HES1	HES5	HEY1	HEY2	HEYL
NF_κB	PMID:26457759	CHUK	FADD	IKBKB	IKBKG	IL1A	IL1R1	IRAK1	MAP3K1	MAP3K14	MAP3K7	MYD88	NFKB1	NFKBIA	RELA	RIPK1	TAB1	TLR4	TNF	TNFAIP3	TNFRSF1A	TNFRSF1B	TRADD	TRAF6
MAPK	PMID:26457759	AKT1	AKT2	AKT3	ARRB1	ARRB2	ATF2	ATF4	BDNF	BRAF	CACNA1A	CACNA1B	CACNA1C	CACNA1D	CACNA1E	CACNA1F	CACNA1G	CACNA1H	CACNA1I	CACNA1S	CACNA2D1	CACNA2D2	CACNA2D3	CACNA2D4	CACNB1	CACNB2	CACNB3	CACNB4	CACNG1	CACNG2	CACNG3	CACNG4	CACNG5	CACNG6	CACNG7	CACNG8	CASP3	CD14	CDC25B	CDC42	CHP	CHP2	CHUK	CRK	CRKL	DAXX	DDIT3	DUSP1	DUSP10
PI3K	PMID:26457759	AKT1	AKT1S1	AKT2	AKT3	BAD	CASP9	CDKN1A	CDKN1B	CHUK	CREB1	FOXO1	FOXO3	FOXO4	GSK3A	IRS1	IRS2	LOC729120	LOC731292	MAPKAP1	MDM2	MLST8	MTOR	NGF	NR4A1	NTRK1	PDPK1	PHLPP1	PIK3CA	PIK3CB	PIK3R1	PIK3R2	PTEN	RHOA	RICTOR	RPS6KB2	THEM4	TRIB3	TSC2
SRC	PMID:26457759	CCNB1	CDC25A	CDC25B	CDC25C	CDK1	CSK	GRB2	PRKCA	PRKCB	PTPRA	SRC
JAK_STAT	PMID:26457759	AKT1	AKT2	AKT3	BCL2L1	CBL	CBLB	CBLC	CCND1	CCND2	CCND3	CISH	CLCF1	CNTF	CNTFR	CREBBP	CRLF2	CSF2	CSF2RA	CSF2RB	CSF3	CSF3R	CSH1	CTF1	EP300	EPO	EPOR	GH1	GH2	GHR	GRB2	IFNA1	IFNA10	IFNA13	IFNA14	IFNA16	IFNA17	IFNA2	IFNA21	IFNA4	IFNA5	IFNA6	IFNA7	IFNA8	IFNAR1	IFNAR2	IFNB1	IFNE	IFNG
Caspases	PMID:26457759	APAF1	ARHGDIB	BIRC2	BIRC3	CASP1	CASP10	CASP2	CASP3	CASP4	CASP6	CASP7	CASP8	CASP9	CYCS	DFFA	DFFB	GZMB	LMNA	LMNB1	LMNB2	PARP1	PRF1	XIAP
Proteosome	PMID:26457759	PSMA1	PSMA2	PSMA3	PSMA4	PSMA5	PSMA6	PSMA7	PSMB1	PSMB2	PSMB3	PSMB4	PSMB5	PSMB6	PSMB7	PSMC2	PSMC3	PSMC4	PSMC6	PSMD11	PSMD12	PSMD14	PSMD6	PSMD8	RPN1	RPN2	UBA1	UBE2A	UBE3A
Cell_cycle	PMID:26457759	CCNA1	CCNB1	CCND1	CCND2	CCND3	CCNE1	CCNH	CDC25A	CDK1	CDK2	CDK4	CDK6	CDK7	CDKN1A	CDKN1B	CDKN2A	CDKN2B	CDKN2C	CDKN2D	E2F1	RB1	RBL1	TFDP1
SHH	PMID:26457759	BMP2	BMP4	BMP5	BMP6	BMP7	BMP8A	BMP8B	BTRC	CSNK1A1	CSNK1A1L	CSNK1D	CSNK1E	CSNK1G1	CSNK1G2	CSNK1G3	DHH	FBXW11	GAS1	GLI1	GLI2	GLI3	GSK3B	HHIP	IHH	LRP2	PRKACA	PRKACB	PRKACG	PRKX	PTCH1	PTCH2	RAB23	SHH	SMO	STK36	SUFU	WNT1	WNT10A	WNT10B	WNT11	WNT16	WNT2	WNT2B	WNT3	WNT3A	WNT4	WNT5A	WNT5B
Integrin_β3	PMID:26457759	CD47	COL1A1	COL1A2	COL4A1	COL4A3	COL4A4	COL4A5	COL4A6	CYR61	EDIL3	F11R	FBN1	FGA	FGB	FGG	FN1	HMGB1	IBSP	ITGA2B	ITGAV	ITGB3	KDR	L1CAM	LAMA4	LAMB1	LAMC1	PDGFB	PDGFRB	PECAM1	PLAU	PLAUR	PVR	SDC1	SDC4	SPHK1	SPP1	TGFBI	TGFBR2	THBS1	THY1	TNC	VEGFA	VTN
VEGF_VEGFR	PMID:26457759	FIGF	FLT1	FLT4	KDR	NRP1	NRP2	PDGFC	VEGFA	VEGFB	VEGFC
Translation_ribosome	PMID:26457759	DDOST	EEF1A1	EEF1B2	EEF1D	EEF1DP1	EEF1G	EEF2	EIF1AX	EIF2B1	EIF2B2	EIF2B3	EIF2B4	EIF2B5	EIF2S1	EIF2S2	EIF2S3	EIF3A	EIF3B	EIF3C	EIF3D	EIF3E	EIF3F	EIF3FP3	EIF3G	EIF3H	EIF3I	EIF3J	EIF3K	EIF4A1	EIF4A2	EIF4B	EIF4E	EIF4EBP1	EIF4G1	EIF4H	EIF5	EIF5B	ETF1	FAM153A	FAU	GSPT2	LOC641895	LOC646184	LOC647030	LOC647074	LOC649602	LOC650638	LOC651825
Immune_response	PMID:26457759	AIM2	ANXA11	APLN	APOA1	APOA2	APOA4	APOBEC3F	APOBEC3G	AQP9	ARHGDIB	ATP6V0A2	BCAR1	BCL10	BCL2	BLNK	BNIP3	BNIP3L	BST1	BST2	C1QBP	C2	C5AR1	CADM1	CCBP2	CCL18	CCL19	CCL2	CCL20	CCL21	CCL22	CCL23	CCL24	CCL25	CCL26	CCL27	CCL4	CCL5	CCR1	CCR2	CCR4	CCR5	CCR6	CCR8	CCR9	CCRL1	CD164	CD1D	CD22
MDSC	PMID:26457759	FOSB	CXCL2	CCL3	CCL4	EGR1	CCRL2	SOAT2	IGFBP6	TNFAIP3	AMBP	HCAR2	NFKBIZ	CLEC6A
NK_cell_infiltration	PMID:26457759	KIR3DL3	KIR2DL3	KIR3DL2	KIR2DL4	CD84	NCR3	CD96	CRTAM	DNAM1	CD1D	IGKC	GBP1	STAT1	IGLL5	OCLN
TH1_infiltration	PMID:26457759	IRF1	GZMB	IL27	GNLY	PRF1	CCL5	CD8A	STAT1
TH17_activation	PMID:26457759	CTLA4	P2RX7	IL17A	RORA	RORC	APP	CCR6	CLIP3	CYSLTR2	ERMN	IL1B	IL1R1	IL22	ILTIFB	KRT18	MCAM	MTMR7	NEBL	PLEKHF1	SLC15A3	ACPP	CPD	DGAT1	IGF1R	STX11	TSPAN3	IL21
TFH_infiltration	PMID:26457759	CD200	CXCL13	FBLN7	ICOS	SGPP2	SH2D1A	TIGIT	PDCD1
PD1_activation	PMID:26457759	CD247	CD274	CD3D	CD3E	CD3G	CD4	CSK	HLA-DPA1	HLA-DPB1	HLA-DQA1	HLA-DQA2	HLA-DRB1	HLA-DRB3	HLA-DRB5	LCK	PDCD1	PDCD1LG2	PTPN6
Complement_activation	PMID:26457759	A2M	BDKRB1	BDKRB2	C1QA	C1QB	C1QC	C1R	C1S	C2	C3	C3AR1	C4A	C4B	C4BPA	C4BPB	C5	C5AR1	C6	C7	C8A	C8B	C8G	C9	CD46	CD55	CD59	CFB	CFD	CFH	CFI	CPB2	CR1	CR2	F10	F11	F12	F13A1	F13B	F2	F2R	F3	F5	F7	F8	F9	FGA	FGB	FGG
Arachnoid	PMID:26457759	AKR1C3	ALOX12	ALOX12B	ALOX15	ALOX15B	ALOX5	CBR1	CBR3	CYP2B6	CYP2C18	CYP2C19	CYP2C8	CYP2C9	CYP2E1	CYP2J2	CYP2U1	CYP4A11	CYP4A22	CYP4F2	CYP4F3	EPHX2	GGT1	GGT5	GGT6	GGT7	GPX1	GPX2	GPX3	GPX4	GPX5	GPX6	GPX7	HPGDS	JMJD7-PLA2G4B	LTA4H	LTC4S	PLA2G10	PLA2G12A	PLA2G12B	PLA2G1B	PLA2G2A	PLA2G2C	PLA2G2D	PLA2G2E	PLA2G2F	PLA2G3	PLA2G4A	PLA2G4B
Fatty_acid	PMID:26457759	ACAA1	ACAA2	ACADL	ACADM	ACADS	ACADSB	ACADVL	ACAT1	ACAT2	ACOX1	ACOX3	ACSL1	ACSL3	ACSL4	ACSL5	ACSL6	ADH1A	ADH1B	ADH1C	ADH4	ADH5	ADH6	ADH7	ALDH1B1	ALDH2	ALDH3A2	ALDH7A1	ALDH9A1	CPT1A	CPT1B	CPT1C	CPT2	CYP4A11	CYP4A22	ECHS1	ECI1	ECI2	EHHADH	GCDH	HADH	HADHA	HADHB
Frutose_mannose	PMID:26457759	AKR1B1	AKR1B10	ALDOA	ALDOB	ALDOC	FBP1	FBP2	FPGT	FUK	GMDS	GMPPA	GMPPB	HK1	HK2	HK3	KHK	MPI	MTMR1	MTMR2	MTMR6	MTMR7	PFKFB1	PFKFB2	PFKFB3	PFKFB4	PFKL	PFKM	PFKP	PHPT1	PMM1	PMM2	SORD	TPI1	TSTA3
Galactose	PMID:26457759	AKR1B1	B4GALT1	B4GALT2	G6PC	G6PC2	GAA	GALE	GALK1	GALK2	GALT	GANC	GCK	GLA	GLB1	HK1	HK2	HK3	LALBA	LCT	MGAM	PFKL	PFKM	PFKP	PGM1	PGM2	UGP2
Glutamine	PMID:26457759	ANPEP	G6PD	GCLC	GCLM	GGCT	GGT1	GGT5	GGT6	GGT7	GPX1	GPX2	GPX3	GPX4	GPX5	GPX6	GPX7	GSR	GSS	GSTA1	GSTA2	GSTA3	GSTA4	GSTA5	GSTK1	GSTM1	GSTM2	GSTM3	GSTM4	GSTM5	GSTO1	GSTO2	GSTP1	GSTT1	GSTT2	GSTZ1	IDH1	IDH2	LAP3	MGST1	MGST2	MGST3	ODC1	OPLAH	PGD	RRM1	RRM2	RRM2B	SMS
Glycerophospholipid	PMID:26457759	ACHE	AGPAT1	AGPAT2	AGPAT3	AGPAT4	AGPAT6	AGPAT9	ADPRM	CDIPT	CDS1	CDS2	CHAT	CHKA	CHKB	CHPT1	CRLS1	DGKA	DGKB	DGKD	DGKE	DGKG	DGKH	DGKI	DGKQ	DGKZ	ETNK1	ETNK2	GNPAT	GPAM	GPAT2	GPD1	GPD1L	GPD2	JMJD7-PLA2G4B	LCAT	LCLAT1	LPCAT1	LPCAT2	LPCAT3	LPCAT4	LPGAT1	LYPLA1	LYPLA2	MBOAT1	MBOAT2	MBOAT7	PCYT1A	PCYT1B
Linoleic	PMID:26457759	AKR1B10	ALOX15	CYP1A2	CYP2C18	CYP2C19	CYP2C8	CYP2C9	CYP2E1	CYP2J2	CYP3A4	CYP3A43	CYP3A5	CYP3A7	JMJD7-PLA2G4B	PLA2G10	PLA2G12A	PLA2G12B	PLA2G1B	PLA2G2A	PLA2G2C	PLA2G2D	PLA2G2E	PLA2G2F	PLA2G3	PLA2G4A	PLA2G4B	PLA2G4E	PLA2G5	PLA2G6
Lysophospholipid	PMID:26457759	ADCY1	ADCY2	ADCY3	ADCY4	ADCY5	ADCY6	ADCY7	ADCY8	ADCY9	ADRA1B	AKT1	ARHGEF1	BCAR1	CASP3	CRK	EGFR	FOS	GAB1	GNA11	GNA12	GNA13	GNA14	GNA15	GNAI1	GNAI2	GNAI3	GNAO1	GNAQ	GNAZ	GNB1	GNG2	GSK3B	HBEGF	HRAS	IL6	IL8	JUN	LPAR1	LPAR2	LPAR3	LPAR4	LYN	MAGI3	MAPT	MMP2	MMP9	NFKB1	NFKBIA
Nucleotide	PMID:26457759	ADA	ADAL	ADK	ADSL	ADSS	ADSSL1	AGXT2	AK1	AK2	AK5	AMPD1	AMPD2	AMPD3	APRT	ATIC	CAD	CAT	CDA	CMPK1	CTPS	CTPS2	DCK	DCTD	DGUOK	DHODH	DPYD	DPYS	DTYMK	DUT	GART	GDA	GLRX	GMPR	GMPR2	GMPS	GPX1	GSR	GUK1	HPRT1	IMPDH1	IMPDH2	NME1	NME1-NME2	NME2	NME4	NT5C	NT5C1A	NT5C1B
Penctose	PMID:26457759	AKR1B1	CRYL1	DCXR	DHDH	GUSB	RPEL1	RPE	UGDH	UGP2	UGT1A1	UGT1A10	UGT1A3	UGT1A4	UGT1A5	UGT1A6	UGT1A7	UGT1A8	UGT1A9	UGT2A1	UGT2A3	UGT2B10	UGT2B11	UGT2B15	UGT2B17	UGT2B28	UGT2B4	UGT2B7	XYLB
Starch_sucrose	PMID:26457759	AGL	AMY1A	AMY1B	AMY1C	AMY2A	AMY2B	ENPP1	ENPP3	G6PC	G6PC2	GAA	GANC	GBA3	GBE1	GCK	GPI	GUSB	GYS1	GYS2	HK1	HK2	HK3	MGAM	PGM1	PGM2	PGM2L1	PYGB	PYGL	PYGM	SI	TREH	UGDH	UGP2	UGT1A1	UGT1A10	UGT1A3	UGT1A4	UGT1A5	UGT1A6	UGT1A7	UGT1A8	UGT1A9	UGT2A1	UGT2A3	UGT2B10	UGT2B11	UGT2B15	UGT2B17
Tyrosine	PMID:26457759	ADH1A	ADH1B	ADH1C	ADH4	ADH5	ADH6	ADH7	ALDH1A3	ALDH3A1	ALDH3B1	ALDH3B2	AOC2	AOC3	AOX1	COMT	DBH	DCT	DDC	FAH	GOT1	GOT2	GSTZ1	HEMK1	HGD	HPD	IL4I1	LCMT1	LCMT2	MAOA	MAOB	METTL2B	METTL6	MIF	NAT6	PNMT	TAT	TH	TPO	TRMT11	TYR	TYRP1	WBSCR22
Sugar_aa_nucleotide	PMID:26457759	AMDHD2	CHIA	CHIT1	CMAS	CYB5R1	CYB5R3	FPGT	FUK	GALE	GALK1	GALK2	GALT	GCK	GFPT1	GFPT2	GMDS	GMPPA	GMPPB	GNE	GNPDA1	GNPDA2	GNPNAT1	GPI	HEXA	HEXB	HK1	HK2	HK3	MPI	NAGK	NANP	NANS	NPL	PGM1	PGM2	PGM3	PMM1	PMM2	RENBP	TSTA3	UAP1	UGDH	UGP2	UXS1
Alanine_aspartate_glutamate	PMID:26457759	ABAT	ACY3	ADSL	ADSS	ADSSL1	AGXT	AGXT2	ALDH4A1	ALDH5A1	ASL	ASNS	ASPA	ASS1	CAD	CPS1	DDO	GAD1	GAD2	GFPT1	GFPT2	GLS	GLS2	GLUD1	GLUD2	GLUL	GOT1	GOT2	GPT	GPT2	IL4I1	NIT2	PPAT
WNT_targets	PMID:26457759	FOXQ1	PHLDA1	SLC7A5	RNF43	CTPS	BYSL	SCD	SOX4	WDR77	NOB1P	PSF1	NLE1	PMSCL1	PPIL1	RNU3IP2	CIRH1A	ZNF511	HIG2	ZNF593	MRTO4	DKC1	ODC1	PSMG4	HSPC111	AURKB	NOPCHAP1	WDR12	CDT1	PNO1	SDCCAG16	NOC3L	CAD	XPOT	NAT10	YAP1	SRM	NXT1	MRPS12	RAB9P40	RHEB	WDR3	RFP	CRTAP	SF3A2	GEMIN5	RRP41	HNRPDL	NPRL3
[truncated: 355 more columns]
