# Supplementary material for: MetaScreener: a robust dual-mode framework for directional prioritization of actionable signatures through multi-dataset and multi-approach integration
Source: J Transl Med. 2026 Mar 17;24:583. doi: 10.1186/s12967-026-08019-y (PMC13107662; doi:10.1186/s12967-026-08019-y)
Supplement: Supplementary file 5 — Supplementary material 5 [file 12967_2026_8019_MOESM5_ESM.xlsx]

## Sheet: drug signatures
Drug001_DN	CIL55	PLBD1	SLC50A1	FAM177A1	ANKRD24	SLC39A9	MAP3K13	TLR3	CLIP1	GLO1	SNX6	SNX13	GOLGA3	ORC4	CATSPER3	CACNB2	TSNAX	PSMC6	PLA2G10	TRAPPC8	ENTPD5	TUBA8	ATG2B	CREB1	TET2	KCMF1	AKAP5	LIN52	PPIL3	CCPG1	EXOC5	G2E3	APAF1	PAPLN	PPP2R5E	PAPOLA	SP140L	ENTPD3	DIP2A	NSUN3	NDUFC1	ERN1	SS18	CXCL2	SBNO1	DDIT3	SAR1B	KLHL28	ALPK1
Drug002_DN	BRD4132	C17orf78	PSMG4	TSNARE1	NOL8	ZNF782	LRRC34	TCTE3	TGIF2	ZBTB33	FUNDC2	ZNF251	ZBTB26	CBWD6	TMOD4	KRTAP5-7	ZNF621	RLIM	ANKRD36	ERV3-1	ZNF514	RNF151	OXR1	RPS6KA6	HAUS7	ANKRD36C	FSD2	ZNF91	ANKRD49	ZNF587	HDAC8	CWC15	TOMM5	SPTBN2	ZNF493	ZNF573	LIPT1	CCDC38	NPEPL1	MPP6	FAM199X	DNAJC19	ERICH1	ZRANB2	RBM39	PM20D2	HTR2B	LPIN3	ZC3H8
Drug003_DN	BRD6340	GTF3C6	POLE2	MSTO1	ASTE1	SLC35E3	ZNF786	POLR3K	REP15	PRMT6	PTCD1	KANSL2	GALNT11	KRIT1	PSMC2	ADARB1	ISG20L2	UQCC2	SCAF4	CENPT	POP7	PAXIP1	FAM185A	FAM207A	ZNF398	NVL	DNAJC2	SLC19A1	XRCC2	ERH	CUL1	ORC5	GDF11	PKD1L1	PLBD1	DENND4B	GALK1	WTAP	ASNSD1	VTI1B	TMEM98	ATAD3B	ZSCAN25	GPR89B	VWCE	KDM2B	USP36	RINT1	NRG4
Drug004_DN	BRD9876	PGBD4	MRPS14	GSPT2	DNAJC19	ZBTB26	YIPF4	CEBPZ	NDUFAF7	MTRNR2L4	EIF2A	MAT2A	AHCY	RPS6KA6	NOL10	GMEB2	TYW1B	ATP11B	ZC3H15	SCRN3	DNAJC7	LUC7L3	PRKAB2	POGLUT1	RMDN3	RWDD1	SPOP	ISL2	ADAM20	OXR1	STAMBP	ZNF782	EIF3M	USPL1	THUMPD2	SPATA25	HAX1	ZC3H8	RPS7	EIF3H	MED7	UTP23	TMEM260	EIF2S2	NOL11	PHC3	ZNF711	TTC17	RNFT1
Drug005_DN	betulinic acid	ICAM2	RRP9	TBL3	DDX19B	RPA4	CTRL	TRIM65	ATP1B3	TRMT6	RNF213	SLC25A22	NOP56	C4BPB	IL9R	YBX3	KRT17	SLC7A5	SMCO2	SNRPB2	PSME3	RPN1	HNF1B	PSMD12	DAZAP1	MEF2C	HDAC2	B4GALT3	HTR3A	GPRC5D	CASP10	ZNF280A	TMEM259	DHX37	TFAP4	NIP7	RHOBTB3	SRP68	APOL1	DUS2	SLC3A2	OXSR1	NCLN	SLC35D3	BOP1	GRP	ALDOB	SLC7A7	SHROOM3
Drug006_DN	gossypol	PASK	HMGN5	CYB5RL	MAP6D1	ZNF77	OXCT1	HTATSF1	HNRNPU	SAMD1	ALMS1	ZNF236	POMK	SNX27	ANAPC5	ERI2	E2F2	CSPG5	RBBP4	CELSR2	DDX49	RMI1	PSMD10	KLHL11	ZNF639	SPATA6	TADA1	CROCC	TTF2	UBTF	EIF2B1	MCM3	NPIPA8	PHKA1	KLHL26	HS6ST1	POLA1	SPEN	RPRD2	ALG13	KIF24	SNX22	WRNIP1	PDIK1L	PPM1D	TONSL	USP31	NPHP4	USP1
Drug007_DN	chlorambucil	MMACHC	TP53	SLC27A5	MT1A	CHCHD4	DPH5	MFSD3	RPF1	SLC38A5	TRIT1	EIF3I	EIF2D	POLR1E	TFAP4	RFX3	ALDH1B1	FXN	PWP2	ABHD14B	CAAP1	YBX1	EPHX4	PGAM5	TIMM17A	ZNF610	BACE2	SCLY	CPNE7	MUTYH	PLAA	ICAM2	MLKL	DPH2	CLEC3B	PROZ	PUS1	MFSD12	UQCRH	ADAM15	B4GALT2	DUSP2	MT1E	MFSD2A	CCNO	ZNF511	NDUFAF2	CLUH	GRPEL1
Drug008_DN	fluorouracil	KIF16B	TMEM229B	SH2D2A	NCLN	IFRD2	AHCYL2	ATP8A1	CLUH	GPA33	AMN	SURF6	SLC25A19	SAMD13	RPP40	CNNM4	TRABD2A	MRPS25	TSPAN12	LRRC66	SLC25A39	DNAH6	MON1A	MFSD9	CACNB2	ABHD14B	CHCHD4	MYB	PHGR1	FABP2	CHCHD10	TRABD	CFD	PAQR8	CLYBL	HSD11B2	RBKS	DNASE2B	PUS1	AUTS2	AKAP1	TMEM52	AGR3	NANS	PPARA	TEX264	BCR	CASP5	ZP3
Drug009_DN	azacitidine	NRL	TYW1B	LRRC37A3	RASGRF2	FBXO48	SLC25A20	PIBF1	CLYBL	AMY1C	THEM6	IFIH1	RBM41	APLF	LRRC37A2	TTC25	LRRC37A	MSH3	DNAJC7	ISL2	CDK5RAP1	AMY1A	C11orf54	GCHFR	AMY1B	HOXA2	DENND1B	PCDHGA10	ALG13	HMGN5	ZNF441	SPACA5	TRIM66	PLA2G12A	TMEM232	ZNF658	CYP2R1	PHACTR3	SRBD1	MAGT1	TMEM62	CACNA1D	MICU2	AMY2A	UXT	KRTAP12-1	RAB6C	ABCA5	UQCC1
Drug010_DN	trifluoperazine	TTC22	TMBIM6	SH2D2A	EPHA1	EPHX1	PI3	TMEM45B	ITPK1	SLC7A7	MBNL3	NDUFV1	KIAA0040	TOB1	TMC6	GRHL3	ZNHIT2	UGT1A6	FFAR4	DAP3	GCNT4	SFTA2	MUC3A	CORO2A	PWWP2B	HPDL	ELMO3	EPN3	NOX1	IFNGR1	RCE1	SLC50A1	KRTCAP3	SLPI	CCNI2	ALDH3B1	CEACAM5	NOC4L	SHH	SLC27A2	AMN	GCNT3	SYNGR2	CXCL16	DPAGT1	ABCC3	CTSH	LIPH	CEACAM6
Drug011_DN	paclitaxel	CATSPER3	FAS	YJEFN3	JKAMP	FBXW10	IQGAP3	KIFC2	FAM151B	CDRT1	DPH7	RPAP2	KCNN4	TRPV1	ZNF597	HYLS1	ZNF692	PRPF39	DHRS7	ZNF839	EIF4E3	C9orf131	CHTOP	TAF1A	C2orf66	MAMDC4	IFT74	SS18	ZNF197	MIER3	IKBKB	ZNF561	QTRT1	GORAB	CDC37L1	MTFP1	NRG4	CCDC66	ACTA2	NEMF	ZC3H11B	MDM4	GP6	WDR41	B3GALNT2	RPS27L	KCNK1	TRMT5	GALNT1
Drug012_DN	tamoxifen	EAF2	PRAM1	RECQL5	VPS8	TSC1	SLC2A8	PTRH2	SLC25A36	GRHL1	ASTE1	IGSF9	B4GALT4	PRKAB2	DNHD1	PILRA	ZNF225	ADAM17	MBTD1	AMY1A	DEPDC4	TBC1D3B	TBC1D3H	FHIT	GPR107	SLC38A9	MFN1	TUBG2	RYK	CEP70	COIL	ZNF827	FZD7	METTL23	KLF11	EIF2S2	GGA3	ZNF226	RNF13	CCDC154	XRN1	C6orf163	DPH7	CTDSP2	NCK1	ORC3	GOLGA2	CIR1	SMIM5
Drug013_DN	carboplatin	POM121	PITPNA	CHAMP1	MPHOSPH8	MSH3	TUBGCP3	LMTK2	RRP15	CES2	ZC3H13	CYP4F3	PPM1D	PAXIP1	PROM1	POM121C	SMARCA4	KRT222	C8orf82	SLC12A9	SF3A1	PAN3	DDX42	CCDC174	SLC47A2	LNX2	ARHGEF1	ANKAR	FITM2	SHF	UNK	PCF11	NCOA5	TMTC4	PCIF1	UBAP2L	CNOT4	CASZ1	FAM120B	EXOC2	EIF4ENIF1	XPO4	IQCE	MCUR1	AKAP11	VWA8	DISP2	PUS7	FOXC1
Drug014_DN	teniposide	ACTA2	LTBP4	CCDC51	GSKIP	TIMM9	NUB1	EEF1B2	GTF2IRD1	ITPK1	IQGAP3	MLH3	C1orf226	XYLB	TSEN15	RAD51B	MUTYH	ACSL1	PACS2	TUBA3D	RNF123	TDP1	LONP1	SLC27A5	BCL2A1	CHCHD3	SOX9	COG5	PLBD1	PLEK2	WDR48	SPTLC2	HAPLN2	STYXL1	IRF6	LRRFIP2	FMNL3	RDH5	CDKN3	TEX22	ESYT1	DNAJA4	CUX1	PAWR	CASP3	PKDREJ	GNPNAT1	PAXIP1	PTCD1
Drug015_DN	sildenafil	TXK	XYLT2	CCDC148	ZYX	NACC2	SAMD4A	DDX31	TRIP10	BACH1	NAMPT	NFKB2	DNAJC2	STK3	CYP1A1	PRKAG2	AZIN1	ZNF827	MTBP	RPS6KA4	TGFB2	ASAP1	CBLL1	CCDC17	NUDCD1	TNFRSF12A	SLFNL1	FAM20A	DNAJC10	DPH7	ADAM9	GPR87	MYNN	RIPK2	NAV3	TMEM64	TAF2	POFUT2	EMP1	PPTC7	ZNF394	TWF1	AHNAK	BTF3L4	TRAM1	WWP1	STK17A	ERGIC2	ANKIB1
Drug016_DN	simvastatin	CYP2U1	TRIM58	FAS	MID2	KIFC1	LRRFIP2	ADCY9	AKT1	THBS1	RNF144A	TATDN2	BLVRA	RAB32	SPIRE1	KIF20A	C7orf25	OR2W3	CCM2	RAC1	CENPI	SLC2A6	AGPAT3	EVI5L	DENND1A	EGFR	LRP3	NINJ1	TSPAN4	MDFIC	ACTB	FLOT1	BSG	MEX3D	RNF26	GNA11	KIF13A	CACTIN	CDK16	NUDCD3	CLTB	FAM126A	ORAI1	VCL	C7orf50	GPX4	KANK2	NRM	CDKN2C
Drug017_DN	parbendazole	EIF4E3	CACNB2	CPT1B	IRAK1BP1	CES3	TMEM161A	STARD5	ZNF598	TRABD2A	C6orf136	TRABD	PAM16	ZFP90	DESI1	FAM186A	TUBA8	LRRC26	ADAM15	REEP4	SLC35A3	TTC38	SNX13	FAM86B1	FAM86B2	C9orf72	SLC35D1	MOCOS	MUTYH	OR2W3	CHCHD10	CAPN15	XK	ZC3H12B	BTN3A2	CCDC66	SLC2A13	ZNF839	GABPB2	TRIM58	ERICH1	MAP3K10	ME2	SURF6	PSMG4	TRAPPC13	SMAD4	DAZAP1	COQ3
Drug018_DN	procarbazine	NOSIP	EFCC1	ARL16	SRP14	ARL6	ZNF324	CHRNA10	SRA1	CHRFAM7A	NSUN3	SNX1	ZNF613	ZNF215	C17orf58	USP16	COX17	C19orf25	CYP27B1	LRRC49	ZNF543	PPIL3	CHRNA7	COMMD2	MAD2L1BP	ZBTB48	GPN2	SETD6	FAM120AOS	ARHGAP44	RPS13	FAM209A	POGLUT1	RPS19BP1	GTPBP8	CD2BP2	ARFIP2	ANKRD18A	ZNF587B	ARNT2	CWC25	DDX5	AP5S1	TBL1XR1	NDUFAF5	ZSCAN29	MRPS22	ZNF580	ZNF780A
Drug019_DN	curcumin	CCND2	PAQR8	TSPAN12	ALOX5	PKDREJ	GPR61	PLCH1	C9orf40	PARVB	COX5B	METTL7A	BSG	COX6A1	MOK	EXO5	NDUFA12	TUBA8	CACNB2	SF3B5	GPA33	SLC6A20	XK	PTPRR	TPGS1	TLX1	BCL2L14	STAT5A	ADH1C	NDUFA7	TIGD4	AGR3	IFI35	MMAB	TMEM171	ABRACL	COA3	PLA2G3	KCNK10	MYRIP	CDX2	BTBD2	DNAH2	PEBP1	TUBB4B	KCNC4	ZC3H12D	CYP2J2	COX7A2
Drug020_DN	ciclopirox	UTP14A	ISG20L2	WDR74	CARD9	RPP38	PSMA5	NAA10	C1QTNF9B	DDX18	RRP15	TRMT61A	DKC1	NOL6	SF3B5	COA4	SERP2	MCTS1	NBPF6	FGFRL1	C1GALT1C1	NBPF4	PDE10A	ARF1	KLK7	TCTE3	MSLN	MRPS2	FGD3	FLAD1	SLC38A5	KLRC3	EIF3M	SIGMAR1	IMMP2L	RRP12	EIF2D	FLRT3	REXO4	FAM122C	LYRM1	MMP7	MSLNL	HPRT1	FAM71A	CKS1B	DDX27	KLRC2	BCKDHA
Drug021_DN	epigallocatechin-3-monogallate	SLC18B1	ARL1	FZD4	GAB2	RBM7	TMEM14C	SLC17A5	LHB	NCOA7	NUDT17	NPPA	ABRACL	BST2	TRAM1	MIER2	ZNF430	ARSA	PLBD1	PCDHGB6	HSBP1L1	ARFGAP3	ZNF577	ZNF682	TAC4	ADTRP	PIP5KL1	RILP	ZNF114	ZNF14	TRIP10	C12orf71	ARHGEF10	CPQ	ZNF382	ZNF347	POFUT2	TMBIM4	AGER	ADAMTSL4	FBF1	LCP1	KANSL2	RGS11	RWDD2A	ZNF501	WNT3	COQ10B	CDRT15
Drug022_DN	myricetin	ARFIP2	ZNF254	UCHL3	SLC16A10	AK4	CHCHD7	TBC1D23	RPL27A	ZNF470	RPL35A	EIF2A	POLR2K	PSMD13	HSPB9	TRUB2	TXNDC9	SNRPB2	PLAGL1	ZNF782	ZNF420	ZBTB26	ST6GAL1	MRPL14	IDH3B	RPS6KA6	CRLS1	SPATA24	ACAA1	MRPL23	POP4	MPST	HOXA9	RMDN2	BORA	SLC25A20	PPA1	NIPSNAP3A	PMPCA	CAT	SOX7	ZNF845	SPAG1	SMIM4	WIPF3	NOP56	MGME1	NDUFAF7	SPICE1
Drug023_DN	methotrexate	RBM18	CAPN7	KIF15	ING3	FRG1	ZC3H15	CENPV	APIP	TOP1	SEC11C	ARHGAP11A	GABPA	SEC22B	MIER1	MIS12	SLC25A19	ZNF77	CSE1L	NUP35	PSRC1	PRPF40A	ZNF407	UCHL5	TXNL1	CWC22	RNGTT	ARHGAP11B	PPP4R2	ZNF184	GNL3	RBL1	CEBPZ	ME2	LPGAT1	HDHD2	TSTD2	NBN	PARD6A	FUBP3	RIOK1	RBFA	EXOC2	DDX20	FANCC	BLOC1S6	SPATA6	TYW1B	USP16
Drug024_DN	lovastatin	STIM1	KIAA1841	NDP	QPCT	TIMP2	NOTCH2	FLRT3	KRTAP3-1	CCDC80	TGFB2	ADCK2	C11orf24	CYBRD1	FAM122C	TRIM58	TCEAL4	OXGR1	SHB	FLNA	MLH1	ATP6AP1	MAP2K2	DCLK1	ORAI1	SNTA1	DYNLRB1	WNT5B	RDX	CHID1	FAM50A	RILPL1	KIF4B	UBE2C	TBX2	PQBP1	FAM122B	HYAL2	L1CAM	OR2W3	IDS	MBTPS2	HSPA6	SEMA5A	ICAM1	DENND2C	CRTAP	HDX	DDX27
Drug025_DN	valdecoxib	KCNC4	FAM207A	DDRGK1	MZT2B	NABP2	POLR2F	AURKAIP1	CCDC74B	SLC2A6	TRAPPC5	CCDC85B	FAU	CHCHD2	TIMM10	GADD45GIP1	C20orf27	EMC6	MALSU1	PRMT6	MOK	DCLRE1B	SNX21	CCDC74A	C1orf122	SIVA1	POP7	CD163L1	DESI1	LAGE3	SLC39A3	IL7R	HOXC11	PCDHGC3	ZNF883	B3GNT9	THOP1	MZT2A	NOD1	ENDOG	SDF2L1	NKX2-5	IAH1	ARL6IP4	FNDC5	SMIM12	YDJC	AURKB	HAGHL
Drug026_DN	dacarbazine	VGLL4	ZNF799	NDUFV1	ABHD16A	KHK	ZSWIM5	MNT	ILVBL	EFNA3	PET117	SPATA12	TMEM102	ZBTB7C	SURF6	JAK1	SLC30A1	REPIN1	GPHN	GCNT1	BCL11A	ZNHIT2	PPM1H	PEMT	JTB	CKMT1A	ARV1	C8orf82	COX20	IRF2BP2	CLUH	KDM4C	DPH1	CHERP	APEX1	EGLN3	DOCK11	TMEM69	AKIRIN2	CKMT1B	VSNL1	TDRD3	C2	GEMIN8	HDAC4	FNTB	DHRS4	SLC25A19	ISG20L2
Drug027_DN	prochlorperazine	SYNPO	NUBPL	DAP3	CNTNAP2	CD55	REXO4	SURF2	HPDL	TUSC1	SLC31A1	OSGIN1	CTSE	ORC3	XPOT	NOS2	PLEKHG1	SLC6A9	SRXN1	CCND2	SH2D2A	OSBPL1A	AMN	CBR1	LYRM4	VPS33A	AKIRIN2	THRB	ANKFN1	SLC50A1	HMOX1	HOOK3	ZNF347	HAPLN2	MTHFD1L	FNTA	ZNF285	AUP1	ZYX	VPS25	RARS2	IFNGR1	PSMD4	TLE4	ZNF331	PCDHGA11	KNG1	RABEPK	GAB2
Drug028_DN	ifosfamide	C1QL3	MOCS2	LSM4	EIF4E	SPC24	CD320	NDUFAF7	WDR35	NTAN1	MRPS11	NARF	LRRC49	NOP10	ASPH	PLK4	HSDL2	CCNF	KIF2A	HMGN2	POLR2H	KIF3B	TFPI	DUT	HSBP1	CCNG1	PARK7	DTYMK	SPG7	MAD2L1	PREB	C15orf40	CDK4	MED7	UQCC1	NAP1L4	ARL3	PIF1	CISD1	MRPL46	ODC1	GSS	ITGB1BP1	RMDN2	GSTCD	POC5	GTF2A2	ELOVL6	TIMM13
Drug029_DN	doxorubicin	IQGAP3	NUTM2A	YJEFN3	ADAM15	MAP3K10	PTCD1	ASIC3	COG5	FASTK	AHCYL2	EPHX4	NUTM2B	ACTA2	RILP	PLGRKT	BACE2	FBF1	ZNHIT1	IFT43	BTG3	NOM1	KIFC2	LTBP4	TDP1	STRIP2	FSTL3	ARMC10	UBXN10	ZYX	CDRT15	CBR1	CLDN15	TRPV1	GGN	NCF2	PRKRIP1	PPP1R35	ZNF839	REP15	TSC22D4	TNFRSF10B	HAPLN2	ALPK1	MUTYH	CAMTA2	SETD4	ACSL1	MRPL39
Drug030_DN	ouabain	FAM210A	DHX30	SCO2	UBE2L3	CPT1B	CACNB2	CHMP7	PLCE1	WDR48	TFIP11	KIF18B	RAD9A	TOP3B	QRICH1	INTS2	RAD54L	CIAO1	ATRIP	TMEM106C	SNRPD3	IPO8	TROAP	PMP22	CRY1	TOMM22	TACC3	RPL14	SERAC1	DCAF15	DBF4B	LAP3	CNTROB	GUCD1	TWSG1	CAMK1	BMP2K	MED21	NCKIPSD	ZC3H12B	SUMO2	UBXN8	IGHMBP2	ERI1	ZNF266	XPO7	DNM1L	ZNF410	MTFP1
Drug031_DN	BRD9647	CHCHD2	BOLA3	MALSU1	C7orf25	POLD2	NDUFA4	TBRG4	HAAO	HBA1	TOMM7	KCNC4	CDCA3	PRADC1	NABP2	MPLKIP	MZT2B	HBA2	SNRPF	RHNO1	NUDCD3	ANAPC5	COA1	CD302	RPA3	POLR2I	TPI1	AIMP2	URGCP	TMED4	SIVA1	AURKB	CCM2	CENPW	PA2G4	MYBL2	TTLL11	FOXM1	CDK4	MSH6	TIGD3	GGCT	CMAS	PARL	GDF11	RPS15	BCL11A	NUDT1	RAD51AP1
Drug032_DN	piperlongumine	LRRC41	SMARCAL1	GPR137	PDE4DIP	CD99	CYTH3	NOTCH2	SHISA5	MITF	NOS2	ZFP82	TENM3	DUSP1	TULP3	FOXJ2	SCAMP4	REP15	KLHL22	SCAP	CRTAP	MAGED2	CITED2	SEMA5A	RILPL1	ZNF347	TCTEX1D2	C7orf50	BTBD2	SRGAP2	BANP	NUDT18	FZD2	TSPAN4	MAP3K10	CKS1B	SLC1A3	CRIM1	ZSWIM4	PRKCSH	SCNM1	FAM25G	TGFB2	IP6K1	C4BPB	NPC2	TMED4	COL13A1	DAGLB
Drug033_DN	pyrazolanthrone	TCEANC2	MIF4GD	PTBP2	IQCC	RPS28	PIGP	KIFAP3	KIAA0895	ZNF438	TAX1BP1	SLC25A42	SCNN1D	MBOAT2	NRN1	PTPDC1	SZT2	SH3BGR	UQCRH	CROCC	ZNF844	SCRN3	KATNAL2	TRIM45	ZNF232	USP33	IAH1	DNAJC14	ZNF664	ZNF878	EMC2	HSPA4L	SFSWAP	TMEM170B	HMGCL	SLC50A1	TM2D1	DGCR6	ACTR3B	RWDD4	ERICH2	CCDC142	CCSER1	IFT81	ETFDH	TRAF3IP3	KANSL2	KIAA1143	TRIM16
Drug034_DN	C6-ceramide	EHMT1	RXRA	RALGPS1	FOXO4	ALOX5	GOLGA2	PLSCR4	PRDM10	ARL17B	ARL17A	ZZEF1	CAMK2G	DHFR	DUSP16	ZNF605	WBP2NL	CACFD1	NBEAL1	DLG3	RAPGEF6	ERAP2	BRCA1	ELOVL7	GDF9	KMT2A	PTGES	NUP214	RAB41	DOLPP1	PIGV	RASGRF2	PM20D2	NSUN7	HECTD4	BARX2	WDR92	FAM76B	SAP30L	SASH1	STX7	OFD1	TPCN2	ZFYVE16	DNASE1	CASP7	FAM83A	GRAMD1B	GPR107
Drug035_DN	topotecan	IQGAP3	C19orf71	ADAM15	BACE2	ANKMY1	ZNF783	LPIN3	ZNF777	MAP3K10	ZBTB7A	TSEN2	RGL4	GIGYF1	ITPK1	USP4	KIFC2	ALS2CL	XYLB	FSTL3	CUL9	C6orf136	PPIL6	CDKN1A	NCLN	PACS2	TAS2R4	MFSD12	ZMIZ2	ECHDC2	EIF3G	COG5	OR2A4	LZTR1	REXO1	ZNF789	CDRT1	NRBP2	PRKRIP1	NME6	ST20	TBL2	OR2A7	KLF16	SMKR1	ACTA2	GHRL	IDUA	SERPINB6
Drug036_DN	importazole	PLXNA1	IGSF9	CCDC85C	FAM193B	ANKRD61	DPH7	FAM118A	SNX13	POMT1	CYTH3	SNAPC4	GARNL3	TGIF2	THRB	RAPGEF1	CLINT1	MANSC4	SLC20A2	ANAPC2	RDH13	ZNF79	UVSSA	TSC1	USP42	GCA	CNNM4	TRIM17	ZBTB11	NCLN	ZBTB43	CAMKK2	MFN1	IGSF6	DDX31	PVR	TFPI2	CAMK1D	ZNF783	YBX3	KBTBD11	RNF169	NDNF	ZNF283	TTC22	EXOSC2	TPRA1	TAF1C	NME9
Drug037_DN	etoposide	TBL2	RPL27	NDUFV1	CUX1	FAM171B	TOP2A	KANSL2	MIER3	WIPF2	BCR	TMEM106C	NF1	MICAL3	KIAA1549	ADCK2	HIP1	ACSL1	NENF	IARS2	DARS2	CYP2U1	CDKN3	SCCPDH	ZNF426	SMARCC2	NOTCH2	CYGB	DLD	SMYD3	PLBD1	PTCD1	COG5	CCDC85C	IL17RA	EPHA1	PLLP	BCL2L13	GLS2	KTN1	RPS27	NCKAP1	REP15	BTG3	NAMPT	RPS28	KMT2C	MPRIP	RPS8
Drug038_DN	PRIMA-1	CITED4	ZC3H3	ZDHHC24	GPNMB	SEMA5A	NOS2	AMOTL1	LTBP2	S100A9	COTL1	ANKRD1	FZD2	MYOM2	PHLDB2	FAM25A	CYTH3	RASGRP3	SLC1A3	OLFML2A	CCDC154	DCLK1	CCDC71L	NOD1	ELL	CCDC80	ZBED2	NAV3	GABARAPL1	TSPAN2	GRINA	OSR2	AKAP8L	PEA15	GPRC5D	PPME1	NEURL3	C7orf50	FKBP1C	PYGL	GPR176	RNF24	GJC1	MANSC4	IFITM10	MOK	RAPGEF1	CD83	PPIAL4G
Drug039_DN	tanespimycin	KRCC1	TMEM243	SLC27A3	PRSS12	SLC22A3	EDEM3	NAA38	SATB1	ARMC10	KMT2E	SPDYE2B	ZMIZ2	ZNHIT1	RPS6KL1	CKMT1B	CKMT1A	ZNF117	TMEM60	SPDYE3	ZMYM6	ZNF3	EXOC1	TRIM4	MKRN1	NAPEPLD	ZNF138	C1orf226	GPRASP1	RHBDL1	ARHGEF10L	LMTK2	PCK1	INF2	TMEM248	GIGYF1	SPATA7	SPATA13	CLIP2	KLHDC10	PRKRIP1	GORAB	SSBP1	GPR153	IRF2BP2	ZNF789	PPP1R35	NT5C3A	ZNRF2
Drug040_DN	cytochalasin B	SIRT3	RNF144A	ZNF426	DCAKD	BTBD2	INPP5E	SGSH	CD99L2	CAMKK2	PLOD2	MAP3K10	TUBG2	CRTC2	FAM200B	IQSEC2	ADAM15	CYP2U1	MOB3A	KLHL22	FBXW5	AASS	RBBP9	USP21	SH3BGRL	XYLT2	KIAA1841	FAM117A	TTN	SLC7A6OS	MEX3D	UCK1	FAM160B2	XPO7	DONSON	SLC25A37	CRIM1	MAN2B1	NANOS3	SMARCC2	COLGALT1	CROT	TYK2	FAM200A	GNA11	CD99	AFAP1	RFNG	CD81
Drug041_DN	NSC95397	NDUFA11	ZNF850	HSF2BP	HOXC11	NSFL1C	ROMO1	ZNF221	RAD9B	SNRPB	ZNF461	ZNF329	MRPS17	SLC1A3	ARHGEF10	ZNF583	SCNM1	HOXC9	LMX1B	PEX3	PLAC1	BRF2	WWTR1	FRMD6	SYS1-DBNDD2	TBX1	DDRGK1	GSG1	KATNA1	ZFP82	MT1B	CERCAM	ARL16	ZNF567	SPHK1	HOXC10	GADD45GIP1	HBQ1	ZNF577	FNDC4	TMEM45A	CCL3L3	ZNF682	TNFRSF9	EPHX3	FKBP1C	ZNF133	UROS	MYLK2
Drug042_DN	manumycin A	FAXC	CCDC74B	AGA	CITED4	KLHL22	RNF207	ZBTB47	MICALL1	DDB2	NLRX1	KIF4B	KCNC4	C7orf50	MAP6D1	NENF	ZMYND10	ADCY7	ANKRD52	PPP1R14B	BTN3A3	CCDC85C	MZT2B	RNF169	CIZ1	ARL2BP	SAMD9L	HSF2BP	FCHSD2	RAD9B	MAX	ARNTL2	ZNF618	TSPAN2	CHML	LMF2	CHRFAM7A	DMRT2	SLC16A2	DYNC2H1	IQCJ-SCHIP1	MORN4	PHKA1	NUP214	COQ10A	RNF152	FTSJ1	SIVA1	BRD4
Drug043_DN	mitomycin	GRIN1	SLC27A3	ASAH1	ORMDL3	GSR	CCNO	COASY	SCP2	NSUN5	CC2D1A	HEATR5A	TRMT1	RBM48	PPP1R36	ACE	ARHGAP32	ERBB2	GMIP	KIAA1522	SLC25A15	EXD3	C1orf226	NCLN	ABHD14B	UTP6	LRRC26	EPPK1	TMEM243	C1QTNF3	CFD	BSG	TPK1	ZFYVE21	FAM222B	EGLN3	PEX6	DHRS7B	KLF16	KLHDC10	RAB11FIP1	CDC42BPB	BCR	C6orf52	IRF2	NOC2L	EPHB4	PWWP2B	ZNF598
Drug044_DN	tacrolimus	ZNF768	TCTEX1D2	SHC3	ADCY9	CCDC85C	CCDC74B	DAZAP1	TCTN1	DCP1B	CD302	C7orf50	FAM120C	KIF4B	FCHSD2	ARL2	EVA1A	POLH	ZNF337	CYBB	AKIP1	HADH	PHKA1	CELSR2	MATN1	CSNK1G2	TOP2A	CCDC92	NUDT6	DCLRE1B	NPIPA5	BCOR	CDKN2AIP	BTBD2	F8A2	SAP30	NDE1	CD99	ILF3	KDM4B	CAMK1D	ZNF608	XK	BTN3A3	SF3A2	NR2E3	PHF14	MEX3D	CCDC15
Drug045_DN	SB-431542	GREB1L	THRB	ST6GAL1	CTSE	GPR89B	SPTAN1	VGLL1	COX20	MTX1	LMTK3	WWP1	ZNF841	FUOM	GOLM1	SLC30A2	C1orf159	WNT11	MVD	BAK1	CGN	PKP4	ZNF502	GAB2	USP6NL	MAP3K8	ZNF177	DAP3	PRDM2	CRYBA1	ZNF432	CLN3	HS6ST2	PROSER2	LDLR	NUTM2G	FLNB	GRIN2D	ITSN1	ABRACL	ARPC5L	CRY1	PLBD1	MYCN	CYTH3	EFCAB14	FGD6	TRAF2	SMIM2
Drug046_DN	staurosporine	MMAA	SLC2A13	NCLN	TXNIP	OTX1	ZFAND2A	SFSWAP	PTHLH	LPCAT4	PLD6	MXI1	OR2A7	MYH14	SLC43A3	COL6A1	SAMM50	FARP2	MAP2K3	CENPP	MFN2	TMEM229B	PGAM5	DUOX2	EXD3	PRKAG2	CSRNP3	ARFGAP3	FSTL3	TRABD	JMJD7	COL17A1	IPCEF1	ZNF460	CCDC181	CEBPD	GNG4	SMTN	OR2A4	PISD	RARA	ZC3H18	C16orf74	TMEM120B	CDK10	ITPR3	NELFA	ZNF438	RGS14
Drug047_DN	SB-225002	FBXL5	ZNF616	ZMYND10	ZNF497	AASS	RAB28	CREM	C4orf47	PPM1K	ZNF337	MAP3K10	ZFP90	SLC25A37	TMEM106C	ATG4C	APBA3	TMEM38B	SNX24	BCL7C	ARSK	ZNF136	FAM200B	CROCC	UCK1	POLR3D	CLTCL1	KLHL22	BMP2K	EPS15L1	BBS9	FAM229B	FAHD2A	MANF	FKBP14	PTPDC1	ARHGAP31	GTPBP1	TANGO6	GCFC2	ZNF540	THOP1	ZYG11B	HOXD3	S1PR2	IRAK1BP1	ZNF333	ZNF445	ELP6
Drug048_DN	cerulenin	MAP3K10	ULK2	USP9X	FTCDNL1	SF3A2	KCNRG	NUP214	ZNF607	KANSL3	UBXN6	SMKR1	SPC24	MAP1S	ZNF414	CMTR1	DPM2	CDCA3	BTBD2	MATN1	CIZ1	GLE1	SLC25A6	KLHL22	ZRSR2	THOP1	PRKCSH	ZNF653	RPS15	UCK1	PPME1	RANBP3	FZR1	SLC25A37	C19orf25	TADA1	ZDHHC24	IP6K1	UBA3	TRAPPC2	EPS15L1	PRMT7	TMEM8B	KIF4B	HNRNPH3	ZSWIM4	B3GALNT1	ZNF571	CKS1B
Drug049_DN	purmorphamine	MAGT1	PGBD4	PRMT3	STAG2	ZNF26	CEP290	ZNF335	IFRD1	NEURL2	WDR92	PRKAB2	CHM	GMEB2	NKAP	C12orf4	TTC37	ZNF420	ANKRD26	MIOS	ZNF891	PRH2	SPATA25	DMTF1	RPS21	TYW5	CENPT	ABCA5	IMMP1L	PEG10	LRIF1	FAT2	DDX55	TAS2R14	ISL2	DCDC2	NRIP2	ARFGAP1	ZNF248	GPR89B	DIDO1	TAZ	DUS3L	MMP19	SCRN3	MTG2	KANSL2	C12orf56	DCUN1D2
Drug050_DN	GSK-3 inhibitor IX	POR	GPSM2	XK	ADCK2	R3HDM2	FAM47E	PARD3B	C2CD5	ARL6IP5	PEX1	PPP1R36	NKAP	PDK4	STAG2	SLC25A24	DUSP16	MIF4GD	DOCK11	USP30	MIOS	PPP1R13B	SLC11A1	RPP38	HOXB5	COG5	ZCRB1	IL17D	DNAH1	LPGAT1	NFX1	RBM6	HOXB6	TMEM117	C1orf226	SCG5	DDX27	TMPRSS3	METTL7A	DIAPH2	PPP1R3E	HDGF	HSD17B8	TMBIM6	GNG3	CACNA1C	ATP6V0A2	MRPS35	EPHA10
Drug051_DN	dasatinib	CITED4	TTC9	ADCY7	SYT15	ZNF385C	OR2A1	TSPAN2	C1orf226	ZNF714	KRT14	TINCR	MAK	OR2A42	IGDCC4	KHDC1	FBXW10	FAM186A	CDRT1	CYP1A1	ANKRD1	KRT86	LGR6	MSLN	FAM25C	SLC2A10	ZNF431	KRT6A	RNF207	LYPD5	SETD4	ZNF362	KEL	CLDN6	MSLNL	KIAA1549	CABYR	EMID1	PACSIN3	VWCE	VSTM5	MFSD2B	YJEFN3	KIF7	SEMA3B	OSR2	ZNF391	SMTNL1	RBM7
Drug052_DN	erlotinib	LAMA4	CFD	FAM186A	ZNF610	ZNF75A	ZNF813	FNBP1	BNIP3	CNNM4	NR3C1	MAP7D2	AMN	NFKBIA	CYP2W1	PLCH1	ABHD12B	SLC7A9	PARVB	CHFR	COMTD1	PPP1R14C	RAB31	CRYBB3	OLFM2	NFATC2	MANSC4	MFSD6L	GALM	RBKS	FAM117A	TFAP4	RETSAT	CAMK1D	SLC38A3	CCDC17	FABP7	GPR132	ABCC2	PTPRO	FZD9	NRIP3	PRKAA2	MEOX2	CDH3	ZNF141	ZNF462	DOC2A	ATP6V1C2
Drug053_DN	BRD-K94991378	HOXB8	GUK1	CYB5R1	MGLL	TOR1B	JUN	CFH	HOXB6	HSPA1L	CD163L1	C7orf50	CNIH4	DAPP1	CCM2	SLC2A6	IQCF1	TEX37	GET4	INTS1	SQLE	YKT6	DENND3	OPN3	AGRN	VNN1	POLD2	RNLS	PRB2	PAX6	FAM3A	FBXW5	RBM38	UAP1	NUDCD3	C12orf75	PPIA	SLC35C1	MAP2K3	LDHC	KCNJ3	GNG12	SLC2A10	TTLL10	RABGEF1	FPGS	CHCHD2	FRMD4A	ZNF85
Drug054_DN	LBH-589	EIF4EBP3	YBX2	SIRT5	PDIA5	MLXIPL	PLCB2	ATP7B	TARBP1	RAB11FIP1	ZDHHC24	CFB	SLCO2B1	KLHL31	TMEM37	LY6G6C	TMPRSS4	MMP14	ANKZF1	EPHX2	ABHD16A	PRR5	CYP4F2	THEM5	FAM118A	KCNJ10	CTSB	RBP2	DDAH2	ATP1A1	HEPH	TLCD2	CEBPA	HLA-E	RBBP8NL	PRAP1	PIM1	MEGF6	ANKHD1	PLA2G4E	FBLIM1	AMN	MST1	RAB11FIP4	RBKS	B3GNT8	SH2D2A	WBP2NL	PRSS8
Drug055_DN	IC-87114	ULBP2	SP100	OGFRL1	ISG15	NBPF14	MICB	UBOX5	TSPAN4	ZNF699	DDX60L	TRIOBP	UGCG	MT1E	LETM2	MAFF	NOTCH2	PSMD5	ST6GALNAC6	GPR63	MRPL54	IL15RA	NKX3-1	SNPH	APOL2	P2RX5	ANKRD54	SP110	ZNF583	SAMD9	HMSD	KLF2	SLC17A5	UBE2L6	CAPN2	LYPD5	CDK9	SCARA3	TRIM14	CEP89	DONSON	AMPD3	TMEM106A	HPS5	SORBS3	RUSC2	SLC31A2	MAP2K1	SDHAF2
Drug056_DN	ciclosporin	UCHL1	PRRC2B	TRAF3IP3	TRIM17	TUSC1	ZNF529	PEX19	ALG3	GRIP2	UCK2	COLEC10	PARL	NOS2	TNFRSF19	ALDH1L2	RARB	BZW2	SOX14	CYTH3	GSTM3	CHMP1A	NEURL2	CCND2	ZYG11A	CYP1A1	TNKS2	MRPS14	P2RX2	DAP3	KLF11	FREM2	RNF10	GLUD2	CENPL	PBX1	TMEM245	CAMK1D	UBD	RAB3GAP2	TMIGD1	YY1AP1	FKBP4	KRT5	MRPS9	APRT	TCF4	TBRG4	LCLAT1
Drug057_DN	sirolimus	URGCP	FSTL3	GLIPR1	OPTN	DBNL	CYTH3	KIAA1841	NUDCD3	RAC1	OSBPL3	PRKG1	C7orf31	CCM2	SH3RF2	TNS3	ZDHHC24	HOOK3	RELT	PICALM	ZNFX1	CCDC80	SEMA5A	DAGLB	DLC1	HSF2BP	FXYD5	SMPD1	MED22	RASGRP3	ZHX3	NTN4	KCNC4	CARD6	AFAP1	CTNNBL1	NRM	TNIP1	KRTAP3-1	TNFAIP3	RELB	GBP1	MICAL3	RALGAPB	CSRNP1	DUSP3	CLTB	TPM4	CDCA3
Drug058_DN	KU-55933	RNF220	ANKRD9	EPHX4	ADAM15	STYXL1	SURF2	HAPLN2	MBLAC1	TBL2	SPHK1	DSG3	FAM207A	SLC35D3	LZTR1	POP7	MFSD3	ELOVL1	TMEM161A	FSTL3	REXO1	THAP7	BACE2	HAGHL	MRPL52	MFSD12	BCL2L13	YDJC	NUDT8	CBR1	SLC35E4	PLGRKT	ARSA	GSTZ1	MAGEA4	NRP2	HRH1	RTCA	AHCYL2	TTC4	LSMEM2	HLCS	EIF4EBP1	SPRYD3	ATP6V1C2	R3HDM4	NMRK1	KDELR3	CFD
Drug059_DN	sitagliptin	ANXA13	DGCR2	RIBC2	MPC1	AKR1C1	EHBP1L1	PDGFC	SPATA5L1	MOCS2	ARHGEF35	ITGB3BP	TMEM126A	THRAP3	ANKS4B	BBIP1	MON1B	NSUN3	ZNF414	RFFL	SLC35A4	IFT88	MRPL41	ALDH16A1	UEVLD	ZNF574	PMVK	GCNT3	AFF1	NAIF1	HTR1D	LRTOMT	OGG1	PRKACA	CCNDBP1	VPS26B	SRSF3	KLB	RPS6KA6	KBTBD3	FARS2	DNAAF3	GLIPR1L1	SP110	PI4K2A	SMDT1	SIN3A	ARHGEF16	TSG101
Drug060_DN	PDMP	ELL	SLC38A7	CITED4	CMTR1	HOXC11	NINL	MOK	PPP2R3A	MAP3K10	BRD4	CBR3	SARNP	SPNS1	STAT2	MICALL1	TRAFD1	SLC35E1	NUDT1	SLC31A2	ULK2	CYP2A6	RAG1	DYNC2H1	WIZ	KDM5A	ZNF346	UCP3	CCL5	NIPSNAP3B	MYO9B	LTBP2	ZNF668	SNX21	FAM219A	SLC35E3	SVEP1	MAST4	FBXL18	SYNM	TBC1D13	CD83	TMEM210	PIEZO1	NUP214	OR2T33	UCK1	DNAH14	C7orf25
Drug061_DN	BRD-K71935468	PPARD	CEP89	ABTB1	SLC27A1	ADAM15	GUK1	NRBP2	ICAM5	ARHGEF18	EVA1A	CD81	C11orf53	LIN37	KLF16	CD47	GET4	TICAM1	MICALL2	CRTC2	TMIE	ALOX5	IL17RC	SBNO2	HSPA1L	DUSP23	BACE2	ZSWIM4	SUPT5H	LRRC3	RTBDN	MEGF6	RAB43	PIP5KL1	IQSEC2	CD177	GLIPR1L2	PDZK1IP1	KCNN4	BATF2	IQCF1	TMEM8B	TEDDM1	PCSK4	TRAF1	TTC21A	NIT2	ETHE1	GRIN2D
Drug062_DN	entinostat	SH2B2	RNASE1	MLXIPL	STXBP3	CFD	DALRD3	PFKL	CARD14	LIMK1	SERPINE2	GSTZ1	RAMP1	CEP68	PSTPIP2	RNF167	SYT7	PPP1R36	DCAF11	SLC2A4	UBXN10	NOS3	EVX1	BMP7	PLCB2	UBL7	HTRA2	DNAH2	CDC42BPB	NUDT8	LAMTOR5	CTH	TMEM134	ZFYVE21	CDX2	TMEM8B	ANKH	ARL4C	RHOB	TECPR2	EIF4EBP3	EPHB1	C18orf32	RHOU	MLF1	CBR1	PLA2G4F	KANK2	XAGE1B
Drug063_DN	apicidin	RNF216	ZNF133	SPHK1	ARHGEF10	C7orf31	WIPI2	GAB2	DAGLB	MALSU1	SIN3B	YJEFN3	TRIP10	ITSN1	TMCC2	FEZ1	LTBP2	GLIPR1	CERCAM	KLHL7	FAM207A	MAP2K2	CCZ1	KDM2B	EPS15L1	CCNB3	MAP3K10	RNF157	PACSIN3	WTIP	ROBO3	KATNA1	KCNA7	TANC2	ZNF554	TNNT1	MOK	CCDC80	PPP2R3A	SETD4	FBF1	NPC1	ADAMTSL4	MICALL1	LIN7B	TNRC18	CCDC85C	SLFN12	FOXK1
Drug064_DN	Merck60	PPP2R3A	LMBR1L	STAT2	MAGI2	RAB5B	SIN3B	KDM4D	CCHCR1	THEM5	MOK	DVL2	SIRT3	PACSIN3	ARHGEF10	DNAH14	CACNB3	KCTD2	RNF216	RLN1	BTN2A1	ZNF665	TMEM140	IFT27	NINL	TRAFD1	PGM1	NUTM2B	PLAC1	PINK1	FAM117A	DNAAF1	MAN2B1	MAST4	NBPF20	SLC35E3	NUTM2D	FITM1	ZNF133	ITGA2B	RRAGD	OLFM2	RILPL1	MAST2	FZD4	SLC26A11	SPDYC	ITSN1	FZD7
Drug065_DN	BRD-A94377914	UBA7	DHX58	PIK3IP1	GBP1	URGCP	UCHL1	NEURL1B	MX1	C15orf48	ABCA13	SEC16B	DDX60	GJA1	MAOA	TAP1	NLRC5	TAOK3	HLA-F	RTP4	ZNF768	B4GALNT4	KLHDC8A	BTNL8	ATP10B	NR1I2	IFIT2	CHP2	ARHGEF37	APOL6	CFB	DUSP1	TRAM1L1	FUT6	DTX3L	IL17D	IL1B	TRANK1	ALOX5	PSMB9	BTN3A1	ABLIM2	OTUD1	KCNN2	PIK3AP1	CARD16	FAM20C	SIRT5	TRAF1
Drug066_DN	FGIN-1-27	GRAMD4	ABHD12B	RASA3	AKAP11	SYT13	MCOLN3	FIBCD1	TM2D3	COMTD1	TMEM80	DLL1	TXNIP	ARRB2	TTC13	PTMS	SLC25A27	GAPDHS	CCR6	SERPINI1	ATG16L2	ARVCF	MYCBP2	ZNF253	LAG3	SLC6A8	PTGES2	ARID5A	LENG8	TAC3	DNPH1	CDC34	PEX26	PSEN2	ZNF572	KLHL35	STX1B	F12	TNFRSF25	LMF1	ANKRD34A	SLC2A8	KIAA1614	POU2F2	NIN	PYGL	SLC27A4	PLEKHG5	LRRC17
Drug067_DN	compound 1B	EXOSC7	KLHDC8B	CARD14	SNF8	MID1	DNAH14	ADRA2C	HES2	CDH3	MOCS1	EIF4A3	FAM178B	PSTPIP2	DAG1	XAB2	EPHB1	CTNNBL1	APOBEC3H	MKNK1	C2orf76	C14orf119	KAT8	CALR	ZNF385A	CDKN1C	TRPV3	FAM117A	SC5D	MTA3	GBX2	PRCP	NRBP1	CCDC71L	UBB	TRAM2	GSTM3	PABPC4	APEX2	C1orf74	CDKL2	HYAL2	USB1	ACOX1	MARK1	PUF60	SH3GL2	EDC3	KDM4D
Drug068_DN	vincristine	ADAM15	IQGAP3	AMN	TLN2	TRABD2A	C2orf88	SURF6	CBR3	TPMT	SLC35A3	AUTS2	CYP51A1	GAL3ST4	COA6	CASP5	C15orf48	PLBD1	GALNT8	AGR3	MGST1	MRPL32	PLEKHH1	FOSB	CYBB	ST6GALNAC1	PPARGC1B	ZC3H12B	SLC9A2	PAWR	TEX264	STARD5	SLC35D1	ACSL1	FOS	MOK	KCNK1	NIPAL1	JTB	DHRS7	MUC12	CEBPD	FBXO34	ETHE1	TMEM229B	NCLN	TP53I11	GCNT1	CCSER1
Drug069_DN	cytarabine hydrochloride	PLGRKT	ADAM15	TEX264	CDKN1A	PRMT7	RPS27L	ASAH1	JTB	RPL36	CC2D1A	STX10	GORASP1	ZNF783	MFSD9	PLEKHA2	CCDC74A	ZNF799	SLC12A9	WDR90	ESRRA	DPM3	SRI	BIN3	SPATA18	REXO1	MRPS17	IKBKB	MRPS25	ETHE1	ERV3-1	PET117	SCLY	LZTR1	SPRYD3	SLC27A5	ACTA2	SIRT6	ACER2	TRABD2A	CCDC130	GMIP	DENND4B	PHPT1	TMEM229B	CXCL2	MRPL4	DECR1	UFSP1
Drug070_DN	itraconazole	ATP6V0A1	ARHGAP30	HOXC11	SLC36A1	NUTM2A	RAPGEF6	UCP3	FAM120C	TUBA3E	SAP30L	KLHL42	SPATC1	FAM71F2	PIGM	MTCP1	REP15	MUC1	CLEC16A	GPATCH8	KCTD13	MAML1	PALB2	AMER1	GBP4	ZNF219	CLCN7	NUP214	LTB4R	MANSC4	PRPF3	RNF213	PPP1R3F	SPDYE1	ZNF79	CD19	CCDC154	NUTM2E	MYO1G	GRAMD4	FBXW4	FTCDNL1	MATN1	IFT80	YJEFN3	ST20	ADCY1	TULP1	GTF2IRD2
Drug071_DN	erastin	ZNF583	ZNF547	TUSC1	ZNF790	ZNF850	AURKC	ZNF548	ZNF549	ZNF345	PCDHGA12	IQCF1	BTN3A3	ZNF808	ZNF582	ZNF256	ZNF682	ZNF264	MRPL41	ZNF605	ZNF461	B2M	TTC9B	PRDX5	HOXC11	ZNF568	ZNF773	ZFP3	MECOM	BOLA2B	ABRACL	PCDHGA11	ZNF221	ZNF415	ZNF844	FOXD4L6	SMTNL1	CTSS	COMMD3	VPS28	IL1R2	ZNF304	ATF3	PFDN2	GIMAP2	SMIM4	ZNF420	RPLP2	FBXO32
Drug072_DN	ML031	TCAP	AMH	L3MBTL1	SLC9A8	LINC00672	NINL	GPRASP1	GALR2	OR2A42	RPRD1B	GET4	HOXC11	CLEC2D	C17orf78	PRPF3	SHPRH	LTB4R	DLK2	CNTRL	RBM39	ZNF605	C9orf131	CCDC82	ABCD1	UBXN11	RNF151	NCOA3	ZNF26	ANKRD61	FAM209A	DCLRE1C	TBC1D10C	CWC15	TAS1R3	SPDYA	TTC14	DNASE1L2	CRYBB2	UCP3	RAB40AL	CREBZF	IGSF6	ZNF708	YJEFN3	LAT	LRRC29	FUNDC2	CFP
Drug073_DN	CIL56	TPRA1	MZT2B	ZFP3	DCHS1	FBXO43	FAM78B	ABHD17A	THBS3	AP5Z1	ARHGEF9	BATF2	FOSB	POU4F1	SLCO3A1	CBS	CHFR	RCAN1	HOXC11	RAB32	HEPHL1	L3HYPDH	THBS1	FCRLB	MED26	RIMKLB	SLC9A9	AGPAT3	IGF2BP1	DUSP1	PPIAL4G	TEX264	LEMD2	SLC20A2	GALR2	MANSC4	HRH1	COLEC11	PLAT	HSF2BP	ZNF606	GET4	ZNF256	NID2	ZNF595	SAP30L	PPARD	SALL2	SLC25A43
Drug074_DN	FQI-1	OR2A4	ARSA	SBF1	LZTR1	PDXK	MYO5B	REP15	OR2A7	ACTA2	NAGLU	EXD3	ZNF799	HPS4	GLI4	C2orf66	PACS2	IDUA	ELAC1	PTPN18	INO80B	IKBKB	CXXC1	NUTM2A	TMEM229B	TRABD	SPATA18	SLC26A1	MBD1	ALPK1	PARM1	ZBTB7B	ASAH1	C6orf136	HSD3B7	ERBB2	KRT222	CXCL2	OS9	RPS28	SMAD4	AHCYL2	CES3	NUTM2E	FLAD1	CPT1B	IRF2	R3HDM4	CBLB
Drug075_DN	BRD-K92856060	NOTCH2	TIMP2	RASGRP3	SNTA1	PKN1	NBPF10	ADCY7	TCTN3	SOGA1	KIFC3	L1CAM	KIF4B	KMT2A	MBTPS2	FLNA	CYBRD1	C3	AMOTL2	MAP4K4	CCDC80	MYBL1	ELFN2	KRT81	TMEM185B	KATNAL1	ENTPD4	FAM171B	PLK2	DPYSL2	CHST14	DCLK1	TLN1	MRAS	USP11	LTBP3	DEGS1	ARSG	ANKRD1	PPFIBP1	KIF4A	TAF3	NR2C2	ANKRD52	CDK14	SORBS3	FOXJ2	TMEM169	ADCY9
Drug076_DN	B02	CDKN3	PRMT3	FKBP11	RPA3	GAD1	KCNC4	NCR3LG1	LRRC34	AK2	CLNS1A	MIOS	LSM5	ZNF20	UCHL5	NT5C3A	SNRPB2	TEAD4	TRMT6	ACAT1	RWDD4	SSBP1	NUF2	RNFT1	WDR5	CBX3	FBXO5	CHD1L	TBRG4	SCRN3	CDRT15	CDC25A	PEX1	MPP6	HIGD1A	DUS4L	ADCK2	SPTBN2	MAGOHB	TRAF2	CDKL1	CDKN2AIP	QSOX2	DNAJC2	CAPZA1	HPDL	RPS7	SUV39H2	UBE2E1
Drug077_DN	BRD-K45681478	SEMA5A	SLC38A4	HSF2BP	ARID3A	SLC16A4	GALNT2	HDGF	RNF149	CRYBA2	MAPK3	CYTH3	ADAMTSL4	MAGED2	DISC1	CD99	PIGC	CCDC122	AFAP1	SLC2A3	PRSS23	LPCAT2	CCDC80	AKNAD1	CKS1B	SCNM1	KIF4B	JPH2	CELSR3	SHISA5	CATSPER1	KIAA1841	L1CAM	QPCT	GSS	MYCN	ERGIC3	SMARCAL1	PIGU	DYNLRB1	UBE2C	CNGB1	KRTAP3-1	EPSTI1	ICAM1	TPX2	CHMP4B	RALY	NENF
Drug078_DN	ML050	ZNF768	NPIPA5	HTRA1	INTS1	CBLN3	NPIPA2	FZD1	RAB34	USP42	CCDC80	ANKRD61	FST	IL6	TRIM58	OTUD7A	FOXJ2	DLGAP3	FAM160A1	ANKRD16	NPIPA3	HSF2BP	CHST12	SETD1B	ATF7IP	CREBBP	FGR	TFAP2A	SOGA1	FBXL18	DEXI	FAM53A	ZAR1L	CELSR2	ITGB3	ADCY9	ABCC9	ZNF316	PIK3R3	ATXN2	EFEMP1	KCNK2	FKBP4	FBXL8	PSG8	LINC00634	TM7SF2	MFAP5	BRPF3
Drug079_DN	ML162	CHFR	NR5A2	THBS3	SEMA5A	CTSS	VANGL2	ZNF256	APH1A	ZNF345	KDM5B	DUSP1	TLE1	GPRC5B	PPIAL4G	SLC39A1	TRIM17	ZNF570	ZNF606	LSS	CTDSP2	ZNF530	MT-CO1	SMLR1	SCNM1	NBEAL1	CLDN11	TRADD	OR2A14	RHBDL2	RIMKLB	ADAMTSL4	KHDC1	SOSTDC1	TRIM22	ZNF701	SGCE	TMCC3	ZNF790	FUZ	DTX3	PI4KB	IGFBPL1	C7orf61	GGT7	PRKG1	ZNF595	PRTG	USP51
Drug080_DN	CIL41	SHISA4	SATB1	ZNF821	SEC62	RNF121	DCAF5	WDR91	ANXA2R	S100A2	ZXDB	SIX4	SMARCA1	NEK10	ZNF202	TAGLN	ALKBH8	FAM104A	GPX8	SLC23A2	TANC2	APOBEC3C	SYNC	PJA1	HTR2B	XRRA1	MTMR2	RNF151	CHD9	USP35	BTN2A1	RGPD2	SAP30BP	NAT9	EXOC7	CRABP2	ARMCX6	PPP1R14B	CAMSAP2	ARMCX3	RIT1	TBL1XR1	TBKBP1	AKAP5	COL9A3	LRP5L	SLC39A1	CDK3	CDKL5
Drug081_DN	NSC30930	B4GALT3	PBX1	EPPK1	RTN3	MAP10	GCSAM	MICA	RCE1	ZNF419	SDR42E1	PCGF2	NR3C1	SLC2A8	LAMA4	PICALM	IGSF11	GJD4	MPZL3	SLC26A11	BEX2	GABARAPL1	ATRN	CHST3	PTPRS	ALG3	UNKL	NFATC2	DOLPP1	IL10RB	SLC46A1	JAM3	FAM25C	CYBRD1	PDGFC	UCHL1	ZNF66	LTBR	PCDHGB7	TRIM17	CHRNA10	ZNF730	ANXA11	TMED4	PODXL	ERP44	MAP3K7CL	DCAF6	ERGIC1
Drug082_DN	CIL70	HOXA1	CLSTN3	CCDC81	ZNF195	TAF1D	HOXA4	CDKN2B	ANKDD1A	MUSTN1	SPAG1	CHML	MTAP	SH3D21	CLNS1A	NINJ2	OR2A1	HOXA2	UBE2E1	CLCF1	EFNB2	FCHSD1	PABPC4	C2orf16	LRP5L	RPS3	CDK5RAP1	LCA5	AKAP12	S100A2	ARNTL2	E2F3	CCDC91	MTMR2	PHTF1	PRH2	CREBZF	AP4E1	LRRN3	RNF139	TNFAIP2	ITGB1BP2	SLC9A7	SEC62	ZNF630	CITED4	TASP1	YTHDF1	ASXL1
Drug083_DN	MI-1	PXMP4	CCM2	SIK2	KIAA1841	PARL	VAPB	ZHX1	TRIM3	KMT2C	KBTBD2	LMBRD2	ARFGEF2	PSPC1	PBX3	RAC1	TAF4	RAB22A	VPS26B	CD14	NRM	GALC	IL13RA1	GNAS	BAD	ACTL6A	PRC1	KIDINS220	MFSD1	BIRC6	SMC2	HMCES	DNAJC5	SLC25A1	BLCAP	CKAP2L	EIF2AK1	KCTD20	AGFG2	POMT1	MAPK8IP2	HERC3	STAU1	TEX261	FAM217B	SMC4	SKAP2	VPS41	GPATCH11
Drug084_DN	DBeQ	TAC3	NUBPL	PRMT3	AKIRIN2	KLHL31	ANGEL1	CDRT15	TMEM117	RNF10	PIWIL2	A1CF	SETDB2	ADAT2	TMED5	TUSC1	ZNF133	LRIF1	GARNL3	CPNE7	DOCK11	PRKAB2	SMIM2	ANKRD46	ZNF507	SIRT5	SLC31A1	RPS6KA6	ZC3H12B	ZNF84	DNHD1	HAPLN2	MAPK14	KANSL2	MIOS	DCDC2	CAMKMT	DENR	FNTA	ACP1	DUSP16	TYW5	SLC22A11	SUDS3	DNAJC19	SEC23B	SURF6	ZNF253	LRPPRC
Drug085_DN	ML083	CWF19L1	EXOSC1	NAA50	RNFT1	DENR	BCCIP	MRPL3	GCSH	MRPL11	TUBD1	MRPL47	GLRX3	TMEM39A	TEFM	MRPL45	NUDCD1	BTF3L4	MRPS23	NUDT21	TAF1B	HELLS	UTP23	MTBP	TAF2	WDR53	SLC9A7	CACUL1	COMMD2	PPIL1	DCUN1D5	CACYBP	ATP6V1C1	DCUN1D1	ZNF761	TMEM67	ZNF551	MREG	SMUG1	TMED2	SKA2	ZNF468	YWHAZ	UMPS	DPM1	ZNF765	BLOC1S2	PDRG1	UBASH3B
Drug086_DN	CID-5951923	GSPT2	RPS6KA6	YIPF4	ZSWIM3	ZBTB26	GNG4	AHCY	GMEB2	ZSWIM1	MEMO1	PFDN4	RPS21	PSMA7	STX16	UTP23	SPATA25	DNAJC19	CEBPZ	DIDO1	LYPD1	PRPF6	NDUFAF7	VAPB	TEX261	OSER1	PGBD4	NELFCD	PIGM	TAF4	MOCS3	NEURL2	LSM14B	MAT2A	TP53RK	IL13RA1	TTLL11	TEX2	PRMT3	CSTF1	COA5	MPHOSPH10	ADNP	GYG1	SLC38A4	ZNF782	CRIPT	FITM2	SLC35C2
Drug087_DN	IU1	ATXN1L	MKI67	KMT2A	ARHGEF11	PPRC1	CSPG5	CIT	ANKRD52	CCDC86	SNTB2	XRCC2	UAP1	ATXN2	MCM4	MESP2	GEMIN5	LRRC45	RNF169	PCNT	KIF20A	SETD1B	KDM2B	DAZAP1	NFIC	PLK1	KMT2D	ZC3H7B	GAS2L1	TMOD4	SACS	SMARCC2	KIFC1	DDX6	NHLRC2	NCAPD3	RTKN2	NF2	PPP2R1B	SART3	LRRC20	MCMBP	PRRC2C	UTP20	PRDM15	DONSON	HMCES	CHAF1A	ERCC6L
Drug088_DN	ML311	SF3B5	GOLM1	NCLN	ABRACL	TRABD	ZNF790	ADAM15	SURF6	ZNF610	TMEM229B	CHFR	SLC31A1	CFD	PLA2G3	JTB	NCOA7	NADK	DNHD1	SRD5A3	PLCH1	UCK2	ZNF347	SLC27A2	ILVBL	LRIG3	ZNF75A	CASP5	KATNA1	LAMA4	SLC27A4	ZNF714	PLD6	ZC3H12B	TSPAN12	CNNM4	MCU	HOXC11	MUTYH	TLN2	ZNF583	MTG1	FAM71A	SAMM50	CXCL1	CTH	CRELD2	ZNF682	ZNF253
Drug089_DN	imatinib	TUSC1	C4orf33	TMEM182	ZNF605	IFI27	ZNF26	BIRC3	EPSTI1	CARD16	SURF6	LPIN3	LMBRD2	SLC9A8	A1CF	ZNF140	REC8	DSC1	METTL18	NAT1	ZNF891	GOLGA1	NEURL2	VAMP4	IFI35	ERAP1	SEC16B	ZNF429	RPP38	LY75	TAOK3	MED26	TMCO1	COA3	MRPS14	BECN1	TM9SF3	ZNF84	BLZF1	ZNF44	EMC3	TMUB2	ALG5	HDHD3	COX20	LAIR2	ZNF782	GRAMD1C	RBKS
Drug090_DN	decitabine	TRIM4	HEATR4	LMF1	IQCE	IL20RA	SRD5A1	LRRC37A3	SLC35D3	IGFL1	GTF2IRD2B	BTC	NIPAL2	SLC9A3	KRCC1	GTF2IRD2	PEX1	GGACT	NCF2	ZP3	LMTK2	CHADL	NAPEPLD	ZSWIM5	SEC16B	HAPLN2	SLPI	IFIH1	PIGB	MIF4GD	NBR1	INO80B	TRAF3IP2	SLC46A3	GHDC	UNC93B1	IDNK	TAS1R3	ALDH3A1	KIF16B	JUNB	TNRC18	ATP13A1	PEX7	DMTN	ZMIZ2	LCN2	AHCYL2	ZDHHC11B
Drug091_DN	CHIR-99021	IQGAP3	TEX264	ERICH1	RSU1	ETHE1	ATG16L2	ADAM15	TRAF1	GARNL3	RIN1	FBXW5	RAB32	PGAM5	EXD3	SIRT6	SBNO2	PSMG4	PLD6	NSMF	NFIX	CPNE7	MALSU1	FTCDNL1	C15orf48	NCLN	QTRT1	PET117	SMIM4	CDKN1A	FPGS	PDCD5	DAGLB	FUT6	REXO1	DPP7	TRIM14	TCTE3	ELL	ZNF66	ABHD17A	NDUFS7	TTC9B	BTN3A2	MRPL4	STK11	DPM2	SLC25A43	NDUFV3
Drug092_DN	BI-2536	RPAIN	PLA2G6	YJEFN3	PPIL6	PAN2	MSH5	DNHD1	HEATR4	KLRG1	ZNF554	IRAK1BP1	AMN	TUBA8	SCNN1D	KATNAL2	PEX11G	ALPK1	CNTRL	RGL4	ASIC3	GDPD1	GKAP1	RWDD2A	THEM4	FBXW8	MIF4GD	NRTN	IFT27	ZNF391	CROCC	ANKZF1	CPT1B	WNT8B	PCSK4	NUTM2B	CBX7	OVOL2	ZC3H6	SLC25A35	PHKG1	ADAMTS13	DENND6B	GGA1	GP1BA	BOLA1	LRRC39	CDADC1	AHI1
Drug093_DN	BRD-K61166597	SPHK1	LAGE3	MALSU1	PITX3	MOK	SLC2A6	TRAFD1	CERCAM	LTK	NSUN7	ZNF665	SEMA7A	GLIPR1	CHCHD2	HDAC9	PROCA1	TNFAIP2	CPT1C	UBAC1	CCDC80	PACSIN3	FZD4	SLC35E3	HOXC9	CDK2	SIPA1	DAGLB	ZNF93	PGF	SLC31A2	ADAMTSL4	VKORC1	ITSN1	HOXC11	PRAC2	PLTP	WWTR1	GDF11	HVCN1	CHTF18	MAP7D1	KHDC1	TMEM140	LSM2	ZNF347	DPF1	RASSF4	PPP2R3A
Drug094_DN	GW-843682X	ATXN2	CACNB2	BTN3A1	NFIB	MOB3C	TCP11L2	GOLGA3	COX6A1	USP18	MAP3K10	TMEM171	TLR3	MAP3K13	CPEB3	REL	ALPK1	TMEM182	ETV7	PLA2G10	AL357673.1	COX7C	ZNF571	GOLPH3L	ALOX5	ULK2	ENTPD3	PKDREJ	REPS2	OGFOD2	SLC50A1	BTN3A2	IL7	BTN3A3	MMP28	CXCL2	SLC17A5	ZNF527	IRF2	DOCK11	SF3B5	PAX9	NUDT17	ZNF566	ZNF658	C1orf43	RAB19	SGPP2	CES3
Drug095_DN	vandetanib	PSEN1	TMEM253	MAN1C1	TBL2	SNX13	PARD3B	TMEM106B	USP42	CDX2	CNNM4	MYO1A	TAC3	SLC2A8	AHCYL2	NOD1	ZFYVE21	MYO1D	HEATR5A	ATP8A1	AMN	MAML3	MBOAT1	SERINC5	SPON1	GLTPD2	HAAO	PHF14	NPNT	ITPK1	ATG14	OXER1	GFM1	GUCY2C	SH2D2A	TTC22	FAM160A1	SLC9A2	DCDC2	CISH	SAMD5	GREM1	CCDC85C	ID4	EPHA10	PGBD5	XYLT1	MEGF6	ABCB1
Drug096_DN	sorafenib	CPVL	MORF4L2	SLC19A2	TMEM126B	DCUN1D2	RAP1A	UCHL5	CHML	NUF2	CENPL	VBP1	AASDHPPT	VAMP7	SNRPD1	CAPZA1	ATP11C	SCLT1	PSMA5	SKA2	PSMD10	SLC16A1	RPA4	TIMM8A	CKS1B	NVL	RNASEH2B	ROR1	FUNDC2	MRPS14	GPR180	TEX29	MAGOHB	RAD51AP1	TRNT1	GTF2H2	FKBP14	EEF1E1	SUV39H2	GSTT2B	MTMR2	ARL5B	CSE1L	LCA5	FAM199X	MRPL9	TAF1D	HPRT1	ZRANB2
Drug097_DN	temozolomide	RHEB	CUL1	TPD52L2	TP53RK	SLC2A4RG	RAD23B	SLC7A2	CALD1	PEA15	TTPAL	SLC4A3	ROCK2	STK4	PDRG1	PCBP4	TTI1	TAF1B	KIFC3	BRSK2	KLF10	MOSPD1	NRBP1	CEP164	GZF1	CSE1L	ORAI2	PACS1	METTL6	PTPN1	RPE	RAE1	PLEKHF2	ZNF697	ZNF195	GTPBP10	FAM122B	SRPX	PSMA7	RAB3GAP2	PLCG1	CHID1	ABCF2	SLC16A4	GDPD5	KATNAL1	DEGS1	ITGB1BP1	ADRM1
Drug098_DN	SNX-2112	ZNHIT1	LRRC34	CHCHD3	POP7	SSBP1	GLRX2	AUTS2	MUTYH	IMPDH1	XYLB	RILP	TUSC2	PTCD1	SBF1	IFNAR2	RBM28	LRRFIP2	NDUFB2	MCM7	SRI	ARMC10	KCNC4	RFC2	SLC27A4	CDKL1	CARS2	POLR2J	TMEM60	LRWD1	PET117	ANKS6	LRFN4	STRIP2	BCL7B	SPDYE3	CD302	ADAM15	CLIP2	TEX264	TLN2	ADCK5	TMEM182	SDF2L1	SMAP2	BUD31	PDAP1	CLIC1	PF4V1
Drug099_DN	bexarotene	GDPGP1	TCF25	ZNF34	PHF20L1	MRPS21	TUBGCP6	PPCDC	ABCA5	SRP14	ZBTB48	TBL1XR1	VHLL	ULK3	ZNF324B	DGCR6L	OR52B2	MPC1	BBS7	SLC9B1	TATDN1	ANTXR2	UBR1	POLR2H	SPDYE6	MDH1B	TRIQK	CALB2	XPNPEP3	TRPS1	PITPNC1	TAF12	ONECUT2	SPRED1	SLC10A5	C18orf54	EML6	NPHP4	ASPH	FAN1	IQCG	BTNL9	GGA1	LAMTOR3	C14orf93	TLE6	RRH	WDR19	IDI2
Drug100_DN	nilotinib	C5orf38	IRX2	NAGS	GRAMD1C	ELK3	MCMDC2	TYMP	TMCO6	TSC22D2	SH2D5	TUSC1	ODF3B	ZNF737	C16orf74	SLC6A8	RAB24	NABP1	ST6GALNAC4	SLC20A2	NDUFB5	CDKN2B	FOXD1	POLR2H	LHB	SPHK1	GOLGA2	VAT1	SLFN5	TNK2	GPX3	LRRC8A	CDKN2A	TLR6	PLAG1	PRR7	ANKRD31	KAT6A	DHRS9	MAN1B1	CTAG1A	PCDHGB1	C11orf91	SMIM2	IFT80	FTCDNL1	HDAC9	FNTA	HSPBAP1
Drug101_DN	sunitinib	KRIT1	SCAPER	MIOS	SBDS	FKBP11	GRIP2	LRRC61	GOLGA1	CCDC174	KMT2C	IFRD1	DMTF1	LRIF1	TYW5	NKG7	KANSL2	MSH3	TRMT13	ARID4A	TMEM192	ING3	TAS2R14	CCDC142	PNMA2	KAZALD1	NFX1	ZNF92	CEBPZ	TOMM40L	DUS4L	PRMT3	NCR3LG1	MADCAM1	NDNF	TRAPPC6B	NTS	ZNF783	KLHL41	RNF32	ANKRD24	NEFH	ABCA5	LTN1	GNRH1	CYP26A1	RPRML	TYW1B	ISL2
Drug102_DN	bendamustine	CDK3	CCDC159	NME9	CLK2	ZNF711	CSAD	BGLAP	PCP2	ZNF19	MORN2	NOXRED1	RECQL5	GOLGA6L10	EIF3H	PHC3	CCDC57	PLA2G4B	NRBP2	KIAA0895L	GPT	MSH5	TMPRSS9	HSF4	IQCG	ABCC5	RHPN1	PPP1R27	RBM33	WBP1	TBL1XR1	SH2B1	UCKL1	PTRH2	IFT172	POLG2	RPL38	C1QTNF3	CCDC88B	ADAMTS13	RPS21	IGFBP2	CDNF	RPL27	C12orf76	TSSK4	TAS2R5	CPNE7	LENEP
Drug103_DN	CD-437	RAET1G	FAM207A	KCNJ4	OPLAH	FGFBP1	MYL5	TRAF3	CITED1	DDRGK1	MFSD12	ARHGAP39	REPS1	RPL22L1	SF3B5	MAP3K10	SMKR1	ADAM15	CDRT1	ADCY7	CLEC3B	SIVA1	TCOF1	C9orf40	NUDT6	DAZAP1	NMU	TMEM161A	CYBB	CMTM2	KCNC4	MORN4	TATDN2	BTN3A2	MCIDAS	MFSD2A	YDJC	POLR2F	ITPK1	ZNF696	SPATC1	KCNQ4	STAB2	THOP1	ZMYND12	FAM71D	BOP1	TEX22	AP5B1
Drug104_DN	SCH-79797	PEX1	RTCA	ING2	TFR2	SEC22B	KAZALD1	CDKL1	CNOT6L	TRAPPC11	HDHD2	TXLNA	ME2	C6orf136	TNFRSF13C	TRIM4	SFI1	DCAF4	WDR47	POU6F1	CDADC1	ZDHHC11B	SERAC1	MLH3	CGRRF1	HPSE	ACADVL	CAMTA2	FNDC3A	VCPKMT	IPP	ZSWIM5	RAD51B	KLRG1	FBXL4	GCH1	USP18	MBD2	STXBP3	ATP2A1	MEAF6	AP5M1	DNAJB9	KCNAB2	PNPLA8	HAPLN2	WRN	UBE2F-SCLY	ACBD5
Drug105_DN	LE-135	KANSL3	ZNF777	TYK2	TGFBRAP1	ANKRD52	RANBP3	CENPI	KIF18B	TCTN2	KDM2B	NUDT6	CEP250	RGS12	SEC61A2	SMARCA4	FZR1	PCNT	INCENP	DBF4B	BRD4	INPP5E	POMGNT2	KIFC1	AASS	CACTIN	LRPAP1	NUP214	PIP5K1C	C2CD3	TNPO2	SUMO3	IP6K1	SUGP2	SLC31A2	KLHL22	THOP1	UCK1	KIAA1549	HCFC1	MSTO1	ZNF395	NTAN1	RNF169	BRPF1	SMPD4	GNB1L	PPME1	RTKN2
Drug106_DN	SKI-II	NEO1	PARD3B	MICAL3	GBP1	BEND7	IFIT1	TUBGCP2	TNRC6C	TRIM14	RTP4	C7orf31	LPP	TRANK1	MROH8	SPATA20	ZZEF1	PECR	HEBP1	SYNPO	CYB5D2	IFI44	OAS2	SCML2	CARD16	IFIT3	IFIT2	BRD1	MANSC4	BPHL	DNAJB12	CRTC3	TMEM115	ERAP1	CALCOCO2	ALG9	LARP1	SP2	SATL1	APOL2	URGCP	ZP3	BNIP3	SLC30A4	LAMP3	GTPBP1	ADAR	BTN3A1	RHNO1
Drug107_DN	Platin	PFDN4	LSMEM1	CDK8	HOXA2	ZC3H15	TRNP1	RAP1A	CEBPZ	GLS	SLC16A4	IFRD1	SLC7A2	OSGIN2	SUMO1	OLA1	ZNF277	EXOSC8	MZT1	HOXA3	GULP1	EEF2K	SLCO4A1	EIF2S2	OTUD6B	MED8	UCHL3	KPNA5	C6orf141	LTN1	TATDN1	COL9A3	C11orf58	CMTM7	RAB30	TFPI	GTPBP10	PMS1	RTCA	PABPC1L	DCAF13	TIPARP	FAM107B	ORC2	POLR3F	TPD52L2	DPM1	METTL2B	FAM126B
Drug108_DN	GW-405833	AMN	HAAO	SAMD5	SH2D2A	HPDL	EPHA1	OXER1	ATP6V1C2	RNF157	CEBPA	DCDC2	CDX2	FAM118A	HEPH	GUCY2C	GALNT8	MLXIPL	NSUN5	ZC3H12B	FZD5	RASGRF2	A1CF	SLC25A26	IFNAR2	SLC29A1	CNNM4	RHOU	PTCD1	DDC	MIIP	MFSD9	MYO1A	GLYCTK	GLTPD2	SMAGP	TLX1	AHCYL2	SLC6A4	XYLT1	ZC3H12D	ATP8A1	IRF8	PAQR8	GPD1L	RNF32	GALK1	ITGA9	AUTS2
Drug109_DN	AC55649	FUBP1	CARD14	LDHD	TYMP	PSMC1	TAF11	ARNT	CCDC47	KAT2A	OXCT2	CLTC	SPRTN	NUP153	ZMPSTE24	EIF3CL	XPO5	NUDT9	EIF3C	PRDM13	NUP85	TRIM25	POMT1	SYNE2	SLC9A6	ALDOC	HMCES	CAMKK2	SMG8	ZNF219	AUP1	IGSF9	TUBA8	NOL3	ACOT13	ACLY	PIK3CB	RPN1	PC	PSMD11	ATAD3C	TSEN54	YY1AP1	AP1G1	ACACA	TADA1	NSF	UCK2	TRIM11
Drug110_DN	RITA	GUCY2C	FUT6	EXD3	CEACAM6	MYO7B	CEACAM5	ZC3H12D	CFB	FUT3	NR1I2	ABLIM2	DPEP1	TMEM238	ZBTB7A	AOAH	MYO15B	FRMD1	ATP10B	CDX1	CCL15	KRTAP5-2	CAPN15	CXCL11	PHGR1	TFEB	CNNM4	SLC3A1	SLC6A7	AXIN1	PTK6	PPP1R14D	OAS1	B3GNT8	BTNL3	RTP4	PPP1R1B	VDR	MAP1LC3A	CLDN23	LGALS3	C10orf99	ZFP3	GALNT8	KISS1	C15orf48	GPA33	MYO1A	CDHR5
Drug111_DN	LY-2183240	SLC2A13	MTIF2	ZCCHC2	GPD1L	TIMM21	TXNL4A	TXNL1	DTD2	CACNB2	ATP8A1	TMEM161A	MRPL35	REEP4	TRIAP1	SCO2	RIOK1	RCHY1	RNF138	XK	PTCD3	PIK3C3	SFSWAP	KBTBD8	ZFP90	DYRK4	EIF4E3	TMEM38B	DTWD1	C9orf72	CEP57L1	IRAK1BP1	C18orf21	TLN2	RAD52	TAF4B	SUCLG1	ATPAF1	ZC3H12B	ME2	CRYZL1	SMIM8	MIEF1	METTL25	KCTD6	DFFB	KLRG1	POLH	ZNF330
Drug112_DN	CD-1530	MOB3C	ZNF605	NUP214	ZNF571	USP20	SERTAD4	ZNF420	ACTL6A	CYTH3	ULK2	KCNRG	ZFP69	NDFIP2	RAPGEF6	KCTD20	ADAM32	SMC2	GLE1	ZNF234	MIOS	KIAA1841	ZNF573	ETAA1	SPTAN1	ARHGEF39	NIPSNAP3A	CSTL1	RUNDC3A	C12orf4	ZNF782	GOLGA7	SNX13	HNRNPH3	SCEL	ZNF91	LRP12	C4orf33	COCH	LDHAL6A	ZNF490	MAP3K13	DCAF10	HTR3A	REL	CMAS	LPIN3	ANKRD2	GDF9
Drug113_DN	TPCA-1	MIF4GD	DCTN2	ATP8A1	AHCYL2	INO80B	SFSWAP	SLC22A3	MRPS33	SMYD3	FAHD2A	MSH3	LRRC23	CLDN15	BCL2L13	RWDD2B	C1orf162	TBX6	POC1B	ALDH2	DYM	PIGP	TMEM134	ACTR3B	PDK4	CCNB1IP1	AGMO	RPS6KL1	B9D1	PDE6D	GSTZ1	LRRC37A3	CLYBL	GALK1	POLR2J3	C14orf93	CELSR3	TMEM161A	IFT81	RPS28	GUSB	ETFDH	TMEM60	RPL38	FABP2	SH2D2A	MTX2	HDHD2	BSG
Drug114_DN	NSC632839	TEAD4	NCLN	B3GNT4	SLC25A39	LONP1	E2F2	KIF15	MRPL4	KATNA1	FBRSL1	TCOF1	KLHL26	NOP2	RPS6KA1	NRTN	TULP3	TIMM44	TFAP4	C1QBP	DCP1A	ANKRD16	ZNF57	XK	TRAP1	LDLRAP1	ANAPC5	XAB2	RNF126	LETM1	TMEM161A	TMEM52	CDT1	PHB2	DHX30	AKAP3	NCKIPSD	RPUSD3	TCHP	KBTBD11	SF3A2	ATG4C	NARS2	DUS2	DAZAP1	ALKBH2	USP19	IFRD2	SRPK1
Drug115_DN	pifithrin-mu	SRGAP3	EBP	ENDOG	DCHS1	ALDH1B1	TATDN2	GOLM1	LSS	CNNM4	TP53	DDTL	LDLRAP1	PTPN18	TAMM41	TUBGCP2	RPS6KA2	CNNM3	TG	ZFP3	C15orf48	FAM207A	CYP2J2	CES3	FUT3	LRRIQ4	C19orf57	FDPS	IFITM1	CMTM4	PFKL	SLC35D3	IGSF8	SRF	LRRC19	TMEM238	AIFM1	RAB19	MT1A	XKRX	SHROOM3	NDUFA1	MFSD2A	DENND2A	FBXL14	NOTCH1	ME3	CRELD2	POLR2L
Drug116_DN	SN-38	CDKL1	TSEN2	SLC35E4	REM2	MUTYH	FBXL6	IL32	MAPK15	PARP12	EPHX4	OR2A4	DDRGK1	HAGHL	FAM207A	SLC35D3	LZTR1	PLEK2	CPNE7	PLBD1	LIF	BACE2	OPLAH	SLC38A5	NOS3	TRABD	WDR90	NMU	FSTL3	ANKRD9	LSMEM2	PGAM5	PRR7	KIFC2	ADAM15	OR2A7	SLC39A4	TFF2	KCNC4	TMC7	TMEM229B	S100A6	MROH1	YDJC	PPIL6	TNFRSF14	NSMF	NRBP2	HRH1
Drug117_DN	BRD-K80183349	SMYD5	ISM2	SH2D5	RNF157	SLC7A8	ZNF704	FAM117A	PPM1J	CEP68	NSUN5	GSTM3	NR6A1	MFAP2	MSH6	MPP6	ALDOC	RBM19	C17orf78	TMEM37	SH2D2A	C1orf74	GNPDA1	CHCHD6	NFS1	HAAO	TDRKH	RAB7A	HS1BP3	SLC9A3	LDHD	CD8B	PFKFB4	ADCY3	OXER1	ARHGEF18	MROH8	GTF2E1	POU4F1	ISY1	SOX14	SNAI1	INSIG1	WNT1	C12orf66	PDIA5	SLC29A4	GBX2	CYGB
Drug118_DN	BRD-K66532283	ZNF486	ZNF665	RASSF4	LBX2	ZNF93	CTNNBL1	SLC35E3	ZNF681	PPP2R3A	EVA1A	RAG1	LMF2	SLC15A3	SLC2A3	CERS5	CHST12	NEU1	STAT2	RLN1	PFN4	ZNF550	C17orf67	RASGRP3	NAV2	HDAC9	AGPAT1	HELZ2	CCDC80	LAGE3	VKORC1	LY6E	ALG10B	RPS21	NLRP1	FBXO43	UBE2C	MRGBP	RHEBL1	SEMA7A	HSF2BP	GLIPR1	SERHL2	TMEM106A	COQ10A	LRP12	SNX21	TUBB2B	APOE
Drug119_DN	MK-2206	URGCP	CCDC92	ZNF506	FKBP9	KCNC4	ITPKA	HBA2	SIRT2	HBA1	IFNAR2	GREM1	DGKA	PHYH	EVI5L	SLC9A3	OS9	MEGF6	NEU1	NPL	NDUFA4	GRAMD4	RIN2	TAOK3	ANKRD13A	CARD16	FUZ	MFSD1	OPTN	NUDCD3	TGM3	CLIC1	CLTB	IGFBP3	SYNPO	MAGEC2	PRR5L	ABHD12	ZC3H12D	WIZ	TUSC1	MAP2K2	IFI35	PCDHGA1	GLIPR1	ZNF93	SNCAIP	CCM2	MYO1A
Drug120_DN	triazolothiadiazine	TRABD2A	RAB19	C6orf136	AMN	SRD5A3	CYP51A1	STARD5	TMEM229B	TLN2	MYO5B	TEX264	DSG2	AUTS2	GPD1L	SLC35D1	AP5M1	TRABD	STK11	RETSAT	NCLN	TBL2	SRPK1	TTC38	SOD2	MRPL4	PPARA	DOT1L	ADAM15	CDC42SE2	GPA33	PPARGC1B	ILVBL	CKMT1A	TFAP4	MPC2	PCSK9	SLC35A3	ZC3H12B	MFSD9	RPS6KA1	FBXO34	ZNF598	ZNF511	MLEC	STEAP3	FAR2	MOCOS	OXNAD1
Drug121_DN	BRD-K66453893	PTCD1	FOSB	CBR3	TMEM98	REP15	C7orf31	CCDC74A	NENF	PLCL2	GAB2	TDP1	VPS37D	KRT222	BPGM	FBF1	POLR2J3	ZMYND10	CNTROB	KLHL22	KANSL2	VAMP4	IQGAP3	FAM189B	NUDT17	CYP2U1	ZSCAN30	TRIM45	SLC52A1	RAD9A	CAMTA2	ASAP3	RIT1	RPS27L	DIABLO	ACSL1	ASTN2	RPL27	COA1	PRKAG2	PEMT	RBM43	COX7A1	SERPINB6	PAXIP1	DENND4B	GGN	KATNAL2	KCTD1
Drug122_DN	BRD-K11533227	GLIPR1L1	RLN1	CAPS2	RAB41	WASF3	CELF5	CCDC114	IL11RA	BAIAP3	C2orf50	GNGT1	RABGEF1	SPDYC	ZNF350	ZNF649	RBM12B	L3MBTL1	ZNF665	PLEKHH2	ZNF577	HPCA	UCN	PCDHGC4	POPDC3	SUN1	CDKN2A	PCP2	SLC31A2	PIGZ	ZNF736	TMEM44	MCMDC2	PRKAA2	CALCOCO1	TCFL5	SLC12A6	RFPL2	CSPP1	OLFM2	INTU	TEDDM1	NR6A1	SOGA3	SCAMP1	BAZ2A	EYS	PLGLB1	UBXN10
Drug123_DN	BRD-K27224038	BEX5	MFSD6L	PCDHGB6	SMIM19	FUT6	DCDC2	ZC3H6	TBX20	HEATR4	RORC	C19orf81	ARFGAP3	TGM3	AKR1E2	ISG20	KIF16B	PPARGC1A	MED11	TRAM1L1	CHADL	RBKS	PRSS16	AKAP8L	ESYT3	UTS2R	SIRT6	S100A14	RPS6KA1	MME	PLA2G6	UBE3B	HINT3	GALC	CTBS	PPCS	IL37	CD72	TMEM106B	STXBP2	C1orf198	CREBL2	OPTN	CRYL1	CA14	KLF4	EN2	CD177	DHX58
Drug124_DN	BRD-K14844214	FZD7	ARID3A	CABYR	STON2	SPINK5	MAN1C1	THNSL2	PIP4K2C	B4GALT4	ZNF114	ZNF607	GYG2	NOTCH3	ZNF26	MERTK	PSEN1	IFNGR1	COCH	RAD9A	PRR13	SVOP	AKAP8L	CCDC6	SPI1	MAP7D2	NEDD9	CYP1A1	TMEM19	ZFYVE21	TESK2	OXER1	MMD	ABRACL	PGM2L1	HAVCR1	DERA	LGR5	EPHA1	ZACN	BATF	SLC35D3	HPD	LY6G6C	ESPN	FCGR1A	ZNF605	SYNM	CNOT11
Drug125_DN	BRD1835	DONSON	GNMT	TULP3	LSM2	STK35	OSBPL9	HSF2BP	NSFL1C	RNF24	DDRGK1	RSPH10B2	GXYLT2	LRRC41	SEC61A2	ACTR8	RAD9B	MAVS	RILPL1	ESPL1	NBPF14	PEX3	KCNE2	ZGLP1	MRPS26	MYLK2	ZBTB47	MOV10	TCTEX1D2	TEAD4	GTF2H4	PRRT1	ZNF583	PINK1	SLC25A52	GTF2F1	SF3A2	ZNF101	HNRNPH3	CD81	TMEM25	TSPAN4	RNF8	STRIP1	PCNA	C1orf189	ALX3	MPL	SNPH
Drug126_DN	BRD-K41597374	VWCE	NARS2	ZNF714	RNMT	PTCD1	NSUN5	YJEFN3	DCAF4	MYBBP1A	SLC19A1	DPH5	ZC3H12B	RBP3	TIMM44	WDR3	TAF4B	MTHFD1L	CCDC51	NRG4	DUS2	PRMT5	PRMT7	MACROD1	LRGUK	TERT	AMN	HPDL	TMEM89	OXER1	WDR74	ANAPC1	PELP1	TRAP1	MRPL2	SLC29A1	BOP1	CHURC1	YARS2	LRRC39	HEATR1	ESPN	CFD	LYAR	MPP7	CNDP1	SH2D2A	VPREB3	RCOR2
Drug127_DN	BRD-K63431240	CDC42EP2	ZHX2	SLC35C1	MAP3K8	ELOVL1	PCSK5	ZNHIT2	ZC3H12A	HMGA1	MYRF	MBNL3	CTSE	HYOU1	ABTB2	SPTBN5	RCE1	ARF1	RPS6KA4	TRIB1	TPM3	PROM1	CSRP1	ARHGDIB	ITPA	NOL6	SLC38A5	HPDL	SLC25A22	MAP7D1	TMEM102	EZR	PRPF19	PNMT	C1orf116	GAB2	CDR2	SLC43A3	CYSTM1	BCL9L	LMNA	TNFRSF11B	KAZALD1	NSFL1C	TH	DIAPH1	CREB3L1	FMOD	LEMD1
Drug128_DN	BRD-K13999467	COL6A1	ZNF672	KATNAL2	CFD	FBXO6	NUDT8	SPRYD3	TNFSF9	DHX58	C7orf26	MCM3AP	DHRS4L2	MAPKBP1	DOHH	TYSND1	JUNB	ID4	CTSO	KCTD13	CASP5	AKAP3	NADK	TMEM52	FGFR3	CDAN1	RILP	MFN2	SETD4	AMN	GPHN	TDP1	ENDOV	KLF13	HEATR5A	PITPNM2	SHANK3	RNF126	SLC36A1	RADIL	FAHD1	DHRS4	ABLIM2	PFKFB2	WDR20	ABCA13	MAP3K6	BST2	RAB32
Drug129_DN	brefeldin A	SAMD5	GALNT8	GUCY2C	A1CF	GPR153	CAMKMT	LRRC66	PLIN2	CADPS	MYO7B	GPA33	CDH17	MEP1A	CDX2	NPNT	DACH1	NOSTRIN	ARID3A	ARHGEF10L	MUC13	FABP1	HPDL	GPR61	SEMA5A	GSTK1	SLC22A3	ARHGAP32	PRKAB1	CDHR5	CRB2	CDX1	ITGB6	HKDC1	RHOBTB3	SLC6A7	MYO1A	NAPEPLD	USH1C	IMMP2L	BAIAP2L2	IL17D	PPP1R36	PAQR8	AMACR	TLDC2	WNK4	LRRC31	CLRN3
Drug130_DN	AGK-2	CCDC85C	NOD1	PLEKHA8	DNMT3A	ADCY9	KMT2C	KIF7	CITED4	MESP1	ADCY7	CYP2U1	TUBA4B	ADCK2	TEAD4	NENF	NSUN7	NFRKB	CLCC1	UBAC1	KMT2A	PPP1R26	CHCHD6	PPIAL4G	MOV10	GPRC5D	SPTBN2	PBX1	PURB	TANC1	SMKR1	CDK13	SCAP	CAMKK2	TMED4	STAG3	CUX1	PTPRF	KMT2D	SLC7A6	PLXNA1	NF1	EP400	CD302	RARG	GYG2	PARL	AIF1	TRAF3IP3
Drug131_DN	L-685458	FBXO34	FXYD3	SGPP2	CEACAM5	NOXA1	TPMT	GCNT3	ST6GALNAC1	ABHD17C	KRTAP5-1	PPARA	ATP10B	SLC35A3	GK5	PTPRB	TP53I11	SCYL3	ESRRA	TRIM7	TC2N	RASEF	GPT	PPP1R1B	COL17A1	KIF16B	MUC2	ATP8A1	AHCYL2	GPA33	ATP8B1	PACS2	MMP28	STX19	PLEKHH1	LYST	CEBPG	PPP1R13B	SIDT1	IL22RA1	FAM3D	MCCC1	ACAD10	XK	ACSL1	GPR160	CCSER1	KRCC1	RALGAPA2
Drug132_DN	PF-750	MOK	PCDHGA1	SCAND1	UBTD1	PCDHGB2	SNX21	UBL5	PCDHB12	CD163L1	B3GNT9	ROMO1	SLC31A2	MEA1	DPM2	FAM219A	SLC39A3	PCDHGB3	EXO5	ZNF607	EVA1A	FGFR1	PCDHGC3	TBC1D13	BRMS1	RELT	PCDHGA6	PCDHGA5	CCND3	SSNA1	ZDHHC12	PCDHB16	ZNF583	ZFP30	COX8A	NDUFA11	OTUB1	KIF4B	GPAA1	MZT2B	ZNF571	DCTN3	ARF3	AP5S1	ZNF112	NDUFB7	RAB32	PCDHB10	DDA1
Drug133_DN	triptolide	RIC8A	PET117	ZNF714	ZNF529	PLD6	NINL	PSMG4	GPR61	CES3	SIRT3	RRP1	NCLN	RFT1	VPS33A	FAM186B	RRBP1	DNHD1	REXO1	C9orf40	ZNF621	SLC35B3	THNSL2	DONSON	NUP214	NSFL1C	DOT1L	SLC7A6OS	CEP89	FAM186A	THOP1	GDF9	TMEM41B	IL4I1	VARS2	B3GNT4	ZNF75A	TSSC4	DAPK3	TAT	CDC37	FUT6	RBBP9	PRMT7	ZC4H2	ZNF599	ARL13A	DCAF15	VPS16
Drug134_DN	nutlin-3	SPATA18	CXXC1	BPHL	ELAC1	POLH	MBD1	FDXR	TCHP	RPS27L	NFKB1	CDKN1A	DYM	POMT2	SKA1	IGFL2	ACTA2	XPC	AFG3L2	AHCYL2	CCDC71	MDM2	SLC12A9	ZNF497	ZNF672	TLN2	ME2	STEAP3	RXRB	ZNF777	PFKL	SRF	EHMT2	ASAH1	ZKSCAN3	SLC19A1	HADH	DIS3L2	DHTKD1	CTDP1	SLC35D1	NCLN	VPS52	NEIL2	ZBTB9	ARSA	S1PR2	NDUFV1	POLRMT
Drug135_DN	16-beta-bromoandrosterone	DONSON	SAMHD1	LRP12	ZNF335	PSMD2	GTF3C4	CENPI	OXCT2	NOL10	CCNF	PCSK1	SON	HCFC2	HRAS	ZNF221	NELFB	HCFC1	PUS7L	KIF18B	USP32	HELZ	DUSP14	SPEN	DBF4B	COLGALT1	CTRL	REL	POLR3H	ZFP30	SNX21	POMK	USP37	ZNF649	PAPLN	NCAPH2	IGHMBP2	RRP1	RPP30	AGO2	RAPGEF6	TM2D2	ZNF14	SRSF7	MED27	DOT1L	MYLK2	SYNJ1	NTAN1
Drug136_DN	PRL-3 inhibitor I	PRPF3	GPATCH4	ZNF605	MYLK2	DMAP1	GPR89B	ASB8	ATG4A	FUNDC2	ZC3H12B	MESP1	SLC35B1	FAM126B	SFT2D2	RPA4	ZHX1	AKAP5	TMPPE	SNRNP25	CARD9	PIEZO1	POMT1	TMEM126B	SLC10A5	CHD9	SLC25A44	ANKRD26	STXBP5	UFC1	USF1	CPEB3	ZC4H2	YY1AP1	HELZ	JTB	ANAPC2	MZT2A	SLX4	HECTD4	ZNF502	ARHGEF11	KMT2C	PHLPP2	SKIL	DUSP19	EIF2B1	SPDYE1	TAL2
Drug137_DN	SID 26681509	MEF2B	PSIP1	MTBP	OSBPL9	SLFNL1	HELLS	XRCC2	CCDC138	PSMC3IP	EXTL2	TRIT1	TRIM65	HIGD1B	AHI1	FANCG	FBF1	NBPF14	HMGN3	ARSK	MSTO1	DNMT3B	TPH1	S100PBP	BIRC5	BRIP1	ZNF709	NBPF20	ELP5	DPH7	HDAC2	RGL4	ZNF714	ZNF695	NUDT17	RFC1	TBC1D31	PELP1	CDC7	RPAP2	TAF1A	RAD54B	POLR1E	NPIPB9	NPIPB6	ANAPC4	BTF3L4	HNRNPH1	SASS6
Drug138_DN	neuronal differentiation inducer III	PROSER1	SLC25A26	SETDB2	ACOX2	COA5	HEMK1	NEK3	LENEP	EXOSC5	EPHX2	ACSM3	PMFBP1	TRAPPC6A	HDHD3	RABL2A	NHLRC3	D2HGDH	KLC4	FBXW9	KLHL31	ADD3	RBP2	ANAPC13	PLIN2	NAT2	BCS1L	KCNJ10	RNASE6	SPPL2B	ANKZF1	ZNF169	SLC6A7	MOGAT3	CAPS	ECE2	UFM1	CDK10	ATP7B	CRB2	VWA8	UCHL3	MPST	GTF2F2	COX14	DGKD	CALML4	CDX1	LRRC56
Drug139_DN	NSC 74859	FAM207A	ITPA	NDUFV3	ARL16	SLC43A3	NOL12	CCDC173	SH3BGR	SOX12	RPS19BP1	SLC38A5	HPCAL1	SYS1-DBNDD2	ELP5	ISG15	ZNF547	ADTRP	NSFL1C	PITPNC1	DPH5	NBPF3	PIGP	CHRNA7	GFOD2	KLF2	CHRFAM7A	LSM10	FKBP10	GREB1	TTC39C	TRABD	TAF12	TXN2	STK10	VAT1	NBPF20	RILP	THEM4	NPPA	SNPH	GGA1	ARHGAP22	NKX2-5	ZC3H12A	SLC27A4	FKBP1A	TPM2	EXTL2
Drug140_DN	bortezomib	ADRM1	WASL	TYW1	TMEM248	VKORC1L1	ZYX	POM121	ZNHIT1	PLOD3	RCAN1	SCG5	PSMC2	ABCF2	NSMF	SBDS	TMEM243	FARSA	RSBN1L	DDX18	NOL6	RAB2A	CBLL1	DNAJC2	ZNF394	GNG4	RAB11FIP1	SLC12A9	FARSB	RAP1B	BUD31	FSTL3	RACGAP1	NOM1	RAB5A	IMMP2L	NSMAF	CUL1	RINT1	DNAJB6	COG5	NOP58	GNB2	MMP24	RWDD2B	TAF4	SPTSSB	SLC25A13	OAZ1
Drug141_DN	ABT-737	INPP4A	TMEM170B	ARHGAP25	EXOC6B	AKAP8L	ZFHX2	USP21	MAP3K10	BDH2	TSKU	TRMT10B	C1R	TRAM1L1	NFX1	TMEM43	ZSWIM8	CTIF	DCAF5	S100A16	PRKCSH	SLC16A8	ZNF19	EGFR	TOX4	MICALL1	N4BP1	ZNF70	MTMR3	AP3B2	NUTM2A	MST1	ZNF623	LAMB3	LAMB2	HEXIM2	KRT222	TMEM117	CBX4	BRAF	ANAPC16	ZNF783	WDR41	CHMP5	HGSNAT	EBF4	RILPL1	C19orf38	MPP5
Drug142_DN	zebularine	TIMM8B	AGR3	TSPAN12	PRKX	CACNB2	CNKSR3	ZNF701	DUSP19	GALM	ALDH1A1	SLC25A19	BRI3BP	PBX1	ZNF330	TCEA3	IGFBP2	DCAF6	TMEM183A	LGR4	PMCH	LRIG3	PELI1	CCDC121	SGPP2	ZNF525	PKDREJ	CKB	COX11	CDCA7	REG4	AK4	LYRM4	ARL15	C12orf65	PARPBP	HDDC2	MTF2	SLC44A3	RUNDC3B	HMG20A	MRPL35	ANXA13	C1orf43	MUC3A	TMEM182	UQCRH	BNIP1	MUC12
Drug143_DN	PI-103	FZD2	ABL2	NABP1	NRP2	SLC35E1	RASGRP3	DLC1	UXS1	PTPN14	AMOTL2	MICAL3	DCLK1	LRRC8A	SLC2A3	CCDC80	HOOK3	HSF2BP	SLC37A2	PLXNA1	TIMP2	RILPL1	RUSC2	PACSIN3	TNFRSF19	PPP2R3A	KIF26B	FRMD6	RNF169	ZDHHC24	MAP2K2	CCDC102A	ZBED2	GLIPR1	LCAT	IQCJ-SCHIP1	FN1	SOGA1	SLC23A2	IFT46	PRDM1	TGIF2	C1S	ADAMTS9	DSTYK	SLC12A4	CHST14	SNTA1	GOLGA6C
Drug144_DN	tubastatin A	SAMD9L	GBP1	DDX60	UAP1	TMEM19	POLH	APAF1	TYSND1	CMPK2	RTP4	TADA1	PCNT	SLC25A21	BTN3A2	KLF2	ALDH1L1	FAM210B	RAPGEF1	GOLGA3	ATP9B	BANP	ENTPD5	DHX58	MMP28	FZD1	MX1	FBXO6	COL5A2	EP300	SHANK3	RILP	IFIT2	EP400	MNT	MIEF1	SMCR8	LAMP3	ZNF219	NDUFS2	ANKS6	FAM161B	COG2	SETD1B	NCLN	STC2	POLDIP3	LMF2	SLC2A13
Drug145_DN	SR-II-138A	HABP4	URGCP	ITPKA	BCOR	NCLN	RACGAP1	NCR3LG1	PHF14	FAM131B	BMP2K	CRELD2	CHERP	KCNC4	NOC4L	BSG	SMARCA4	KIF16B	KIAA2013	VPS33A	KIF15	SPTAN1	ZNF253	GTPBP1	SLC2A13	NUP214	TCEANC2	TANGO6	SMAP2	TBRG4	PLCH1	RNF126	EIF2B3	E2F2	TMEM192	AIMP2	DOHH	PDE6D	NADK	NDUFA9	ENDOG	PA2G4	RRP1	EPB41	MTHFD1	DNAJA3	RPS6KA1	SBF1	WIZ
Drug146_DN	parthenolide	MAPK14	SLC6A4	GID8	ZSWIM1	HNRNPA3	EIF2B1	TAC3	RPS6KA6	NUFIP1	GSPT2	PLAGL2	CHD4	F10	TAF4	MAPRE1	RBM6	ZSWIM3	DISC1	UBA2	MOCS1	UGP2	SPATA25	DIDO1	ARID3A	SLC38A4	FAM222A	ZMYND8	OCA2	ZBTB10	NANOGP8	IGDCC3	KIAA1841	GGT7	DGUOK	PLCB1	HSD17B7	AACS	RPN2	DDX27	VAPB	CNOT11	SWSAP1	WDR77	EML4	PTRHD1	PIGU	SLC30A6	NOTCH3
Drug147_DN	Compound 7d-cis	SAP30L	STXBP5	SPATA18	CELF2	MMP28	AGPAT3	STK11	NUTM2A	TRIM22	MICAL3	ALOX5	CACNB3	GBP1	ZNF316	CASP1	CYP2U1	URGCP	NUP214	PACS2	MEGF6	ATP6V0A1	POLH	FZD1	ZNF219	LRRK1	CDKN1A	THBS1	IL17RA	CLEC16A	BCL3	MARVELD1	NEURL1B	LRRC37A2	MBOAT1	FAS	FAM160A1	RABGGTA	PDXK	NR3C1	TFPI2	PHPT1	CTSO	REP15	DHX58	UCHL1	SYNM	UBA7	PLEKHA2
Drug148_DN	pevonedistat	ESF1	KRR1	AHI1	SLC25A19	LRP5L	SLC16A9	MCIDAS	F12	TRIT1	MRPL39	GDPD1	CLUH	MTDH	NEK5	ACADVL	HPSE	SLC35D3	IL27RA	CCNO	USP16	IMPA1	CPT1A	LEPROTL1	RUSC1	TRIM36	GSTO2	MRPL22	CHCHD10	PTRH2	CDRT15	SLC38A1	MRPL1	MUTYH	UQCRB	C2orf15	RTCA	SLC16A14	CCDC59	SMIM15	DTD2	GCH1	CAAP1	EBAG9	NBN	RPF2	RPL6	SLCO1B1	CEACAM19
Drug149_DN	AZD7545	LRRC39	CCDC173	ANKRD54	SH3BGR	POLR1C	SETD4	SZT2	EMC6	CCDC124	GTPBP3	ULK2	LYG1	THOP1	BOP1	NDUFV3	ADARB1	SOD1	PTCH2	PIGP	FAM207A	UCP3	DPH5	NTN1	CCDC30	ZNF251	NEK11	NUTM2B	FAM209A	LCA5L	HAL	FBF1	TMEM241	THEM4	ZMYND10	BCAS2	AMDHD1	NEURL4	C1orf174	CHRFAM7A	UBXN11	OXCT2	MIIP	CHRNA7	C4A	RCC1	NBPF20	CCDC66	FAM151B
Drug150_DN	VER-155008	ABCA5	RASA1	EZH1	OTUD7A	EFCAB6	AMY2B	SFSWAP	CA5B	CHADL	ZNF510	OR2A7	IRS2	CCDC57	ZNF658	NBR1	LPIN3	AMY1C	ZNF791	CENPP	CNTRL	GOLGA1	OR2A4	BTC	DHX40	CPEB3	SNED1	PCDHAC2	SOS2	SOCS6	ZNF862	TRIM25	AMY1A	ALCAM	SLC2A13	N4BP2L1	UBXN11	RABGAP1	TFPI2	ZNF430	AMY2A	KIFAP3	OSBPL3	ZNF136	P2RY4	AMY1B	ZNF431	MBP	ZNF337
Drug151_DN	ML203	PXDC1	ASTE1	SP6	COL28A1	SYNM	MAP10	KCNC3	FZD7	RBM4	MFSD11	NR1H3	LIPT2	ATXN7L3	SLC24A2	SVEP1	SLC35E3	TINCR	TMEM37	TAT	TBX2	ABCC2	GNG13	NEB	NEK8	SDF2	SLC6A4	ACE2	KCNMB3	CDIPT	DLX6	ARID3A	F8A2	TP53TG5	DERA	PIH1D2	CXorf65	ADPGK	F11R	AKR1C2	CNGB3	ISY1	SLC36A1	ALG8	SERINC5	HMOX1	B4GALT7	SYS1-DBNDD2	NCOA3
Drug152_DN	SRT-1720	URGCP	ALOX5	CCM2	KDELR3	GBP1	SKAP2	ELOVL7	RNH1	ATG7	SLC43A3	KDELR2	FBP1	BACE2	KLF16	DDX56	PMM2	TTC27	AIMP2	TRIM21	APAF1	BLVRB	EZR	OPN3	ACTB	OGDH	RUFY1	PSMC3	IFIH1	MNT	IQCE	RHBDL2	TAP1	SLC25A40	NUDCD3	HTR1D	TAX1BP1	KLF2	FAM111B	TRIM14	YKT6	UBQLN1	DNM2	FRMD3	OCLN	MAD1L1	LRRC42	RASSF7	ZBTB7A
Drug153_DN	CAY10594	DPH7	SLFNL1	DUSP12	DNAJC2	EIF3H	MYNN	SAMD12	CNIH4	DAP3	GPATCH4	MTBP	ADAM9	LYST	GAPDHS	TRNT1	MRPS14	PDZD9	CYP2E1	ZNF7	CLDN20	ZNF394	ZMPSTE24	HIGD1B	FLAD1	USP6NL	TXK	C8orf76	NAPEPLD	DDX31	C1orf43	PRPF3	TPR	ZNF566	CLK2	BIRC3	GPR52	ARL14EP	CCDC130	C12orf71	COPS5	SURF2	KCNV2	RIPPLY1	DPY19L4	TRIT1	PSMC2	TAS2R4	HOOK3
Drug154_DN	Compound 1541A	CDYL2	SOX14	SWI5	CDKN2A	CHFR	LRRC43	ZNF529	FBXO32	ABHD12B	GPR146	ZNF599	WNT5A	A2ML1	TRAF3IP3	SERPINB2	TRAPPC5	NHLRC1	CCDC142	FAM25G	PELI1	ZNF470	TUSC1	HDAC9	SURF2	LHB	PCDHGC3	ZSCAN18	ZNF606	CTDSP2	SPHK1	RCAN3	ADH1C	NELL2	REXO4	ZNF256	SOWAHC	TMEM47	HIVEP2	GREM1	STC2	CORO2A	ZNF665	HEBP2	ZNF347	ZNF525	DNHD1	ZNF844	ADAMTSL2
Drug155_DN	RG-108	BCAS3	PLXDC2	PRKAB2	UCHL1	BAMBI	ZNF385C	ZNF879	DLX3	ROBO1	BOLA1	AKIRIN2	ALDH1L2	CLEC18C	PPT1	ZNF75A	PRKAA2	EIF2AK3	PARD3	PTP4A3	OTX1	PBX1	GLUD2	XPOT	TRAM1L1	CTSO	VPS54	PRRC2B	ATXN1L	IFRD1	ATF7IP	GGCX	SLC7A6OS	RNF103	RASA4B	CYP1A1	FAM184A	SENP2	RAB3GAP2	RAPGEF4	SLC2A8	PTPRS	GOLGA6C	LRIF1	CD8A	OCA2	SCNN1D	CBS	CNST
Drug156_DN	PAC-1	UTP14A	RBP2	CFB	FCGRT	FILIP1L	ALG1	GPR61	C1GALT1C1	TMEM45B	HKDC1	CLDN1	DERL3	WDR88	TMEM80	PIGM	SPRYD4	LY75	ATP6V0A2	ASPSCR1	AGMAT	ZDHHC9	SLC6A20	SH2D2A	ANXA9	SPATA25	APOM	DPEP1	GPAA1	TCTE3	PHOSPHO2	TRMT61A	TMEM208	TIGD4	MED26	KATNB1	IL2RG	R3HDML	TSPAN8	SLC26A1	GATA1	FABP1	TM4SF5	ZNF789	LYRM1	AIMP2	LPCAT2	CABP1	UFSP1
Drug157_DN	GMX-1778	QPRT	ABCB1	DACH1	MEP1A	ZSWIM1	SHISA5	GREM1	DPY19L3	PRICKLE2	HUNK	LDHA	NEURL2	GRIP2	MYCN	TRIM40	DDN	TBRG4	MT-ND5	GGT7	TMEM120A	CTSC	SURF4	SPTAN1	QSOX2	CDHR5	MT-ND6	TM4SF5	SLC5A6	ZNF549	CHID1	GUCA2A	MOCS3	CAMKV	MTG2	ALG3	ZCCHC3	UBE2C	TTLL11	RYR2	CAB39L	PDHA1	SPATC1L	PIGT	DIDO1	ZNF66	GSS	NCKAP5	PTPN1
Drug158_DN	gemcitabine	TCTE3	FLAD1	EXD3	CUL9	ENGASE	CRTC2	TRAF1	CDKN1A	KCNAB2	CD68	ECHDC2	IKBKB	RIN1	OSBPL7	USP36	NAPEPLD	SLC35E4	AARSD1	HLA-E	MSH5	MEF2D	LPIN3	UFSP1	TSNARE1	FBXL6	SLC39A4	ARRDC1	PSORS1C2	OR2A7	MDFI	FUT6	PPP1R35	SLC12A9	KRT222	EPHX4	NPEPL1	HGS	SLC52A2	ADCK5	RNPC3	TRADD	LIF	OR2A4	KIAA1614	NANOS3	PRKRIP1	JTB	LENG8
Drug159_DN	MST-312	DAZAP1	CMTM1	MYBL1	HMGN5	UBE2J1	ING2	PRMT3	AP1S2	MAX	TCTEX1D2	RHEBL1	PORCN	SUN1	KCNC4	TNFRSF13C	USP1	ST7L	DCLRE1B	ZNF714	DUT	FAM120C	CENPA	DNAJA2	AMER1	ST3GAL3	CROCC	LRRC34	KIAA0895	WWOX	FAM216A	HIP1	DUSP7	CENPH	MBLAC2	CDKN2D	HPRT1	CDK17	PHKA1	MEGF9	THOP1	BCAS2	CDCA7L	KRI1	ATXN1L	TBC1D32	IFIH1	TEX22	CENPE
Drug160_DN	olaparib	SEC61A2	S100A16	UBTD1	EPHX4	SIK1	KCTD13	SNX21	RNF220	HOMER3	FAM120C	EPHA2	CCDC74B	KLC2	RNF207	MUC1	TEX9	ZNF431	MSLNL	ZNF605	SSBP2	ANKRD52	MAP4K5	PORCN	CHCHD6	KANSL2	EPS15L1	SBNO2	BEX5	PHKG1	PPM1F	SPAG8	PRMT7	HSPA2	RUFY2	ZFHX2	MPP5	HECTD2	YAF2	TMEM234	PCDHGB2	ARF3	SLFNL1	RELT	HGFAC	CHMP5	KRT16	HSD3B7	ZNF398
Drug161_DN	oligomycin A	IZUMO4	GCDH	INO80E	UBXN11	NUP214	PASK	ARHGAP33	DDX49	IRGQ	ZNF799	IRAK1BP1	MSL3	CIZ1	ANKRD36B	RABEP2	PRMT7	SIVA1	ZNF782	BMI1	KIF15	THOP1	VARS2	CCDC157	TTLL11	TGFBRAP1	SETD6	MRPS25	TYK2	NFATC2IP	MON1B	SPRYD4	NPEPL1	RSU1	PTRH1	SRSF1	ZNF696	ANKRD36	KLK2	JTB	DOT1L	MATN1	BIVM	SLC35B3	NPIPA1	CMTR1	NIPSNAP3A	SCAND1	RNF20
Drug162_DN	indisulam	RAD9A	IL17RB	SMARCC2	ZP3	TMEM161A	TRPV1	DNM2	PACS2	EPHX4	TBL2	NELFA	CC2D1A	MAP3K10	ILVBL	PET117	JMJD7	PLBD1	OGFOD2	NSUN5	RNF220	BTBD2	TYSND1	CHDH	STX10	STAT5B	PTCD1	ADAM15	KANSL2	RPUSD3	PLEKHJ1	ZMYND19	LIMK1	VPS33B	VGLL4	TMEM117	TIMM44	UQCRH	THOP1	NDUFS7	GTF2IRD1	DCAF15	HAPLN2	CAMKK2	AHCYL2	DDX54	NOXA1	FBXO34	BIN3
Drug163_DN	BRD-K02492147	MDM2	NRGN	EI24	CHRNA7	FAM149A	CHRFAM7A	SEPHS1	ENSA	MSTO1	POLH	FAM104B	ZNF618	FAXC	BCL2	UBE2D4	CENPL	ADARB1	NUDT6	TAF5L	TMEM218	POMK	CDKN2C	CCDC74B	ZWINT	FBXL18	ANKRD52	TXNDC15	NFKB1	PIEZO1	OXCT1	TMEM98	B4GALT3	MTMR4	GPR161	IPO9	SNRNP25	PDP2	FNDC5	DHRS13	CYFIP2	GK3P	MFSD2A	KIF18B	STXBP5	SLC19A1	UCK1	SSU72	ANKRD54
Drug164_DN	austocystin D	CDX1	GPA33	C15orf48	CYP2J2	BCL2L14	PHGR1	AMN	TRABD2A	CDH17	VILL	HEPH	TMEM182	CDX2	ATP10B	RNF186	CASP5	AGR3	GUCY2C	ATP8A1	TEX264	FUT2	PIP5K1B	CXCL2	TBL2	LRRC66	CCDC51	MFSD9	B3GNT8	TMEM229B	PRR15L	PPP1R1B	CEACAM5	GATA6	RSPH1	MBOAT1	DNAH6	PKDREJ	DGAT1	ABHD14B	IYD	MECOM	MLEC	OR2A4	GAL3ST2	CNNM4	MYO5B	ERN2	ZC3H12D
Drug165_DN	SJ-172550	SQSTM1	INO80E	RCBTB2	ZNF213	ARC	BFAR	ARRB2	RAB6C	PDZD7	C15orf65	TCF7L2	LYPD8	PRR14	ACR	SMTN	RANBP10	ZNF580	NR1D1	MYT1	FSIP1	KLRC2	MEGF11	BAIAP3	POLR3E	ZRSR2	TMEM232	DCP1B	RBM22	PMFBP1	PPP1R32	KANSL1L	ZNF766	DNAJA3	C5AR1	TSNAXIP1	TMEM222	TNIP2	ZNF214	TRAPPC2	SYMPK	AK9	ZNF263	TPP1	LAT2	ACYP2	SEL1L3	EFCAB12	ZNF205
Drug166_DN	pandacostat	ZNF737	ZNF350	ZNF701	CA13	ZNF577	NR6A1	ZNF83	USPL1	C1QL3	ZNF808	TFPI	ZNF254	ZNF844	ZNF549	SLC25A20	ZNF345	ZNF585B	ZNF790	ZNF773	C12orf75	NAGS	ZNF486	ZNF736	ZNF614	P2RX5	CPNE1	ZNF649	NR5A2	HDHD3	PKDCC	TXNDC9	ZNF550	ZNF681	MRPL14	ANXA13	SPINK1	ZNF23	ZNF525	ZNF816	ZNF615	DAB2	ZNF233	SNTN	ZNF404	ZNF439	ZNF14	ZNF585A	ZNF547
Drug167_DN	BRD-K96431673	GRIP1	FAM161B	SLC2A10	TSGA10	ZNF416	C2	TADA1	DNAJC6	CLEC2D	BRWD1	PTEN	ARHGAP25	UBR4	C1orf52	GLI1	ENTPD5	NFE2L2	GPR155	GFOD1	PDE6G	GTPBP2	ELMOD3	PLD3	ZNF24	MKRN2	TMEM170B	ANKRD24	C11orf65	ZNF561	C16orf87	SLC25A42	PPP1R37	RFX1	SMN1	POLH	AMMECR1L	RANBP10	G2E3	TANC2	WDR41	VPS9D1	SNX18	GTDC1	KLHL8	ALPK1	SH3BP2	LYSMD3	ATP10D
Drug168_DN	cyanoquinoline 11	TRABD	MRPL4	KCNAB2	SLC29A1	COX20	ZC3H12B	TPK1	AKAP8	AKIRIN2	RTKN	BTN3A2	DFFB	AL357673.1	INTS2	SERPINI1	CLYBL	DOT1L	PFAS	NOL8	NOC2L	ERICH1	PHF14	SLC5A6	XPA	SPATA32	SAFB	DNAJC11	CADPS2	PMFBP1	SMARCC1	SHQ1	EBNA1BP2	ZNF799	TCF20	ISYNA1	ECHDC2	GET4	VARS2	SLC16A3	KLHL26	NUP188	PSMG4	SLC39A10	PAK1IP1	FAM174A	SLC36A1	HES2	MCAT
Drug169_DN	tipifarnib-P2	AMN	NUTM2A	C15orf48	OR2A4	AHCYL2	SCAF4	TMEM229B	KCNH8	OR2A7	CNNM4	PPIL6	NUTM2E	RSAD2	VPREB3	NIPAL2	RBKS	GLTPD2	TTLL2	NUTM2B	CHP2	CXCL2	LINC00634	TMEM253	USP9X	EPHA10	ALPK1	WAS	LRRC37A3	NOXA1	DHX58	TRAF1	GALNT8	ZFP36L2	CCND2	CLYBL	AKAP3	PHF14	PTPRO	LGR6	ATP8A1	MKRN1	ENTPD5	TLCD2	LAMP3	SEC16B	XYLT1	FAM186A	MBOAT1
Drug170_DN	tipifarnib-P1	DENND2C	GSTM3	UBA3	LRP12	MAP6D1	ANKRD61	EIF2B1	CBX3	CYTH3	C17orf78	NDUFA11	ZNF704	OXR1	L3MBTL1	ASB6	FAM122B	ZNF77	MIOS	BCKDHA	CCZ1B	TMEM170B	NOD1	TTF2	FAM25A	HNRNPA2B1	EIF2AK1	EIF3B	C7orf61	HSPA6	TGIF2	PLAGL1	RPS6KA6	DLG1	USP42	GPSM2	THEM6	ZNF337	PMS2	CMTR1	QPCT	CST6	GRID2IP	FAM220A	AP4B1	SCNN1D	PTK2	PRKAA2	LRP11
Drug171_DN	Compound 23 citrate	AMN	ACY3	SAMD5	KAZALD1	MFSD3	PTGR2	HPDL	SH2D2A	MLXIPL	RTCA	ZNHIT2	ACADVL	SLC29A1	CCNI2	PRMT7	NUDT8	GUCY2C	COX20	ATP1A1	BPHL	TRABD2A	SLC25A13	CDX2	GPR157	RNASE6	CCDC170	NCLN	SURF6	ZNF610	SLC5A6	GAL3ST2	GPR61	DDN	MYOM1	CCDC78	CLDN3	AXIN2	ATP6V1C2	CDKL1	SOX30	KCNC4	CCDC17	MAB21L3	NOS2	AXIN1	NSUN5	FUCA2	RAB11FIP1
Drug172_DN	nakiterpiosin	IQGAP3	ADAM15	STARD5	TBL2	MUTYH	CYP51A1	C6orf136	SPATA18	SCP2	CPT1B	NFIB	PHKG1	PPARA	POLH	DOT1L	RPS6KA1	TMEM229B	ACBD5	HOOK1	LRRC3	ACTA2	ANO8	KATNAL2	MARVELD3	ESYT1	AHCYL2	SOD2	BSG	MBOAT1	XK	LDLRAP1	PPIL6	DEGS2	MYO5B	REP15	SRD5A3	GABPB2	STK11	CES3	ZFP90	FBXO34	FBRSL1	SHROOM3	LRRC26	TRABD	PLBD1	EIF4E3	PLEKHH1
Drug173_DN	CCT036477	LBH	CCDC80	NR3C1	SYNM	HSF2BP	GATA3	FST	NFKBIA	ADAMTSL4	FZD8	SARNP	JPH2	NLRP1	MFSD5	IGF2BP1	CD74	GPR176	TIMP2	SLC2A3	WNT5A	MAD1L1	ZNF362	HEG1	KCNJ4	SLX1B	KCNA7	MBOAT7	PPFIBP1	RIMKLB	ZNF610	NRP2	SLC2A14	AMOTL2	ZDHHC24	KRTAP3-1	MAP2K2	TUBB8	DAGLB	PSAP	TNFRSF19	CYTH3	PXDC1	EPB41L3	FAM120C	TNFAIP3	PHLDB2	LAPTM4B	CREG2
Drug174_DN	tamatinib	ANKRD61	POLR2J3	SCNN1D	SFSWAP	ZNF337	GPR135	SPDYE2	PHKG1	TRMT13	DENND4B	SPDYE2B	KRIT1	WDR47	ANKRD24	PRKAA2	MTA1	RAB24	SCAPER	GIGYF1	DMTF1	LYST	KMT2C	SPDYE6	LRRC37A3	MBD6	ARHGAP11B	ZNF37A	C1orf226	GNRH1	NPIPA3	ADAMTS13	COA1	CAPRIN2	FAN1	NPIPA2	ZDHHC4	MIOS	LAMA4	THBS3	NEIL1	ZNF783	DUSP12	ABRA	FAM219B	ZFHX2	NRG4	LRP2BP	ABCC5
Drug175_DN	YM-155	ETS1	NBPF14	DRAM1	SOCS3	MYOF	ZBTB2	PPP4R1	C5orf38	ANXA2	FAM107B	CHST3	GPX8	TIMP2	TMEM45A	SAMD4A	SNX24	RNF214	IRX2	ARCN1	CALU	MED8	PIP5K1A	DEGS1	PSEN2	IL1R1	NFKB2	HSD17B14	FN1	PPFIA1	PJA1	FHL3	CDR2L	RBM4	PDLIM7	PNMA1	VAT1	ANKRD13D	PLD2	PACSIN3	MAP4K4	HIF1A	RIPK2	C3	DENND5B	CLCF1	SYNJ2	RIN3	PMP22
Drug176_DN	BMS-754807	TMEM182	NUBPL	GLTPD2	BCDIN3D	ALDH1A1	SH2D2A	MFSD9	KIFAP3	DGAT2	PLCH1	MIF4GD	DAAM1	ATP8A1	HAPLN2	ATP6V0A2	RPS6KL1	RNASEH2B	KRCC1	DUS4L	CDK8	MAP2K6	KLHL41	PROZ	TFF3	C1orf43	ALDH3A2	AUTS2	TSEN15	C8orf82	PIP5K1B	BCL11A	A1CF	UPF3A	SPINK4	PPP1R36	CDH17	USP21	PNPLA8	SLC25A15	CLDN15	HPDL	DEPTOR	ZC3H8	STAT5B	CELSR3	RAB10	THRA	NPNT
Drug177_DN	BIBR-1532	RNFT1	ZFP90	BRCA1	ZNF721	BRIP1	FRA10AC1	ZCCHC8	GSTCD	MAMDC4	YTHDC2	ZNF180	ZNF562	MTHFSD	CEP95	DCAF4L1	DPH7	ZNF121	KIAA1143	GRPEL2	TEFM	PTP4A1	RPS6KB1	UIMC1	ZNF805	ZNF451	HELLS	PRR14L	MDM1	RWDD3	NISCH	SLFNL1	ZNF561	TRIM37	HAUS3	ZNF814	GOLGA6L9	ZNF189	NEK4	RPAP2	TUBGCP6	GDPD1	INTS2	FPGT	ZNF554	POLL	CENPE	DTWD1	CCDC66
Drug178_DN	neratinib	TMEM253	CNNM4	MBOAT1	AHCYL2	PADI2	THRA	CISH	SESN1	ACADS	TNMD	ATP8A1	MEGF6	EXD3	COL17A1	FBXO34	ARRDC4	JUNB	TTC22	NOD1	MLXIPL	GALNT8	SHISA3	GGT6	FOS	CLYBL	AMN	NEURL1B	PPIL6	MKRN1	RAPGEFL1	TSPAN2	CACNB2	SLC9A2	SH2D2A	PDXK	CDX2	SMKR1	TBL2	DGAT1	MIPEP	KBTBD11	SEC16B	EPHA10	ITPK1	KAT2A	ACVR1C	PLSCR4	MMP28
Drug179_DN	BRD1812	IGFBP3	VSTM5	ZNF362	PITPNM3	TFAP2A	ZBTB4	CELSR2	ZNF554	LGR6	PPIL6	SPATA7	CMTM1	ZNF517	KCNK1	POU2F3	PCMTD1	R3HDM2	ARL8A	SYNE2	KIAA0895	LRRC73	PACSIN3	ANO8	MBOAT2	SPATA18	EVI5L	RGL4	DDB2	LRRC39	LY6D	B9D1	ABCA12	DUSP4	PCSK4	OVOL2	PDE6D	MAP3K10	SLC25A29	INSR	CXCL16	SOS2	GID4	COL7A1	C2CD4A	HECA	SLC25A35	DENND6B	SLC2A11
Drug180_DN	BRD8958	COG1	ARFIP2	ARL14EP	EIF4E3	FBXO45	CTBP2	EIF3M	METTL15	ZBTB6	FBXO3	ZNF121	FBXW2	INIP	PLAGL1	GTF2H1	ZNF562	CRYBG3	ELK4	CASP7	FIG4	PRR14L	ADAM32	ARPC5L	C17orf58	CHRNA10	COPB1	PPP1R15B	VPS13A	UBA3	CSTF3	SPTY2D1	PGAP2	EEF1E1	ZNF57	TMEM220	SBF2	ZBTB11	ZNF613	WDR18	ZNF814	QSER1	TMEM221	CA2	C11orf54	DNAJC24	PPP6C	FAM120A	QRSL1
Drug181_DN	serdemetan	POMT1	NUDT1	XYLT2	MIER2	NDUFA4	FAM131B	ASTE1	PRADC1	KLHL10	GLTPD2	DCDC2	NUDT8	SLC2A8	PPP2R5B	CROT	SARM1	NDUFB7	KLRB1	MOK	LBX2	TMED4	OTUD7A	DIABLO	CCND2	DPP7	CHST12	DUSP19	ITPKA	MAPKBP1	SIRT4	RAB24	PCDHGB4	FNDC5	RAPGEF1	CERS5	PCDHB3	NDUFA11	RAD9A	SARNP	CCDC142	DUSP23	SPHK1	TMEM106C	SCAMP5	PCDHGA1	NTS	FBXO6	LYPD6
Drug182_DN	daporinad	RNASEH2B	MDH2	FKBP11	CHD1L	HUNK	CHCHD3	APOC1	TBRG4	C2CD5	SND1	IFNAR2	UTP20	MARS2	PDHA1	TMEM231	ABCB1	NCR3LG1	KHK	ABCB10	CENPF	MAPRE2	TPP2	NDUFA9	NPNT	ABHD14A	DPY19L3	CDCA7	MT-ND2	CDADC1	NOL6	QDPR	DDN	RPIA	CARS2	UQCRC2	AUTS2	RDH5	MBNL3	CDH7	MT-ND6	NNT	MTHFD1	TMEM176B	TSPYL4	XPO4	AKAP11	KCNJ8	RASGEF1B
Drug183_DN	MK-1775	DOT1L	SIVA1	CCDC85C	NCLN	CYBB	ZNF598	TBL2	DAZAP1	ANAPC5	KIF15	GOLGA3	PRMT7	NOP2	TCOF1	MRPL4	TBRG4	IQGAP3	JTB	MRPL32	HUS1	USP31	PCSK9	SLC9A2	SRD5A3	PFKFB2	ITPK1	GFM1	ATXN2	PLBD1	E4F1	ZNF704	STK11	CAMK1D	TELO2	HELB	CYP2U1	EEA1	E2F2	NFIB	SETD1B	KIF18B	GCFC2	WBP11	CAPN15	PHF14	LDHD	C6orf136	ANP32E
Drug184_DN	tivozanib	HNF1A	NUDT4	NDUFAF7	DPP4	ARHGAP11B	ZBED5	RBM39	STK4	POU5F1B	CD302	SPATA25	RPS21	CDHR2	SLC22A3	EZH2	APOLD1	SBDS	PHOSPHO2	HOXA2	RASSF10	PIF1	PAM16	CLDN15	GCNT7	HNF4A	C12orf73	CEBPZ	GTPBP10	SSBP1	KIAA1143	YIPF4	ROCK2	CDK5RAP1	TDO2	DNAJC2	RBM6	CENPA	MAPKAPK5	SLC17A9	ARHGAP11A	OXSM	CEP152	RAB22A	SHH	MNX1	SPON1	PRPF38B	GDI2
Drug185_DN	Ko-143	NUP214	BRCA1	CDC42SE2	MTHFR	RNF148	LRRCC1	ZNF253	MAP3K5	DEPDC5	FAM120B	RAPGEF6	SAFB2	COQ4	TMEM229B	HLCS	GLE1	POMT1	PNRC2	CEP72	RREB1	PHF10	INSR	GEN1	C19orf57	GRAMD4	CCNI2	RPS6KA1	EFCAB11	MASP2	PEX1	SH3GLB2	TUBAL3	ZFP69	BRWD1	NCOR1	MORN1	SEC16A	KIF16B	KIF15	BRCA2	KRIT1	SLC25A10	PPARA	SFMBT1	GABPA	NUDT8	PASK	KLHL41
Drug186_DN	CR-1-31B	SZT2	XYLB	RNFT1	HMGN5	ABHD14A	MUTYH	ZNF253	NCR3LG1	ZC3H12B	RWDD4	POMT1	PRMT7	TIGD4	MTHFD2L	KIF15	TMEM229B	GPR61	HEATR3	TCEANC2	ACYP1	PLCH1	NSUN6	GGA1	AHI1	LONRF3	ASB13	TUBGCP6	DNAJA3	C1QTNF3	TNFRSF13C	IRAK1BP1	PUS7L	EME2	CENPE	MFSD9	AK2	DOCK11	CROCC	TXLNA	DOT1L	CCDC57	NSUN4	INTS10	E4F1	TMEM192	CACNB2	SRD5A3	TRMT13
Drug187_DN	BRD-K71781559	ERP27	TACSTD2	SERP2	WNT10A	ROR1	C11orf45	OPN3	RMI2	PRTFDC1	CHML	NINJ2	OR10AD1	OLR1	PSMB4	FGD3	STRA6	TRIM71	ZNF714	UNC13D	QPRT	ICAM2	HOXB3	C4BPB	SLC19A3	ALG1L	KLHDC7A	DNAH3	SLC39A1	PRDX6	MAOB	TMEM52B	SUSD1	PTGES	SLC15A2	KRBOX4	RDX	F8A1	PHTF1	CARD9	LRG1	IGFL4	TMPRSS3	APOC1	SYT15	IL36RN	HSPA1L	SBK3	SOSTDC1
Drug188_DN	BRD-K04800985	EIF3I	ACADVL	POP5	MUTYH	MARCKSL1	ZBTB8OS	CCNO	ABHD12B	SDF2L1	PPIH	CHCHD1	ARMC9	TRAPPC3	GPC4	ATP6V1C2	MANF	LGR5	SMPDL3B	MMD	AK2	AKIRIN1	C1orf50	ZFP69B	ABHD14A	ZNF684	CXCL17	SMIM12	TMEM53	TMSB10	ZNF610	TRIAP1	NYNRIN	ZNF10	PPIE	DNAAF2	DOC2A	NMNAT1	C20orf96	PDIA4	BEST4	MCIDAS	LEF1	PINX1	C1orf122	COL9A2	IGFBP4	CSTB	ZNF669
Drug189_DN	BRD-K19103580	LGMN	WNT2B	TTC22	SLIRP	SLC20A2	CEBPD	JUNB	IGSF9	CFD	RPS29	CCDC85C	NUDT8	PRMT7	IZUMO1	GGH	SYDE2	PRDM1	SLFN13	SLC50A1	RNASET2	IPCEF1	HEATR5A	PRDM13	PPT1	ID1	FAM177A1	CYP1A1	SCFD1	ANGEL1	ASPG	TARBP1	KCNC4	MOK	GPRC5D	AMN	CHCHD10	PRKAB2	SLC2A8	VWCE	SPRR2F	PTPRU	PADI2	DAP3	ATG14	TDO2	COL8A2	RDH16	RCOR1
Drug190_DN	BRD-K30019337	GRIP1	FBXW8	NPIPA2	KLHL28	BRD4	ARFGAP3	ATG2B	CES3	NPIPA8	IL11	ZMAT1	KCTD13	PDE6G	KATNAL2	SOS2	ZNF517	TBL2	MSANTD1	SERPINB5	NPIPA1	GOLGA8R	SMAD9	GLTPD2	PKD1	CBX4	ERN1	LRRC37B	ANKRD24	SUPT7L	CCPG1	CCDC17	TTC28	GOLGA8O	KLHL42	FLCN	PCDHB3	SCNN1D	SLC2A11	NPIPA5	ENDOV	BCL7A	PCNT	CEP170B	ICA1L	GOLGA8N	BCOR	WIZ	ZNF133
Drug191_DN	BRD-K84807411	ZBTB38	BNIP3	FUT6	RORC	RAB32	MMAA	KIAA0895	MRPL41	TMEM168	PPARGC1A	NAIF1	TXNIP	ZNF316	FBXL4	TRABD	TRAM1L1	ALOX5	TMX2	TSPAN12	OTX1	VNN1	TPPP	TRIM7	BEX5	LRIG1	USP15	MICALL2	PLA2G6	PTGES2	TRIM14	ITGA1	SLC2A13	CADPS2	PAX6	ZC3H18	MCAT	TNNC2	MON1B	MXI1	SPINK1	ALKBH2	MAST3	CMIP	RGMB	FUT3	HTR1D	PGAM5	DHX58
Drug192_DN	BRD-K44224150	PRSS27	ALPP	C4B	ZNF396	SEC24D	LYPLAL1	ARHGAP25	NEK11	TMCO4	ENTPD8	ZNF266	SLC2A10	TGM1	NAPG	ZNF420	PLA2G15	SHBG	ZNF585A	SLC6A9	OSBPL9	MITF	C4A	ZNF554	CASP9	SLC35B3	ASTE1	SYCE2	FAM120AOS	CLEC2D	CBY1	ZNF91	KAT2B	ZNF254	TCF24	C1orf50	UBXN4	FAM210B	THNSL2	PDE4DIP	TXNDC16	CTNNBIP1	YIPF1	SNX24	SCRN3	TM6SF1	P4HA1	AVIL	ZNF720
Drug193_DN	BRD-K64610608	CPVL	PPP1R2	ZNF551	PHACTR2	ZNF761	HOXA9	ZNF773	ZNF567	SHROOM2	ANGPTL1	WDR53	HSFX2	ZNF461	SUMO4	ZNF585A	ZNF776	SMUG1	HSFX1	METTL18	HOXA5	LIMS2	ADAM20	ZNF669	GPR143	TAS2R46	MYLK2	ZNF671	ERVK3-1	VGLL3	ARHGAP29	DCUN1D3	ZNF613	LAT2	SLC38A9	ZBTB34	SYS1	EFCAB8	STK3	ZNF550	TSNAX-DISC1	C5orf34	ZNF527	ZNF416	PCDHGB7	HOXA7	XKR6	PTS	CDK5RAP1
Drug194_DN	BRD-K02251932	OSR2	TERF1	MOV10	BTN2A2	DUS2	RPL37	BID	CPSF1	CYP26B1	ZBTB47	GTF2H4	TMEM241	CITED4	RAD54L	EXOSC3	DENR	AK2	MRPS23	RRP1B	EBNA1BP2	CABYR	RPL27	RPL38	JMJD4	CDC25A	DRG2	TMED2	LCA5	SLC9A7	TOP3B	PRMT7	NUDT17	DGCR6	SYT15	MED24	TONSL	PTRH2	GPAM	SLC39A10	ALAS1	C14orf39	CDK5R1	ADA	RNF220	MED10	KCNAB3	TRIAP1	ZNF878
Drug195_DN	BRD-K55116708	HOXC9	AHI1	TPH1	ZNF547	CLIC2	VCPKMT	FLYWCH1	SLC30A7	CRLF3	DCAF4L1	DNAJC24	KIAA1614	TRIT1	FGF1	ARL16	UBE2W	CCDC28B	TYMP	ZDHHC11	PTCH2	MTBP	LIN9	CDKN2B	QRICH2	EXTL2	FBF1	CALB2	SOBP	YJEFN3	RAD54B	COQ10A	NPIPB9	ARHGEF10	BBS10	NBPF20	JKAMP	PLAC8L1	SRGAP2C	DDR2	CERCAM	VAX2	SLC38A2	TBC1D31	ZNF548	NPIPB6	HOXC10	TNFRSF13C	DLK2
Drug196_DN	BRD-K41334119	BEX5	OTX1	RBKS	CRB3	HS6ST2	BNIP3	ARV1	FUT6	C19orf81	TBX20	KIF16B	HEATR4	RORC	TRIM7	HHEX	DHX58	PPARGC1A	PCDHGB6	TRAM1L1	SUDS3	UTS2R	RPAIN	SLC2A13	PAX6	STMN3	HLF	CNTROB	PLA2G6	STK11	MME	USP15	TXNIP	TSPAN33	ITGA7	ENTPD1	PMFBP1	NSMF	MED13L	EP400	NRTN	CFB	KIAA0895	CELF5	MTPAP	GLTPD2	CADPS2	CLEC18C	ISG20
Drug197_DN	BRD-K34485477	RASGRF2	LIPT2	COA5	ZNF614	MOGAT3	NR1H3	ZNF773	CRIPT	DNASE1	IFITM2	ZNF417	VRK3	MAML3	GLYR1	AHCYL1	KLK1	IGF2BP3	ERCC1	ZNF888	SPATA24	CTTNBP2	ANKRD45	CAPN12	HMGCS1	CCDC122	DRD4	BDNF	IQGAP2	MYEF2	BMP2	MVD	PELI1	ZNF765	TMEM44	WDR70	TREML2	VASP	ZNF506	HACL1	ZNF350	IDI1	FTL	TNNI3	HMGCR	LBR	LPIN2	CCHCR1	LRCH1
Drug198_DN	BRD-K16147474	HSPA4L	ERI3	UBE2D4	WRAP73	B4GALT2	LRRC8C	EXTL2	MDM2	THRAP3	ZBTB48	ZNF691	PAPSS1	EFCAB7	SBK1	GTF2B	UTP3	KDM4A	LRRC8B	BBS7	TYW3	STIM2	LEPR	GNAZ	EMC1	SLC9A5	LSM10	FAM171A2	TMEM38A	KLHL2	YTHDF2	PELO	SRRM1	CTXN1	AGO1	GRK4	ATXN10	CROCC	ANKRD13C	AGO3	ETV5	PEX6	SRSF11	MRFAP1	SFPQ	SPATA5	KRI1	DGCR6L	RPS8
Drug199_DN	BRD-K29086754	LNP1	CTH	GET4	ISYNA1	MAPKBP1	STMN3	MRC2	SLC39A10	ZNF787	IL1B	CNTNAP2	TNFSF13B	OBSCN	FAM209B	CNDP1	SPAG16	SLC30A1	NME3	CACNA1F	NUBPL	GRIP2	TUSC1	PCDHB3	VPS13A	XYLT2	TTC37	GOLGA3	RBM7	NFATC2	AMPD2	SEMA3D	RASA4B	HMG20A	CBLN3	YOD1	PFKFB2	LYRM4	SLC43A3	SSH2	KIAA2013	SPON2	ZNF844	DUSP23	BAK1	TMEM102	CTU1	GNG7	WDR72
Drug200_DN	BRD-K33199242	CCDC85C	PLXNA1	KIF7	TMEM41A	ARHGEF26	SQLE	ALG3	UCK2	TBRG4	TSC22D2	FBXL18	PPT1	FKBP4	TGIF2	TEAD4	CDH7	FAM25C	VGLL1	FAM217B	GPX3	SPTAN1	EIF3B	PRRC2B	SVOPL	PLEKHA8	ZNF106	TFRC	GREM1	PARL	HSD17B7	SLC19A2	CITED4	P2RY2	TRAF2	AGO2	FNDC3B	GLCCI1	DNAJC13	PDP2	IRX2	LGALSL	CD7	SLC20A2	KLF15	UCHL1	SLC7A6	JMJD4	IDS
Drug201_DN	BRD-K52037352	HEATR5A	PPFIBP1	HPS4	PCK2	RBKS	TMEM117	MBIP	NSUN5	KCNJ4	INPP5J	PRMT7	PES1	NPC1	POTEF	CYP1A1	DSG3	ZNF280B	CCDC85C	PIM1	GNPTAB	TESK2	AHCYL2	DHDH	POTEI	RASGRP1	ZDHHC14	TTC22	AMN	XAGE1A	ZNF114	RADIL	SRRD	CXCL2	PPTC7	GPD2	POTEE	EPHA1	BICD1	NPAS1	CBX8	TXNL4B	A2ML1	ANKRD1	AKAP3	PI3	SH2D2A	GTPBP3	KRT9
Drug202_DN	BRD-K27986637	HIGD1B	DNAJB6	KLHL42	ZNF212	EXOC5	USP36	PSEN1	PPP2R5E	SPINT1	FARP1	NPFFR1	ETS1	NRF1	NT5C3B	PRKCI	NCDN	CUX1	INPP4A	ESYT2	WDR20	FERMT3	ZCCHC24	ZNF398	PRPF39	PTCD1	MTBP	GOLGA5	KIF3C	MTMR3	EPN2	ADAM23	MPP5	WIPF2	RPS8	PIR	PHKA1	IL1R1	FAM120C	PABPC3	HPS4	PALM3	DNAL1	KIAA1549	ELF4	SH2D6	ZNF277	BDH2	ZDHHC11
Drug203_DN	BRD-K37390332	ZNF623	RANBP6	ZNF780A	BABAM1	ZNF761	ZNF765	ZNF707	ZNF720	LTB4R	ZNF417	ZFP36L1	CD2BP2	CBWD6	RB1CC1	CBWD3	ZNF766	USE1	ZNF146	RLIM	CDC37L1	RAB44	ZNF280C	UHRF2	HSFX1	GPT2	ZSCAN9	PAQR6	NAA20	CARD14	ZNF814	CLEC2D	TGM1	NPIPB6	MTHFSD	C6orf62	ZNF749	SULT1A2	KCNAB3	SMG9	RSPH10B	KIAA2026	VLDLR	ZNF805	YPEL1	CHRNA10	TAF2	STX8	CCNL1
Drug204_DN	fulvestrant	PILRB	ZMIZ2	GRIPAP1	PUM2	FGFBP3	POMK	ROBO1	BRD1	HERC2	HMBOX1	PDE3B	PLEKHG4	NRBP2	ZNF132	RAI1	FZD3	ENO2	RILPL2	MDM2	UCK1	BIVM	CELSR2	RDH10	ATP13A1	ARHGAP4	WASF1	KIF1C	KAT6B	CNOT8	CMTM2	GNL3L	ANKRD36B	AGO2	SPTBN2	GNB3	RCCD1	KRI1	UNC45A	PHF10	CLCN2	CITED1	ZNF518A	KIF27	WNK2	AC068831.6	ZC3HAV1L	GGACT	DDB2
Drug205_DN	HLI 373	FASTK	DPAGT1	RIN2	RGS11	THRB	APOM	NUDT8	CCDC170	ZC3H12D	WASL	MCM3AP	TMEM45B	PDC	FSTL3	AMN	MADCAM1	DDX43	COX20	IQGAP3	SYNPO	OOEP	CEACAM5	PPFIBP1	C12orf71	CNNM4	CEP164	TM4SF20	PSEN1	REP15	PPM1H	DENND1C	NOXA1	ABCC10	LEAP2	FABP1	NXPH3	CPLX1	NSUN5	KAZALD1	IL10RB	BICC1	CPA6	TNS3	MAFK	RAB11FIP1	JTB	SAMD5	PTGS2
Drug206_DN	NSC48300	CHFR	SLC2A6	ATN1	ZNF530	SARNP	ZNF595	LAG3	PTMS	ITFG2	ZNF883	GDF11	LURAP1	FKBP10	ATP6V1B1	MAP3K7CL	CBLN3	SLC35E3	CDK16	MLF2	FTCD	RASL10B	LAPTM4B	ZNF606	TPI1	PRMT6	KCNJ4	TRAM1L1	USP5	ERC1	PIEZO1	TRIM46	TFE3	FOSB	ATP1B2	PPT2	VASN	TM6SF1	SIX1	SCNN1D	HOXC11	NINL	HSF2BP	FOXM1	SYNM	CCDC102A	L3HYPDH	GLI3	PNCK
Drug207_DN	PRIMA-1-Met	ARF4	MAP3K10	APOE	AEBP1	HELZ2	PLA2G4D	CLCN4	IFIT2	IFIH1	DHX58	SLCO2A1	LCN2	RIMKLB	DUSP1	REC8	GOLGA7B	HNRNPH3	CDH26	ACSS2	MAFF	HSF2BP	IFIT3	URGCP	MATN1	CSTL1	SMPD1	MAP1S	CSRNP1	KLF2	ZNF653	LIPA	ITGB3	TTC30A	HERC6	IFIT1	RASGRP3	JUNB	P4HA2	PARP9	HTR3A	LDLR	IFI27	IFI6	ITIH5	LEMD2	AMOTL2	TRIM29	ISG20
Drug208_DN	isoevodiamine	IQGAP3	AMN	XK	TBL2	OGFOD2	AUTS2	TMEM117	PLBD1	ADAM15	CCSER1	PACS2	SH2D2A	SLC35A3	ANP32E	REP15	UQCRH	MUTYH	NADK2	CYBB	AHCYL2	ACBD5	SURF6	MBOAT1	ATP8A1	WRN	CYP51A1	DEGS2	C2orf88	CCND2	GALNT8	MRPS17	MIF4GD	JTB	SIVA1	TRABD2A	PEX1	DDAH1	KANSL2	CFD	PLEKHH1	CDKL1	KLRB1	TADA1	LRRCC1	FBXO34	COG5	SFSWAP	CLDN20
Drug209_DN	UNC0638	ZYX	FASTK	HPDL	NUDT8	GPR55	SMAGP	PITPNM1	GSKIP	PDC	PRKRIP1	COX20	ASPDH	PNPLA8	SLFN5	SURF2	SOWAHC	ZNF394	CTSE	MSX2	PRSS22	IGLON5	TPM3	MAP3K8	MMP14	SEC16A	SLC25A13	IL32	RBPMS	C1GALT1	GCC1	RHOU	RHBDF1	THRB	KALRN	METRNL	TRAF4	TSC22D4	CST1	NAPG	LAIR2	XYLT1	AGPAT2	IKZF3	SHH	KIAA1217	ASIC3	PSEN2	ZNF212
Drug210_DN	cucurbitacin I	XK	CYBB	TTC13	URGCP	GNA11	POLH	TMEM8B	ABCB10	CCDC115	EVI5L	DENND1A	CYP2U1	MOB3A	USP21	WIZ	ANO8	KDM4B	PPP2R5B	DCP1B	BSG	DHTKD1	SPATA18	IQSEC2	RPRD2	FAM160A1	SLC34A3	C5	ADCY9	INPP4A	SARM1	HADH	NFKB1	TMED4	NUP214	SMARCAL1	STXBP5	KLHL22	CELSR3	PEX11B	HBA2	ZNF337	NUDCD3	ATP6V0A2	FOXJ2	RXRB	HBA1	CTSO	ALG9
Drug211_DN	BRD-K50799972	DNHD1	ZNF460	ZNF547	TAF7L	AHI1	CES3	NEK5	ZNF805	RHBDD3	SLC18B1	AKAP8L	BTN3A1	LAP3	ZNF736	ZNF749	CCNB3	TMEM236	EMC6	SMCO2	USP18	TBC1D1	ATXN2	CPS1	COMMD3	CCDC17	NPIPB8	TTC9B	BTN3A2	KCNQ4	LRGUK	SFR1	CTC1	TRIT1	HIGD1B	LAT	SYTL4	LRRN4CL	MTFP1	BNIP3	PIM3	ZNF121	MRPL34	GTPBP3	DPH7	APOL1	ARHGEF10	NBPF15	TIAM2
Drug212_DN	BRD-K17060750	KLF13	TTLL11	PACS2	WNK2	RAB40B	NEURL1B	ZBTB7B	HPS1	EPHB3	C7orf26	PHKB	PPP1R37	FZD1	CTSO	URGCP	MAP2K5	CES2	BTG2	ARID5B	FBXW4	NUDCD3	IBA57	NRL	ADPGK	SPATA18	ZNF213	CROT	GSE1	TRADD	SMAD1	ZNF316	DIS3L	MLLT6	DHRS4L2	SPG11	CTDSP1	FCGBP	HR	ATP9B	FBXL14	TOR3A	MICAL3	PIEZO1	ZC3H4	SLC35E1	TYSND1	ZNF575	TMEM254
Drug213_DN	linifanib	ZNF391	CENPE	KLHL12	WRN	RMND1	SYCE2	CEP44	KIAA1143	FKTN	IRAK1BP1	EFCAB2	WDR59	TAS2R31	NSUN6	TTC21B	PRDM12	KNTC1	UFSP2	TMEM192	ZNF510	KIF15	ADPRHL1	SCNN1D	C19orf38	TSPYL4	HMGB2	CLASP2	AASS	FAHD2B	ATG10	ERICH2	DNAJC27	RGPD5	FKBP11	PPP1R9A	GARNL3	RGPD6	TUBE1	C4orf36	P4HA1	CDC7	PGRMC2	GNRH1	TBCK	ZNF37A	BMPR1A	REV3L	UBE2J1
Drug214_DN	veliparib	VGLL4	TMEM229B	KANSL3	ATP13A2	HECTD3	CYP4X1	SLC22A23	DOCK9	AHCYL2	TRAM1L1	RBBP9	GYG2	NUTM2D	ASH2L	SMARCD1	PRPF40B	ELOVL5	LRBA	RIBC2	ZNF512	SPINK5	B4GALNT4	PPIL2	CDK6	PSPC1	TTLL5	HIPK2	BBS5	USP27X	PRMT2	SEC23B	SOS1	VPS13D	ITM2C	ITM2B	CACNB3	NDNF	DNAJC15	MASP2	RPTOR	ATP7B	GTF2I	PITPNA	DCTN2	FZD7	COCH	CHD7	RRBP1
Drug215_DN	saracatinib	RAD9A	AMN	CNNM4	SCAF4	B3GNT4	ZFP36L2	GALM	TBL2	ITGA9	LGR5	C6orf136	ALDH18A1	NINJ2	CXADR	SH2D2A	HEPH	NR4A1	SIAE	ATP8A1	NADK2	TMEM238	LGALS3	DPAGT1	LIPG	CBX8	TFAP4	CPT1B	FA2H	RNASET2	KAT2A	NDUFV1	TOB1	SLC9A2	DLG3	RAB19	MARVELD3	PLCE1	ADH1C	AXIN1	IL1R2	HNF4A	DGAT1	CHCHD10	PDXK	CNNM3	C15orf48	SLC25A39	PUS1
Drug216_DN	afatinib	CNNM4	LRRIQ4	MBOAT1	GALM	NEURL1B	BMP8B	RALGPS1	TP53	ILDR1	FAM50B	NDUFV1	SF3A2	ZNF213	ALDH18A1	CMTM4	DPAGT1	CEL	ASPSCR1	CCDC115	MFSD9	PILRA	ASAH1	STEAP3	TMEM117	DBP	SVEP1	CES2	PRKCSH	C15orf48	CRTC1	ZNF414	TCTEX1D2	BLNK	MAML1	NID1	BTBD2	FBXL14	PAAF1	FAM117A	TMEM238	TMEM254	AMFR	PHLPP1	CLYBL	AQP11	PLSCR4	DNPEP	IGSF8
Drug217_DN	canertinib	CNNM4	MBOAT1	RNF223	TMEM117	RAB11FIP1	C15orf48	PADI2	GPR160	GARNL3	LRRIQ4	SLC2A8	GPRIN2	GGT6	ILDR1	PTPRO	CDH3	ATP10B	C10orf99	GALM	AMN	TSPAN2	NAT2	CXADR	RAPGEFL1	BTNL3	MEGF6	KLF11	B3GNT8	ATP8A1	CDHR1	PDLIM1	LPAR5	CYP2J2	CEL	AOAH	TNMD	CEACAM5	RALGPS1	SLC6A7	CXCL16	OSBPL7	BMP8B	ALDH18A1	JUNB	PPP1R14C	SESN1	COL17A1	GUCY2C
Drug218_DN	obatoclax	XPOT	CCT4	FRAS1	NMD3	NPM1	MPP6	SLC16A1	PRMT3	PAQR5	PRMT5	GART	FAM131B	WDR75	GOLT1B	KLK7	QSOX2	LRRC40	FNTA	WDR3	RSL1D1	ASNS	CMSS1	DDX31	TRAP1	DDX20	TBL3	CSDE1	ETF1	STRAP	PAQR3	TAF12	NOTUM	IMPDH2	RNF125	CCT6A	PPM1J	FAM78A	TRNP1	TMEM209	FAM72D	TXNDC12	DFFA	SOCS2	DDHD1	ZBTB25	ABCE1	PSMA3	ATG4C
Drug219_DN	masitinib	YJEFN3	PRMT7	C12orf71	KAZALD1	PTPRU	MBNL3	ZNF117	PTCD1	REP15	ECHDC2	CHTF18	FAM193B	SLC46A1	MOK	DCST1	POU6F1	TRIM45	JTB	LRRC61	SLC2A8	PHKG1	ISG20L2	PDC	KCTD13	CLCC1	GAD1	TRIM11	YOD1	KATNAL2	ALDH1L1	SBNO2	SENP1	ZNF839	LAMA4	ST20	ATG14	ERV3-1	WDR90	MYCBPAP	SETD4	ZNF384	POMT1	ALX3	COX20	FAM151B	HAPLN2	IGFALS	MRPL55
Drug220_DN	ZSTK474	GLCCI1	MIOS	MANSC4	SLC38A6	CUX1	CCDC154	HOOK3	CNIH2	C1S	KMT2C	SURF2	URGCP	PPP1R3F	CHM	MICAL3	TUSC1	KLHL42	CEP164	INPP4A	BRAF	HSF2BP	FBXL18	NCOA3	KRIT1	UVRAG	RIMKLB	ASTE1	SMTNL1	LY6G6C	SPRED3	ZNF783	CELSR3	CAST	CYTH3	DUSP3	HOXC11	TNS3	NUDCD3	ADCK2	BAMBI	FAM220A	ZNF398	RASGRP3	PRKCI	PRMT3	ANKLE2	COA1	FSTL3
Drug221_DN	brivanib	NSMCE1	KCNV2	DGKH	ZNF23	NDUFB5	APRT	PFDN2	LIG4	SUGT1	NSUN3	CMTR2	CAPZA1	MRPL47	USPL1	ZNF763	PTPRD	LRRC69	PRSS3	TUBA4A	PGBD4	RANBP6	SRFBP1	PHLDA2	BTBD17	CELA3A	PDCD10	EREG	ZBED5	POMP	SPATA6L	ALG5	TXN	IDI2	PLS1	IFT80	TATDN1	TFPI	ELOVL6	NAGS	UCHL3	RPP25L	NUBPL	DNAJC24	RABL3	NT5C	CCDC58	INTS6	POLG2
Drug222_DN	GDC-0879	STK10	NUDT22	CARD6	NMB	NDUFS6	ASCL5	ICAM2	CXCR4	SLC35D3	TM4SF1	ITGB7	RABL6	CLTB	TNK2	KISS1	CITED4	DDRGK1	ZNF506	FIBP	HAUS5	SMURF1	ETS1	SEC14L2	PON3	CCDC85B	TTF1	AGAP9	HPDL	RBP5	HDAC9	STAT5A	POLR2J	DNLZ	TRAF2	OSR2	KCNK7	SAMD9	CCNO	RNASEH2C	TMEM140	IFI16	SEMG1	C1orf100	STAMBPL1	PPP1R14B	TRIM56	MYO9B	GIMAP2
Drug223_DN	NVP-TAE684	HPDL	DOCK11	KCNC4	BCL11A	GLTPD2	POU5F1B	AUTS2	NPNT	HAPLN2	MAP7D2	SH2D2A	TEX22	MED14	USP21	FAM222A	CDH17	PARD3B	PTCD1	DUSP16	PHF14	HDGF	TTLL11	CHD1L	FAM185A	ATP6V0A2	CACNA1C	CCND2	STK38L	MACROD1	TAZ	C1orf226	ASB13	TMEM164	DHTKD1	MADCAM1	CCDC85C	RPS6KL1	ADCK2	C5	TSPAN2	GPHN	GUCA2A	OFD1	DUS3L	DIAPH2	DGAT2	GUCY2C	EIF1B
Drug224_DN	SNS-032	ZNF133	FBF1	ZNF844	C5orf38	ZNF433	SZT2	ZNF682	STX16-NPEPL1	KIAA1614	PRKAG1	IRX2	ZSWIM7	KIFC2	YJEFN3	ZNF836	IFT43	CCDC40	PCDHB3	RGL4	WDFY2	ZNF878	CHKB	PCDHGA7	AHI1	NBPF15	HSD17B3	CCDC173	IL10RB	TBC1D10A	CNTROB	NPL	ZNF439	ZNF681	IKZF2	LRRC37B	ZMYND10	IGFBP3	GGN	PCDHGA6	EIF4EBP1	APOBEC2	CD101	SEMA6C	RILP	ZNF329	CYHR1	GDPD1	CSNK1E
Drug225_DN	PLX-4720	MYBL1	MYO5A	LIX1L	WDR47	AP1S2	GNB5	EIF2AK4	CCDC136	FJX1	AKAP12	SHCBP1	C3orf18	ESPL1	PGBD1	REEP2	CBX6	MAPK11	ACOT9	FANCB	CSGALNACT2	NR2F1	ZGLP1	FICD	SEMA6B	SEC22C	ARNT2	CEP85L	APOO	PDLIM7	TMOD2	ARL2BP	RRAGB	KLHL22	LETM2	UBXN2A	DUT	TAF9B	CYLD	HOMER3	RELT	CHN1	HIP1	EPOR	BCORL1	ZNF275	UHRF1	TCP11L1	AMZ2
Drug226_DN	TGX-221	ZYX	IFNAR2	CPNE7	MEF2C	LTBP4	NOC4L	FAM131B	AP5B1	NCLN	NAV3	TTC9B	TBL3	CHTF18	SSBP4	GEM	ZSWIM6	NSMF	SOCS2	CAMK1D	POLR3G	SLC29A4	COA1	CCDC85B	SPHK1	C12orf45	EXOSC2	SLC25A39	XYLT2	FAM207A	KCNC4	BOP1	CDKL1	TRAF3	SARM1	CLCN1	MAGEA4	PRR7	SOX10	CCDC65	GNPDA1	YDJC	STRIP2	NAGPA	RCAN1	CMBL	TRMT1	PROCR	DPP7
Drug227_DN	KU-0063794	IL32	GTF2IRD1	PLOD3	FSTL3	TOM1L2	FUZ	AVEN	NOTUM	BAMBI	CUX1	EVA1C	NDP	UTP14A	ARF6	TICAM1	TRIM58	MAP2K2	PRRT2	PDC	RHBDF2	FOXQ1	OR2T8	KLF6	POR	CD55	TFF2	ZP3	OXSR1	MMP14	SLCO4A1	SBDS	KLHL31	PARP12	NOS2	KLC1	TCF3	ZYX	MFSD12	SP5	SMAD7	AVPI1	RAPGEF2	PRRX1	SLC35E4	MAGEA1	NEBL	RAET1L	VCX
Drug228_DN	SU11274	GAPDHS	DNHD1	XPA	FAM209A	PCED1A	RPL35	ZNF738	OXR1	FAM120AOS	ZNF345	TGIF2	HAUS5	TSGA10	PILRA	ZBED5	PRMT3	ZC3H8	UBE2E1	TTLL11	PDCD5	CBWD6	NAA20	ZNF486	EIF3M	ZNF506	DPH7	APBA3	ARPC5L	ZNF844	SURF2	SMIM5	LENG8	OR10A2	ZNF878	RPS16	MITD1	ZNF681	TRMT6	DNAJC19	ZNF780B	CHCHD7	USE1	RPL27A	ZNF253	RABEPK	TRAF2	THOP1	URM1
Drug229_DN	BRD-K88742110	ABHD14A	ATF7IP2	TIMM44	ECI1	C19orf57	GAB2	SURF2	ALX3	CD55	FHIT	SH2D2A	IL17RB	PDC	NOS2	EIF3G	FLCN	ZNF837	ATP8A1	DCHS1	POU6F1	CPNE7	RNF123	CCND2	PLEKHG4	CCDC17	CALML6	CNTNAP2	SIL1	UBE2F-SCLY	OSBPL1A	ARG2	AMN	RNF148	PTPMT1	WAS	CSDC2	NCR3LG1	STRIP1	HAPLN2	ITPKA	CCDC13	MORN4	NR4A1	NDUFV3	DUS3L	ZMYND19	MYL5	PRMT7
Drug230_DN	BRD8899	PON3	SLC35E3	LAPTM4B	UNKL	SRSF9	NPR1	PACSIN3	LEMD3	APLP2	AEBP2	ETNK2	ATXN7L3	FIGNL1	NOTCH3	IARS2	CDKL5	TTC6	MAP4K2	ANKRD13A	KYNU	SPRTN	ARSJ	SYNM	RAB35	ALG10	CCDC80	SLC11A2	CITED4	ZBTB34	SCPEP1	SNAP47	KHDC1	CTSV	HECW2	ATP2A2	CBX1	MFSD11	NMB	TSPAN13	POLE	ALYREF	CENPL	OXCT2	USP51	PAPLN	PSMD2	TCTN2	EXT1
Drug231_DN	EX-527	MOCS1	SLC30A6	GPATCH1	CCDC167	WDR72	BEX2	ZNF227	FOXO4	WDR83	NIPSNAP3B	ZNF235	PLCB1	ATXN7L3	ZNF417	PEX13	CRY2	ZBTB10	CCDC142	PPP1R2	GABPB1	RFTN2	KIAA1586	GTF3C5	POGLUT1	GID8	TET3	ZBTB34	NECAB3	ZNF711	COIL	ERGIC3	SLC4A1AP	TSC1	LSM14A	TUBD1	HNRNPA3	TIA1	CRIPT	PGAP2	ZNF225	PLEKHM3	DUSP11	SRC	CENPQ	ZNF233	SP3	SHROOM2	SVEP1
Drug232_DN	ELCPK	IQGAP3	ZNF438	DHX58	ALDH1L1	URGCP	TBL2	PFKFB2	ZFAND2A	REP15	SERPINB5	GTPBP1	NCOR2	KATNAL2	TRABD	DHRS4	SNX13	LTBR	MX1	OR2A7	STARD5	C6orf136	TC2N	NCF2	IFI16	GBP1	RILP	CYP2U1	SLC30A4	OGFOD2	CYBB	OR2A4	FSTL3	TTC22	SRD5A3	SFSWAP	KANSL2	SLCO1B1	CTSO	MPRIP	BTN3A2	DHRS4L2	GOLGA3	HUS1	ANKRD9	ANKAR	CCPG1	CCDC74B	ARFGAP3
Drug233_DN	NPC-26	NHS	ZNF239	VEZT	ERGIC2	ZNF718	MITD1	ENKUR	YARS2	TBL3	KHDC1	COLEC10	SNRPA1	RGS2	PSMB4	BIRC3	LDHB	TRAF2	UCHL1	TFPI	KCNK3	ZNF525	C4BPB	TRIM17	PTK2	GRIN2D	CSDC2	ZNF506	NUDCD1	IGF2BP2	NAP1L1	RRP9	ARSJ	SLC25A22	TEX38	DUSP12	SLC1A3	LHB	TOMM5	SLC4A8	TLE4	THRSP	PPHLN1	ZNF66	ASCL1	CST1	INA	CISD2	RYR2
Drug234_DN	1S,3R-RSL-3	CTSS	SEMA5A	MT-ND3	NR5A2	TUSC1	MT-ND2	ZNF736	MT-CO2	EPSTI1	ZNF93	MT-ND1	CD302	PYCARD	ZNF665	MT-CYB	SLC38A4	NFATC2	ZNF470	TMEM171	DAB2	ZFP3	GIMAP2	CYP27A1	ZNF345	ZNF813	DUSP1	SPATC1L	MT-CO1	IFI35	ZNF549	ZNF256	ZNF790	GALM	QPCT	RAB7A	TMEM92	SCNM1	PRR13	KRT20	ZNF529	PPIAL4G	NOD1	PLTP	CDKN2A	MGLL	C15orf48	GRIN2D	SFTA2
Drug235_DN	CIL55A	SMAGP	SLC39A4	SLCO2B1	SURF6	BIN2	IL32	MT-ND3	FOS	TSPAN31	RIPK3	GYG2	FANK1	B3GNT8	ECHDC2	AOC1	MGAT3	ACVRL1	WNK4	ENGASE	GRIN2D	AIFM3	MTRF1	MT-ND6	CYP3A5	HPDL	ADCK5	GNA15	IFITM1	IFI27	VAV3	SFTA2	FBXL13	CALML4	PLB1	MT-ND5	UGT1A10	AOAH	SLC52A2	NOS3	PPP1R14D	GUCY2C	LRRC10B	SPATA6L	GALNT6	MT-CYB	TMC6	LPAR5	EPSTI1
Drug236_DN	SCH-529074	CSDE1	NUBPL	SLC29A1	ERGIC2	CLN8	CEPT1	XYLT2	FAF1	NUFIP1	TBL3	LRIF1	NRAS	XPOT	ANKRD27	SIKE1	MAGEA3	TEAD4	PCDHGA11	WWP1	CBWD6	MTHFSD	FAM217A	RASA4B	SLC36A1	DUSP3	CNBP	TIMM44	MIOS	MRPS5	VPS13A	NCLN	TRIP10	WDR3	RBM44	C12orf66	SLC25A26	EZH1	SERTAD2	MAGEA6	PRMT3	EXTL3	EPS15L1	SLC38A1	USP10	GAPVD1	GTF2F2	GALK1	UTP18
Drug237_DN	StemRegenin 1	TCTEX1D2	C5orf34	NCOA7	ALG10	GPR137	ZNF813	RTKN2	ZNF347	HOXC11	ZNF610	CRY1	CSF2RA	RAB9A	CD55	CITED2	ZNF682	SKIDA1	PEG10	ZNF701	MTHFD1L	GAB2	ZNF320	STX7	SURF1	OSBPL9	CNTNAP2	ZNF611	SPDL1	NUCB2	ZFP82	ARL6IP1	CLEC18B	CHFR	C5orf15	DHTKD1	THAP9	GPR19	SLC29A2	RAPSN	RPA3	SMTNL1	SASH1	ZNF586	TAS2R31	PKP2	TNFRSF9	PEX3	KHDRBS3
Drug238_DN	FQI-2	SURF6	CPT1B	ADAM15	TMEM161A	TMEM229B	TRABD	ZC3H12B	CDRT15	SF3B5	ALDH1B1	SLC25A19	STX10	ME2	RPL36	SMKR1	MFSD2A	C2orf66	TUBA8	CCNO	UQCRH	CES3	KCNV1	TRABD2A	MTFP1	PET117	MCIDAS	LZTR1	OSBPL1A	NOL12	CPS1	MRPL34	SLC27A4	TMC3	RPL27	DDAH1	SRPK1	NFIB	SCLY	GPC4	AUTS2	SLC29A1	CYP51A1	PPARGC1B	MRPS17	CHCHD10	CNTROB	THOP1	ZMYND19
Drug239_DN	ML210	GRAMD1C	SCNM1	TUSC1	ZNF879	TMEM79	TRIM17	OR2A14	ZNF470	PPIAL4G	KLHL3	RCAN3	PBX1	CTSS	TNK2	CTSV	THBS3	ZNF736	ZNF701	IGSF9	SEMA5A	SLC38A4	APH1A	CDKN2A	CD302	CHAD	IKZF2	NTN4	GRHL1	SOSTDC1	KDM5B	GRIN2D	TTC30B	TMEM182	TLE1	PROCA1	DHRS3	FCGR1A	IFI35	NOD1	EPB41L1	YY1AP1	ALDH1A1	C15orf48	CORO2A	EPSTI1	KCNMB3	FBP2	DGKH
Drug240_DN	darinaparsin	BRD4	CLEC2D	DHX58	LMF2	YPEL1	EVA1A	ZMYND11	ZNF165	GPR19	NFKBIL1	CHADL	USP25	SNED1	ZNF768	CD74	MICALL1	SLC27A1	PRX	MTNR1A	UBQLNL	VWA5A	CD99L2	FLYWCH2	STAT2	RAB11FIP3	PFKFB2	SETD1B	EDEM1	MYO16	GPR137B	USP18	SEC61A2	PDE4DIP	CCDC93	ZNF362	HCST	SUN1	VPS9D1	DLG5	SPATA32	MT1F	PPP2R2D	PRRT2	N4BP2L1	CES3	CAP2	ZNF133	PCSK4
Drug241_DN	PX-12	ADAM15	KCNC4	FTCDNL1	MPLKIP	ZDHHC24	NCLN	ANKRD9	SEMA5A	DAGLB	SBNO2	TBRG4	NOD1	SLC50A1	CNNM4	CYTH3	NAGLU	NELFE	ZNF185	HEBP1	BTBD2	LCN2	RNASET2	IFITM1	DPM2	C9orf40	IFITM3	SLC25A39	CDKL1	ATG7	CCL5	BIRC3	NOC4L	CCDC71L	DNHD1	TRIM14	TPRA1	KLF16	SH3GLB2	PPBP	OSBPL5	ME3	KLHDC9	GOLM1	F8A2	IL4I1	FABP2	MRPL55	MALSU1
Drug242_DN	GANT-61	GPR143	FAM155B	CTSA	APOLD1	MADCAM1	LPCAT2	HDGF	CEL	UNKL	TM9SF4	DNASE1	B4GALT3	SPATA25	KRT75	HOXB9	KIF5C	CTSF	SLC2A8	ST8SIA4	SHROOM2	NELL2	ERGIC3	NIT2	CLSTN2	NEURL2	ATP6V0A1	CLCN7	SVEP1	FAM222A	CPNE1	ZNF140	OR2D2	MANBAL	POFUT1	CYP2W1	LRRC71	ZDHHC23	NABP1	MCMDC2	C8G	COTL1	DNAH3	TTPAL	KRT36	TMEM80	MMRN2	SLC7A6	BATF2
Drug243_DN	PL-DI	NADK2	RAB19	ETV7	CNNM4	MBOAT1	C9orf40	ITPK1	NR4A1	DHX58	APOL6	C15orf48	ADAM15	AFAP1	PARP10	NCOA7	OTUD1	PDXK	ZNF185	CYBB	ACTA2	AMN	NMU	XK	IFNGR1	CXCL16	DDAH1	RNF19B	USP18	MFSD2A	MEF2C	TEX264	TMEM229B	TRIM22	ATXN2	FLNB	SHROOM3	UBA7	MMP28	STEAP3	C6orf136	CXCL2	APOL1	GPRIN2	MOCOS	AHCYL2	FOS	OVOL2	TSPAN2
Drug244_DN	TW-37	F10	RBM38	ZNF441	CEBPZ	LRRC29	FKTN	BRSK2	THUMPD2	QSOX2	TMEM43	RNF146	METTL6	CHM	LYRM1	LRRC69	MAT2A	GAPDHS	GNG4	C17orf78	EFCAB2	WDPCP	FMR1	RAB3GAP2	FOXN2	PLEKHF2	NOP58	NFAT5	MPHOSPH10	CLDN20	STK4	LPGAT1	MSANTD4	RBM39	UFL1	PRKAB2	APLF	TRMT61B	CHD1L	L3MBTL1	RPGRIP1L	STX16	LGALS8	SRSF6	DDX27	ZNF19	RASAL2	TTLL11	SMYD5
Drug245_DN	AZD8055	CUX1	FSTL3	TOM1L2	RNF149	PLOD3	RALGAPB	POR	OPTN	OSBPL3	MICAL3	TRIM58	IL32	PAX6	KLF6	CTNNBL1	SLC38A4	CTSA	DENND3	MPRIP	ARL4C	EPB41L1	KRTAP3-1	MAP2K2	MLH1	KIFAP3	DUSP3	PECR	KCNC4	OR2W3	GGT7	OR2T8	NEURL2	RHBDF2	ANKIB1	EPDR1	SEMA5A	SPAG9	DKK1	URGCP	TFF2	ZYX	SBDS	KLHL41	SMARCA4	CFLAR	PLEKHG3	NRP2	SAMD4A
Drug246_DN	CHM-1	PIGF	CD320	CAMK1D	MRPL35	GABPB2	SRPK1	CYP51A1	MRPS25	TSACC	EIF4E3	RGS16	DNAJC19	LPIN1	KBTBD8	PSMG1	SATB2	POMT1	PGAP1	FAM200B	EPB41L2	PTCD3	FKTN	PXK	GARNL3	DNAJC25	FAM171A1	NISCH	TMEM161A	NDUFAF2	ZNF852	WDR48	GPCPD1	C2orf66	DPM3	XYLB	PCDHB13	ZNF121	ZNF169	PLAGL1	FZD3	PPARGC1B	TRABD2A	LYRM7	PLEKHJ1	HMBOX1	ANKRD36B	FTCDNL1	ELOVL6
Drug247_DN	ML239	HMGN5	ENTPD1	HSPA4L	TMEM220	KLHL23	MTA1	TIGD4	TRIM7	CDC7	CCDC28B	CHRFAM7A	GK3P	KIAA0895	FAM104B	ZFP69B	CHRNA7	OXCT1	WNT8B	EML5	RFX7	PRRT1	FGFBP3	RABEP1	PGAP1	ZNF713	TBCCD1	ETNK1	C15orf61	CTRL	SNX22	NSUN4	IQCC	SLC9B2	C12orf57	TBC1D24	CHD3	SPECC1L-ADORA2A	SERF1A	WDR47	TIFA	DGCR6	NMB	USP13	PHB2	SPATS2	MRPL42	SLIRP	SLC9A5
Drug248_DN	fumonisin B1	UVRAG	ZNF93	DDAH2	CD63	RAD9A	SPSB2	SLC39A1	SLC40A1	DDX27	BST2	CHKA	FAM50A	C1GALT1	TPCN2	ATG2A	AIP	C2orf16	RNF121	GAB2	SPON1	CACNG4	RBM7	SLC9A8	GATA2	IFRD1	LAMA5	HPDL	EXO5	SH3TC1	YIF1A	CWC15	BICC1	PNMT	FADD	RBMS1	EED	SEMA3B	GPR137	SPATS2L	KAZALD1	ASAP2	WNT11	VGLL1	GREM1	NHLRC1	PTPN21	HSPA1L	TAGAP
Drug249_DN	JQ-1	IFNAR2	KATNAL2	ICA1	ODF3B	DCDC2	ASTE1	ID3	SPATA1	PURB	PPIL6	KLRG1	RASA4B	XAGE1A	CDK19	MPLKIP	PDE5A	KDELR2	RHCE	DCST2	FBXW8	RNF32	IFT57	FNTA	FAM186A	NFKBIA	ADCY1	SH3BGR	CTH	HBA2	SH2B2	CTBS	SARM1	POU5F1	TMED4	FRMD3	SLC50A1	DCAF4	CD47	CBR1	SMAD4	C2orf88	ESR2	PPP1R21	TMEM116	SCG5	AUP1	ASS1	PID1
Drug250_DN	BRD-K51490254	RBMS1	SUMO4	KBTBD3	CENPQ	PTPMT1	ZNF780A	RALGPS2	ORC4	PTS	ARL13B	COIL	ZNF761	ARHGAP29	CWC15	LSM14A	CRYZ	SEMA3F	SUMO1	SLC30A6	EPC2	TBC1D23	IGSF3	SMG9	GPR37	ITCH	DDX52	PROSER2	ZNF160	SRSF6	DNASE1	MASTL	GGNBP2	VEZF1	STAMBP	OSER1	PPP1CB	NCOA3	CWC25	TPRKB	ARHGAP12	TLK1	SP3	CCDC142	HERC4	KIAA1586	ZNF226	BAIAP3	ZNF233
Drug251_DN	BRD-K85133207	CAPS2	TBKBP1	FNDC4	FGFR1	TMEM120B	C16orf74	LRRC14	ITPR1	BICD2	SNX21	BAHD1	FAM189B	ZMYND10	OTUD7A	ARL16	SH3BGR	PRKAA2	MOK	JRK	NCDN	CCDC74B	WDR35	SCAMP5	NBPF20	DCXR	IPO13	SSBP4	MRGBP	ST6GALNAC6	ZDHHC8	TOMM40L	DAXX	MDH1B	RBBP9	RFNG	FAM229B	ZNF324B	KAT6A	LIX1L	SLC31A2	FLYWCH2	POMT1	CLPB	CHST12	ARHGEF10	CCDC28B	CHRNA7	APBB1
Drug252_DN	CAY10576	CYHR1	ZNF623	ZNF250	ZNF696	PHF10	ZNF7	RC3H2	ANKRD36C	RB1CC1	DNAJC25	CCDC174	SFI1	CCDC93	ZNF16	IRGQ	RMI1	ANKRD36	TSTD2	MAP3K2	CLASRP	NPIPA8	FBXO46	TMEM170B	PPFIA3	ZNF517	ERCC6L2	ANKRD36B	KATNA1	CENPE	MIB2	EIF4ENIF1	GPR75	NPIPA1	ZNF565	USP20	ZNF805	SMAD9	NPIPA2	ZNF446	ANKRD46	KDM3A	DRG1	AK8	LRRN4CL	TBC1D31	C2orf49	NUTM2G	NPIPA3
Drug253_DN	Repligen 136	KLHDC9	FAM53B	DNPH1	DCST2	GRAMD1A	EIF4B	PSORS1C2	SSBP4	ZDHHC1	BTBD2	PGM2L1	ZP3	KLK8	TMEM8B	SMKR1	NFATC4	DGKB	GSDMB	OTC	FAM43A	MID1	MSLN	TRAPPC6A	CKMT1A	CREB3L4	MYCL	ACAD10	PLCH1	TFAP4	CKMT1B	NAV1	DNAH2	IFT140	ZNF740	CDK18	MT-ND2	SEMG1	UBQLN4	AUTS2	DOCK11	GATAD2B	CES2	SRPK3	PSORS1C1	NFAM1	CLIC2	DYRK2	MT-CYB
Drug254_DN	nintedanib	HDGF	PIF1	NDUFA4	CEP350	SNX13	ABI1	FAM126B	CCDC142	TAF4	LDHAL6A	RAB22A	KMT2C	KIF15	ASPM	CENPE	SPDYE1	TRAF3IP3	BAZ2B	AHR	HECTD4	ARHGAP21	SS18L1	IQGAP3	FBXO38	POLE	SUDS3	FKBP9	AKAP9	ARL6IP1	ARHGAP11B	POMT1	ARSJ	STK4	ASH1L	GEN1	GREM1	TPR	PUS7L	SPDYE2	CENPA	NOL10	YY1AP1	RAPGEF6	COX16	DARS2	VPS13C	ASAP2	COBLL1
Drug255_DN	foretinib	ROBO1	CENPT	SYCE2	KNTC1	CIT	TUBG2	ASIP	ZNF717	MASTL	MIOS	HMGN5	COA1	CENPE	SPDYE2B	MADCAM1	ATXN1L	GNRH1	CNTRL	CENPH	AGAP9	TTN	PBX3	CDC7	IFT81	DENND4B	CAPRIN2	DNA2	CNPY2	NSUN6	RAB24	ZNF790	FAHD2A	SLC7A6OS	ZNF605	ZNF510	PAM16	MRPS17	SLC27A5	MSH5	RWDD1	DMD	MNAT1	ZNF337	ZFP1	SPATC1	PHKA1	TOMM7	CETN3
Drug256_DN	regorafenib	VEZT	ZNF441	CEP57	CEBPZ	ACAT1	CDKN3	MIOS	WDPCP	RAD51AP1	LPGAT1	FKBP11	NFYB	LOXL3	METTL5	NKG7	KIF15	ERICH2	MAGOHB	NOS2	EIF2AK2	KRTAP3-1	PRMT3	LRRC23	CYTH3	CEP44	NEDD4	TAS2R31	CA11	AZI2	GOLT1B	AJUBA	ZC3H15	TP73	NDUFAF7	ITCH	NME6	ZNF621	NR1D2	SLC2A3	C12orf4	MRPL51	ARHGAP8	QSOX2	FAHD2B	PRKCQ	MPV17L	TOP2A	HMGB2
Drug257_DN	WZ8040	CAMK1D	ASXL2	DYRK2	PHC3	GARNL3	VPS13A	PUS7L	PPTC7	OPA1	SBNO1	PPP1R14C	SNX13	ZBTB11	MAN2A1	FBXO45	RAB3D	PRRC2B	NTS	EXOSC2	NAALADL2	USP31	SLC2A13	IPCEF1	UPK1B	GLCCI1	NOP16	SCAMP1	LNPEP	CPEB3	TNMD	DSC3	PPARGC1B	LYRM7	PAWR	NDUFAF2	TTC37	PRKX	ZNF605	ISCA1	PRKCI	OR7D2	FOXK1	LAMA4	KLHL24	MAP3K2	PHF14	PGM2L1	ABCC1
Drug258_DN	OSI-930	PRMT3	RABEPK	PUS7	TAF1B	REXO4	MTHFD1L	CDKN2AIPNL	DDX20	RAP1A	SLC29A1	DDN	FBXO22	PEX3	CCNH	NAE1	HEATR3	DARS2	NPM1	RPSA	PDSS1	DUS3L	BCAS2	AMD1	IL12A	NCBP1	CSDE1	NAT10	KBTBD8	TANGO6	RBMX	GLI2	ZMYND19	PINX1	UBA52	NUP88	RWDD1	DAZAP1	FUBP3	LRRCC1	ARMC6	RPUSD1	FKBP5	DPH5	TRAP1	TSR1	RNASEH2B	SLC25A19	HOMER1
Drug259_DN	MGCD-265	CD302	MZT2B	CCDC15	KLHL22	SCNN1D	C7orf50	FAM168A	ZNF491	RP9	DENND4B	ZMYND10	CENPT	COA1	ZNF337	CDKN2C	ZNF501	ANKLE2	FBXO43	TUBG2	CELSR3	TCP11L1	ADCY9	SLC35B4	ANK2	HOXC11	ZNF682	CENPA	FNDC5	TCTEX1D2	WDR47	BMP2K	ZNF398	SAP30	ALG9	NTAN1	IL7R	CIT	ZDHHC17	NENF	SGTB	AASS	FKBP9	CREM	PTBP2	C7orf31	KMT2C	SEC61A2	PECR
Drug260_DN	lenvatinib	TAX1BP1	ZBED3	GLCCI1	HAX1	ARHGEF26	OPN3	MIOS	IFNGR1	CCPG1	CLIP1	SYDE2	METTL25	DENND1B	KCTD1	RASEF	XK	SCAPER	EML5	COBLL1	TPR	SNX13	MTR	ZCCHC8	SLC19A2	ATP2B1	PLA2G12A	TXNDC16	KDELR2	CEP350	GRHL1	TMEM106B	NVL	DAZAP1	PREPL	ING2	PEX3	NOD1	PPP1R21	BRCA2	MSH3	SASH1	PPT1	HIBADH	PSEN1	KATNAL2	TM7SF2	MAP3K5	KMT2C
Drug261_DN	YK 4-279	OGFOD2	TMEM161A	C6orf136	MRPS17	ZNF77	UQCRH	MAP3K10	PET117	TMEM229B	STX10	TNFRSF10A	MED11	PIGP	TTF2	POMT1	CDKL1	MOK	WRN	CYP51A1	ANP32E	TUBA8	DOT1L	MUTYH	MOCOS	ATG4C	SLC35A3	ZMYND19	SURF6	CCND2	CNTRL	BTN3A2	COQ3	PPIL6	ING2	TMEM52	RPL36	SMKR1	SIVA1	CROCC	KATNAL2	ZBTB8A	NBL1	TOMM7	PHKG1	THEM4	EIF4E3	ZNF57	KATNA1
Drug262_DN	CAY10618	CDADC1	SETDB2	ZSWIM5	HUNK	GTF2IRD1	LRRCC1	RDH5	MIS18A	PET117	USP7	VGLL4	PTGES3L	MAPRE2	PTCH1	TDRD3	ASB13	RACGAP1	SSTR1	FNDC3A	RNASEH2B	MRPS9	FLCN	ASXL2	CHD7	SMAP2	TMEM176B	PDHA1	TAC3	CDHR2	MICU1	DTNBP1	KIF16B	AKIRIN2	TRAF5	ACP1	ZCCHC3	TMEM176A	MKRN2	PREB	FBXL4	ZBED1	SND1	SEC61B	ATIC	FAHD2A	MGAT5	NCR3LG1	DHRS1
Drug263_DN	KU 0060648	STYXL1	BUD31	LTBR	AMN	CCND2	IFNAR2	RIN1	NCLN	SYNPO	MEF2C	TTC22	ESRRA	KCNC4	FSTL3	RNF126	BCL3	EGF	SAMD5	SUCLG2	KBTBD11	CMBL	RPS6KA4	HES4	SH3RF2	ITPK1	ORAI1	NR4A1	UGT1A1	TMEM117	SYPL1	DENND1A	GALNT8	AUTS2	HBA1	CNNM4	TRAF3IP2	MDH2	BCL7B	URGCP	SARM1	CYP51A1	TBRG4	HBA2	RAP1B	TMEM60	CPNE7	AHCYL2	THRA
Drug264_DN	narciclasine	GPA33	CXCL3	AHCYL2	ST6GALNAC1	XK	SURF6	ABRACL	PHGR1	SLC35A3	PPP1R1B	TIMP4	AOAH	TRABD2A	AMN	C15orf48	GUCY2C	LRRC66	CDX1	SAMD5	CEACAM5	TEX264	CMPK1	IL20RA	GSKIP	DECR1	MFSD2A	SLC35D3	ARHGEF10L	CCNO	CXCL1	TUBAL3	CCNI2	CYP2J2	MRPL34	SH2D2A	TMEM54	LGALS3	ALG14	SLC6A7	FUT3	ANKRD22	CCL15	MYH4	SPCS1	BECN1	COMTD1	STAMBPL1	AGR3
Drug265_DN	MLN2238	LMO7	MICAL1	KLHL31	ERCC5	PCCA	CYP39A1	BIN3	AK3	TYW1	SH3BGRL3	TMEM102	ZNHIT1	DYNC1I2	CLK3	SLC35D3	NAPEPLD	ACADVL	GSTK1	ARHGAP1	SLC35C1	PSD4	ATP1A1	ASGR1	TNNI1	KLK12	ARID5A	GPR39	SFXN3	ZNF394	GTF2IRD1	CBWD2	AMACR	AQP6	NOD2	SLC52A2	RAB11FIP1	PMFBP1	EPDR1	LRRIQ4	LPCAT4	HSD11B2	TPPP3	INTS6	SLC25A20	SPATA13	PSORS1C2	GLYR1	SUSD3
Drug266_DN	ISOX	CDNF	ZNF133	C17orf67	C7orf31	NSUN7	RUSC2	MCMDC2	PARVB	ARHGEF10	ZNF501	N4BP2L1	ANKRD13A	RAB24	ODF3B	MAST4	CYP2A6	XPA	NOD1	VEGFB	NR3C1	MRPS17	ANKRD31	HVCN1	CERCAM	NR6A1	ZNF391	HPX	ABHD8	SLC26A11	TUBG2	ZCWPW1	TRIM14	TRAM1L1	MZT2B	ROBO3	MOK	RNF157	ACHE	FBP2	ZNF66	NDUFA11	PCSK4	ZNF439	SLC38A4	GARNL3	SLC31A2	PCED1A	C7orf25
Drug267_DN	BRD-K29313308	ADAM15	PLBD1	PEAR1	IL15RA	BACE2	BTG3	SLC35A3	SIM2	CFD	NMU	SP100	TTC9B	EPHX4	STX10	BIRC3	HDAC9	SECTM1	PIP5KL1	RNF144A	RAET1E	DDX60L	GBP3	RBM44	TRAF1	ALPK1	ALOX5	TRIP10	LIF	SFR1	ZNF681	SPIRE1	STAT5A	KISS1	ABRACL	CPNE7	TUSC1	SF3B5	PPIL6	SERPINB6	NCLN	ARPC5L	EHBP1L1	EXD3	NFIC	GEM	NAGS	SYCE1L	GET4
Drug268_DN	UNC0321	NCOA3	PPP1R3G	ATXN7L3	SUN2	STAU1	NEK7	FBXL18	SLC20A2	TAB2	LEMD3	RPRD1B	C6orf132	UMPS	ABHD12	ASTE1	GNA11	RPN2	LEPROT	KDELR2	C3	ZHX3	SPATS2L	APLP2	SMG5	TANC1	PLEKHM3	ACKR4	STC2	EPHX1	PHACTR2	TSPAN13	SNAP47	FOXC1	IKZF2	ADCY9	ADAR	PICALM	AGFG2	DCTN1	TMEM170B	PRKCH	ARHGAP21	RAB35	SLC35E1	RNF121	CYP26A1	PRCC	EGLN1
Drug269_DN	SGX-523	SLC16A7	ACSBG2	BBS1	TBL1XR1	ZNF276	CDK10	DUSP19	C16orf91	TMEM175	PRAME	MCMDC2	CTSF	GABPB2	PDE4C	SLC6A16	TAF1C	PER1	NBL1	CASP7	PLEKHH3	STPG1	NAP1L5	WDR90	ZNF410	MOK	OLFM2	FBRSL1	E4F1	SULT1A1	SPG7	SMPD2	C8orf44-SGK3	NDUFAB1	FAM3D	MRPS34	LRRC26	EMB	SLC27A5	UNKL	FBXL8	LRSAM1	MVB12A	WWP1	MT3	ZAR1	RPL13	RTN4IP1	MRPL41
Drug270_DN	erismodegib	CCDC85B	DPH5	OXR1	EIF3H	SLC27A5	WDR35	IMPA1	C8orf33	PLIN2	SSBP1	ZNF300	MRPL13	DNAJC12	EEF1D	UTP23	AHCY	STRIP1	CPNE7	ETV1	FIBP	BOP1	SERPIND1	NSMCE1	EXOSC4	ABRA	PDAP1	SURF2	NBPF6	YBX1	ODC1	RPL8	MRPL10	RPL7	DMAP1	PAM	HSF1	RBM20	IMMP2L	ATXN7L2	CEP41	VPS25	ZNF614	DOCK4	RPL7A	GRK5	ENY2	NBPF4	WDR54
Drug271_DN	alisertib	GALNT8	PHKG1	SNX13	MTMR8	PILRA	XK	FHIT	SCNN1D	KRCC1	KATNAL2	ZC3H12B	GNRH1	ZP3	WDR59	RBM5	AMN	ZC3H6	ZNF862	CLDN15	EHHADH	HAX1	PEX1	ZNF133	CEP44	AKAP8L	DHRS7	ATP8A1	STAT5B	SLC11A1	GPR61	SCP2	FKTN	DNAJC27	PHYH	WRN	LRRC37A3	PACS2	SPATA7	FAM185A	PTPDC1	C5	MEGF6	TMEM243	MACROD2	TBL2	HR	POC1B	ACRBP
Drug272_DN	AZD6482	RILPL1	TFAP2A	CYP2U1	MICAL3	RTN1	XXYLT1	TEX9	ADCY9	MAP2K2	AP5B1	ZNF777	EVA1C	DSTYK	HECTD2	F8	FAM120C	PORCN	KLC2	WDPCP	ZFYVE26	YLPM1	CCDC80	MORN4	ZNF70	FAXC	TRIM58	HPS4	LRRC14	GNB1L	EP400	JRK	ARNTL2	NCDN	ZBTB47	SCNN1D	UBE3C	DYNC1H1	DYNC2H1	MAP3K10	SCN8A	GNAZ	SRRD	TBL2	ZNF212	MAMSTR	UPK1B	DTX1	MICALL1
Drug273_DN	ruxolitinib	MEAF6	TRMT5	C1orf109	CNTROB	DHX33	PRPF39	HSPA4L	TMED8	EIF4EBP1	L2HGDH	LCORL	CATSPERB	DTD2	GTPBP3	ME2	WRN	RCHY1	IRAK1BP1	ZFYVE28	HR	CXXC1	MIER1	VRK1	KIAA0586	KLHL8	HIPK2	SSX2IP	AHI1	TMEM70	WDFY2	RPF1	MRPL34	CCDC25	AP5M1	MIS18BP1	NEURL4	HPS4	ANKRD36B	MTFR1L	FZD3	ZNF18	METTL3	GNPNAT1	RBBP8	RABEP1	PGAP1	RABGGTB	PPM1L
Drug274_DN	bleomycin A2	PACS2	MAP3K10	TMEM134	OSBPL1A	SPATA18	OGFOD2	TMEM161A	ARSA	YLPM1	EPG5	IRF2	TMEM229B	DYM	INO80B	REP15	PHLDA3	PEMT	SRD5A3	WDR25	AMN	SMAD4	USP21	MYL5	CDKN1A	RNF123	CLTCL1	CHADL	ZNF839	ZNF70	LYSMD1	TNFRSF10B	RPL3	MBD1	FECH	BCR	PPIL6	CCDC146	TEX22	PKDREJ	NUTM2A	CEP68	FDXR	IL17RA	TBL2	ALPK1	C4orf3	WRN	CYGB
Drug275_DN	GDC-0941	MAP2K2	ZYX	IFNAR2	GREM1	FSTL3	SYNPO	RAB11FIP5	SPHK1	RCAN1	ZP3	MALSU1	KCNC4	NDUFA4	HABP4	CAMK1D	ADAM15	ACSL1	WIZ	ADCK2	MPLKIP	UAP1	URGCP	GLIPR1	GLCCI1	NCF2	RACGAP1	SLC2A13	ID4	FST	PURB	CENPA	TOMM7	SNX13	ID3	TUSC1	DPP7	DENND1A	FKBP9	APBA3	IGFBP7	PDE6D	MAP3K10	ITPK1	HIBADH	MRPL41	THRB	TBRG4	COA1
Drug276_DN	SB-525334	IL1R2	EPSTI1	DHX37	DDX23	CLNS1A	RAD9A	NARS2	SNRNP200	ARL17B	GPR52	ZNF286A	CREBZF	SLC25A19	ZC3H12B	HDGF	TSEN54	SMPD2	PRPF3	TRIM14	LIPT1	RPA4	ACP6	DGAT2	TMEM177	ZNF695	WNT11	TSPAN6	GALM	LMO7	SYTL4	POLD3	RUSC1	SLC38A4	BOP1	FAM217A	ZNF714	JRKL	DDX10	DDX11	MTMR2	ISG20L2	SMG5	MTRF1L	RRP9	PLEKHA7	LDHAL6B	NRG4	RPS3
Drug277_DN	PHA-793887	KIAA1614	ARHGEF10	CACNB1	FBF1	POLR2J3	AHI1	FAM53A	CSNK1E	MMP25	NBPF20	PIP5KL1	RIPK2	NPL	ZNF577	CYHR1	SZT2	RGS5	EIF4EBP1	SIN3B	ZNF461	AZIN1	ARL16	RGL4	SETD4	MROH1	CHKB	SPATC1	PSORS1C2	KIFC2	LMLN	BRF2	POFUT2	ZNF133	ERV3-1	LTBP2	HGSNAT	C22orf23	APC2	ZNF251	SLFNL1	TMEM120B	VEPH1	ZNF649	NBPF15	ZNF382	KCNAB1	FAM160B2	CCDC173
Drug278_DN	quizartinib	ZBED3	MBD6	DNAJA3	RPP38	XK	POLR3B	ERN1	CYBB	PHKB	C1orf43	COQ9	DENND1B	LRRC37A3	DENND4A	MTA1	LAMA4	ETFDH	TSPAN12	ZNF213	UVSSA	TRIM69	ABLIM1	TET2	NDUFA9	TMEM175	HAX1	SLC41A2	NDUFB5	UHRF1BP1L	GLUD2	C17orf50	NECAP1	TRIM7	C15orf61	NPNT	ATP8A1	MTRNR2L4	MPC2	CAMK1D	COQ2	PRR14	HS3ST1	PPARGC1B	UQCRC2	UCHL1	IL15	CTSO	PRR4
Drug279_DN	fingolimod	MIOS	COX20	NOS2	TEAD4	NEURL2	MYO9A	NCOA6	SCAP	FKTN	EZH1	CYTH3	GREM1	ATP6V0A1	PARD3B	KLRB1	ROCK2	NOD1	PRPF3	ASAP2	AKAP11	SLC2A8	LPIN3	URGCP	GARNL3	SCAPER	GPR61	TM9SF4	DUSP16	CLEC16A	RDM1	EHMT1	ITCH	GPSM2	GALNT2	DCDC2	NABP1	TMED4	RNPC3	RALGAPB	RAB3GAP2	CD14	ARL17A	SPATA25	PRDM2	SLC25A26	SCRN2	RNF170	PXMP4
Drug280_DN	pazopanib	NABP2	ANKRD16	IRF2BP1	SMC1A	ING2	ZC2HC1C	MTHFD1	PCNA	PXMP2	MIS18A	NADK2	TUBAL3	CCDC22	LAP3	RBBP7	PDXP	PCIF1	GINS1	PDCL3	C7orf26	HSPBP1	MRPL48	EIF1AX	PCK1	NDUFB2	AURKB	RAD51	C6orf136	PITPNA	GCH1	UBA1	GTPBP6	METTL7A	BSG	AP4M1	TUBA1B	UBIAD1	ASF1B	DOHH	AURKAIP1	COX8A	PET117	SETMAR	AKR7A2	ENDOG	GMNN	MAP7	TIMELESS
Drug281_DN	BRD-K24690302	BEX2	SH2D5	ISM2	TRAFD1	STC2	NR6A1	GALM	FBXO27	PIWIL2	PARVB	BMP6	NR5A2	AMOTL1	DSC3	OXER1	CAMKV	MPV17L	ACSS2	XAB2	HAAO	FAM155B	PRKAA2	ARL10	PPP2R3A	MCMDC2	DLGAP3	CYP2A6	ALG10B	BBS5	PLTP	PEX5	NHLRC1	HBA1	SPAG16	GNG4	CLCNKB	DENND1A	MMP17	MAPK4	PCDHGC3	KDM4D	B4GALNT4	AIMP2	NR3C1	RAG1	MFAP2	GPR150	PAPLN
Drug282_DN	BRD-K70511574	C6orf136	TMEM229B	EIF4E3	MOCOS	MFSD6L	RILP	SLC35A3	GSKIP	CHKB	CES3	CAPN15	STAT5A	TTC9B	DNHD1	PTPRO	PLEKHH1	TRABD	STARD5	TRABD2A	HSBP1L1	CPT1B	MOK	CACNB2	ZNF598	AHCYL2	COQ4	GALNT8	CHCHD10	LRRC19	ZNF597	RAB19	BTN3A1	SPATA1	PCDHB13	KDM6B	NDUFC1	BTN3A2	ALPK1	TEX264	CCDC17	ME2	IRAK1BP1	FAM229A	CCND2	FUT6	TTC38	OSBPL1A	DECR1
Drug283_DN	PLX-4032	LRP12	ZNF699	ABCA5	HIVEP2	NAA20	RBM18	DENND4A	RB1	HCFC2	ZNF782	ZNF34	ZNF407	CYLD	FBXO48	TRIQK	ELK3	ARL6	MTDH	C18orf54	VPS28	SEC11C	REC8	TYRP1	WDR7	RAB38	HERC3	WDR53	MAMSTR	DDX60L	AUP1	GZF1	ZNF558	EMC7	EMC2	ARNTL	SEC14L2	GPATCH11	BAD	ALCAM	EBAG9	CPEB3	NDUFA4L2	PPP6C	SAMD9	SLC39A13	NAPB	SDR16C5	SFI1
Drug284_DN	GSK461364	TRABD2A	AMN	ATP8A1	GPA33	RETSAT	CDX1	BCL2L14	TMEM161A	PGAP1	PLEKHH1	PAM16	FBXO34	CES3	BTNL3	SLC35A3	DPM3	LGALS3	GPR160	FBRSL1	SLC35D1	CHCHD10	PARM1	ARHGEF10L	GPD1L	ANKDD1B	CEACAM5	TEX264	SLC9A2	MFSD9	AHCYL2	CKMT1B	REEP4	SLC27A5	TPMT	GALNT8	CNNM4	PIP5K1B	LRRC31	PTPRO	C15orf48	RAB19	CKMT1A	AP5M1	NRARP	HNF4G	POU5F1B	LRRC19	PUS1
Drug285_DN	BRD-K20514654	ACO2	PARN	TOB2	EP300	LIMK2	SERTAD4	ZNF165	SETD1B	NDRG2	CBX7	PRRC1	PPP2R3A	EIF4ENIF1	VPS13D	SPPL3	RREB1	FAM120B	DYRK1A	SPPL2A	MUL1	INSR	CDC23	ALDH5A1	CCHCR1	MAML1	MICALL1	EVA1A	TNRC6B	CD101	NRTN	PIK3CB	GOSR1	BRWD1	AMOT	HMGCS1	RBBP5	TNFSF9	TMEM19	PDE4DIP	NDUFB10	HMGCR	ZNF704	CLUL1	RBBP6	SYNE2	MSMO1	IFT140	MFAP3L
Drug286_DN	BRD-K28456706	ZNF783	PLA2G4B	HGSNAT	PHYKPL	FGF18	PLEKHG1	CREG2	AMN	PRDM1	LYPD6B	SLC16A8	PLLP	ATG14	ATP8A1	FNTA	ERVW-1	EPHX4	TCP10L	CBX4	MSH3	BRF2	MSLNL	FSTL3	SLC27A5	TLX2	LTB4R	CIRBP	EPHA1	TMEM117	FOSL2	C5orf63	PLEKHG3	NUTM2A	RPS23	OSBPL7	RHBDF2	AKR1E2	PRKAG2	DQX1	GLS2	TMEM134	NEK11	PSEN1	RFESD	ZNF117	JMJD7	SLFN5	CEP164
Drug287_DN	STF-31	QPRT	CAB39L	TMEM176B	SPRYD4	SP5	TMEM176A	WDR4	HUNK	ASB13	MDH2	A1CF	GPR61	CHST13	TM4SF5	AMPD2	SLC38A4	PREB	KCNJ8	PTGES3L	SLC4A8	PDHA1	ISX	NKD1	METTL7B	PLIN2	CDHR2	MRPS9	ZSWIM1	ATIC	DYNC1I2	SETDB2	GLYR1	ZCCHC3	PDCD1	GAL3ST1	MYO3B	GLYCTK	WNT11	RHOB	ASGR1	COPS6	SND1	VPS33A	ZNF703	PPP1R36	ASCL2	ZC4H2	ALDH2
Drug288_DN	spautin-1	DNAJA1	NXF1	C2CD3	BRMS1	MYLK2	MYO9B	UCP3	IGHMBP2	ANKRD52	EIF1AD	GAL	IP6K1	ZNF714	TMEM177	BRPF1	FAM180B	TP53BP2	ARMC6	USB1	BOP1	RANBP3	THOP1	REXO1	LAMTOR1	NES	DHX38	NUP85	B3GALNT1	DNAH14	NELFB	CALR	RELT	MSTO1	DDA1	PUF60	PMPCA	URB2	AKAP8	EBNA1BP2	DAPK3	SMPD4	ZMYND19	C1orf112	GNMT	KDM2B	CCNE1	DHX37	TTLL4
Drug289_DN	BRD-A02303741	CSRP2	GPX8	ITGA5	SAR1A	SCD5	TVP23B	TVP23C	DIP2C	RASSF8	ICAM5	COL11A2	SH3BP5	ZDHHC18	TMEM45A	COL18A1	SCARA3	GOLGA8H	POLB	ARHGAP40	ZGLP1	NAPG	GOLGA8K	CALD1	C19orf12	N4BP3	MYO5A	EIF2AK4	CD83	ZNF16	TWSG1	RNF11	ATP10D	RASGRP1	BTF3L4	ARMC9	MSX1	FRMD6	ZNF416	METTL6	SLC4A3	CEP112	TMCC2	VSIG10L	ZFYVE9	GOLGA8J	NR2F6	FBLN5	RNF25
Drug290_DN	ML320	ZNF681	CCDC17	ZNF502	FAM186A	ZNF461	ZNF790	ZNF345	ZNF577	ZNF682	ABRACL	PSORS1C1	GET4	PPIL6	EPHX4	RBKS	YJEFN3	PSORS1C2	PEAR1	ALOX5	ZNF66	BIRC3	C19orf18	ZNF583	ZNF382	LRRC39	CFB	ZNF844	JSRP1	KCP	ZNF610	EPSTI1	DNHD1	SLC35A3	EXO5	ZNF429	ZNF529	TRAF1	KCNK1	ODF3B	CA13	C9orf16	CEACAM19	GPR132	ADAT2	ZNF506	LCN10	DPH7	ZNF571
Drug291_DN	tigecycline	DHX58	IFIT2	IFIT3	BATF2	APOL6	C11orf45	DDX60	RTP4	THBS1	PLSCR1	SLC46A3	UBA7	ZNF704	FRK	ZC2HC1C	SAP30L	IFIT1	LIPA	ADH1C	NDUFA12	XAF1	IFI27	MESP2	DTX3L	NDUFA1	PARP9	C15orf48	IL24	TMEM19	TRANK1	KIF4B	SAMD9L	IFT27	RPS28	MX1	PPIAL4G	APOL1	CDC14B	CMPK2	ATP9B	OAS2	EBP	HADHB	ALDH5A1	PSME2	ZNF653	EP300	PSME1
Drug292_DN	BRD-K34099515	NTSR1	ARC	EZH2	ETS1	SLC35F2	ZSCAN5A	TAS2R5	KCTD5	PCNP	GSS	PIGW	KLF12	ZNF655	BAIAP2	SCAP	TTI1	AATF	DGKZ	VMA21	ARMC9	STK4	DENND5B	HLA-DOA	MAFG	PLAGL2	PHLDA3	DKC1	F2R	KIFC3	ROCK2	SERPINE3	PTMA	CUL1	THOC5	RDH12	AIMP1	MTHFSD	NUP160	CAPRIN1	DHX34	SMPDL3B	FGFRL1	ATXN7L2	PIBF1	DNAJC24	MOV10	CPNE8	ABCF2
Drug293_DN	PF-543	HTATIP2	EVX1	CTSE	SAMD5	VDAC1	SFTA2	LIPH	TM4SF5	TMBIM1	NRXN3	GUCA2A	SLC7A7	FUOM	ACY3	CYP3A5	SOWAHC	RHBDF1	CCDC170	CGN	IL32	SLC25A13	CLDN3	AQP3	CEACAM5	PSORS1C2	ATP6V1C2	TRIM31	BMP4	UTY	SYTL5	CLDN2	GRHL3	NAPEPLD	RHOV	C8G	TMEM243	GALNT6	BAIAP2L1	KALRN	KRTCAP3	NOSTRIN	C3orf52	RAB11FIP1	SLC51B	DAP3	AMN	PRAP1	SYT7
Drug294_DN	PF-573228	CELSR3	MRPL32	NT5C3A	EZH2	RNF32	TBX6	BUD31	ZNF783	COA1	AVL9	TTC37	SSBP1	SLC38A6	RPL22	CHCHD2	SPRED3	GTPBP10	HPDL	SPDYE2B	CLDN15	RBM33	FKBP9	ZNF316	PTPDC1	GTF3A	POT1	POLR3GL	C21orf58	GIGYF1	IFT81	ARL4A	SLC44A5	RALA	IAH1	SFSWAP	MIS18BP1	KRIT1	CD302	PRKRIP1	NPL	TRAF3IP3	ZSCAN21	PMVK	C14orf93	SNX13	ZNF844	RASA1	SPDYE6
Drug295_DN	ceranib-2	AHCYL2	AMN	C6orf136	CYP51A1	ADAM15	MOCOS	SLC35A3	GSKIP	KRCC1	RPS6KA1	TSPAN12	GALNT8	CFD	XK	MAP3K5	SGPP2	CHCHD10	HAPLN2	SLC2A13	ATP8A1	TRAF3IP2	DNM2	LGALS3	UQCRH	RAB19	ALPK1	TBL2	SOD2	GPA33	TMEM161A	TMEM229B	CRYL1	TEX264	OGFOD2	MAP7	PLEKHH1	CEACAM5	PPARA	CCND2	SURF6	COQ3	TPMT	SMIM19	FAM120B	BSG	TRABD	ANKRD9	MLXIPL
Drug296_DN	FSC231	TLR3	ZNF426	SCGB2A1	PRSS27	FER1L6	SYCE2	CBY1	TXNDC16	ARHGAP25	CHRM1	CTNNBIP1	ZNF396	ALPP	LNPEP	MOCOS	MBLAC2	PTS	RHOV	BDH2	TM6SF1	LRRIQ4	HNRNPH3	PODNL1	ENTPD8	TCF24	C1QTNF2	WDSUB1	BNIP3L	LYPLAL1	BROX	GJC3	DERL3	STX17	RAB13	FAM120AOS	PHF11	ZNF266	PLGLB2	HLCS	KLRF1	TMPRSS3	ZNF329	TGM1	SCARA5	ALDH6A1	MAGED2	PRX	TDRD7
Drug297_DN	GSK4112	ALAS1	B3GALNT1	PTGES	ANKRD1	ANXA9	SLC2A1	IFITM10	CHKA	C6orf132	YAP1	PRSS22	MSX2	VGLL1	FGD3	UPK2	CGN	CLIC3	RAB3GAP2	EZR	SDC4	FGF18	PLAU	FBXO2	PIFO	SHANK2	RHOBTB3	HPDL	SERINC3	UNC13D	LCAT	SP5	ELFN2	ZDHHC24	FAM217B	SLC2A3	WNT10A	SH3TC2	CST1	NEURL3	ZBED6CL	CAB39L	TNNC1	DDAH2	LAMC2	NOS2	CTNNBL1	CLDN9	PPL
Drug298_DN	etomoxir	CAMKK2	LRCH3	ZFP1	DDX17	TBC1D32	CRYGS	TCTN1	SENP5	FOXK2	ROBO1	ELMOD3	CRHR1	CCNT1	TEX2	TANC2	WASF1	EXTL3	PLGLB1	ZDHHC17	TTN	PLOD2	CPT1B	ECI2	AASS	CEP290	SCNN1D	TADA1	EPS15L1	RNF168	POLK	NME9	PLGLB2	QSER1	CCDC57	NRIP3	FYTTD1	BDP1	NCS1	L3HYPDH	CBX6	GNA13	NUP153	DNAJC27	XPA	MAK	NEIL1	ZNF507	GIT2
Drug299_DN	HC-067047	TAX1BP1	ASTE1	MIOS	RAB3GAP2	GRHL1	KDELR2	GSTM3	IGSF9	NCOA3	SEC22A	LY6G6C	JMJD4	TMEM41A	SLC20A2	TMEM170B	FAM217B	GLCCI1	NVL	FAM25C	NIT2	HOOK3	VGLL1	MRPL55	PURB	CYTH3	SNX13	B4GALT4	TMED4	ISG20L2	PRKCI	ARMC8	PBX1	OPN3	NAMPT	CLIP1	EPHX3	PLEKHA8	ATP2C1	CCDC142	COPA	CYP1A1	EPHA1	NEK7	DAP3	ZNF12	HAX1	LTN1	ZFYVE21
Drug300_DN	IPR-456	ZNF219	ANAPC2	CCDC57	ZNF502	NME9	PCDHGB2	ZNF79	PCDHGB3	SPDYE1	CCDC39	GDF9	ZNF836	LRRIQ3	STK33	PCDHGA5	CLEC18A	RAPGEF6	CCDC30	SAP30L	TYMP	TSC1	FAM193B	WDR27	BRD8	MCC	POMT1	PCDHGA6	HTRA1	KIAA0825	GPR135	ONECUT3	KIAA1614	GRIN3A	ZNF461	IFI44	LIMK2	GLIPR1L1	NDOR1	CCL5	ABCA5	C6orf163	BRAT1	PCDHGA8	PRPF40B	RGS12	PIGG	EVA1A	CHFR
Drug301_DN	leptomycin B	CIZ1	ADAM15	BTBD2	TEX264	CELF2	DCP1B	MAP3K10	AFAP1	THOP1	C9orf40	MRPL4	RNF144A	ZDHHC1	NUP214	TTC9B	ZNF251	BTN3A3	RNF123	CDKL1	SF3B5	SUGP2	TMEM231	NFIX	IQGAP3	FTCDNL1	CCND2	MVB12B	DCAF10	DOCK11	BTN3A2	NDUFS7	STK11	RGS12	EIF3G	BTN3A1	MSTO1	CDRT15	CSNK1E	MANF	SLC27A4	CCDC74A	KCNQ4	MNT	BCL7C	MS4A1	FAM207A	ZNF583	STX1B
Drug302_DN	AZ-3146	CDKL1	DAP3	NOS2	ISG20L2	DCAF4	EBPL	TMEM161A	TCP10L	IL32	NRXN3	TMEM117	ATP6V1C2	FAM200A	ZNF200	CLCC1	CAMK1D	UTY	ADAM15	LRRCC1	CAPN15	SLC29A1	SLC36A1	PPT1	ZNF598	DHRS7	NCLN	ZNF597	CPNE7	HMCN2	BAZ1A	LAMA4	ZC3H12B	AMIGO1	GSTM3	JTB	ITGA9	ZNF714	C2orf88	FAR2	UPK1B	KCNV1	SURF6	DDX31	KCNC4	VPS54	AUP1	TMEM69	TBC1D4
Drug303_DN	VU0155056	ATF7IP	TIAM2	AMOT	GPR19	RBM7	BIRC3	ZBTB43	TUSC1	ZNF529	ZNF253	ZNF736	AKAP8L	CD74	RYR2	ZNF66	GSG1	CYTH3	CNIH4	IGSF9	KATNA1	ZNF605	GREM1	ZNF75A	CYP1A1	NOS2	SASH1	ABCA13	GOLGA1	MSANTD1	THRB	TMEM245	NEURL3	FAM25C	TNFRSF19	ZNF133	RARB	GAB2	IGFBP3	NXNL2	ZNF431	ZNF430	UCHL1	ZNF501	ZNF595	ZNF93	PYGL	GRIP2	FAM107B
Drug304_DN	JQ-1:UNC0638 (2:1 mol/mol)	GPR61	PPP1R36	DCDC2	AUP1	TMEM116	LBX2	C5	TUSC1	ATP6V0A2	BSG	CELSR3	MANBAL	VGF	SLC11A1	CALML6	ZHX3	ARF1	ITPKA	PCP2	ABCB4	CEP164	SLC25A42	KCNC4	CCM2	HEY2	GREM1	PCDHB2	ZNF429	GSPT2	RNF170	TDO2	RAB3GAP2	FNTA	PAX6	HBA1	POLE4	RPRD1B	TRAF3IP3	TUBA3E	TENM1	CHADL	VSIG8	PECR	HBA2	AP3D1	SBDS	KLHL41	RPP38
Drug305_DN	vorinostat:carboplatin (1:1 mol/mol)	PALLD	PRSS12	PPIL6	BTN3A1	GAB2	SEMG1	MRPS17	HBA2	KHDC1	CKAP4	NRTN	ATF3	SLC17A5	NR4A1	ODF3B	TCP11L2	TTC9B	MTUS1	MAP3K10	ZNF554	HBA1	NCOA7	LTBP4	CTH	APOBEC2	CPS1	C1orf162	NEK5	SUMF2	CFD	EPS15	TERT	BTN3A2	LRIG3	PTCD1	OSR2	OSBPL1A	MED9	HPS4	XK	ZP3	AUTS2	POLR3B	WRN	TIAM2	NT5DC3	DSE	ZNF347
Drug306_DN	serdemetan:SCH-529074 (1:1 mol/mol)	IL32	IL10RB	ITPKA	EIF4EBP3	AMN	SLC30A1	SAMD5	ABHD14B	MLXIPL	ABCC6	KCNC4	COG5	TMEM45B	POR	PPP1R36	DCDC2	ZYX	N6AMT1	SLC5A2	ALDH3B1	ANKAR	IFNAR2	MMP14	MSX2	HABP4	PPM1J	CDKL1	PDXK	TBL2	FSTL3	GUCY2C	EPHA1	PSORS1C2	CCDC51	ALDH1L1	RIN2	SHROOM1	PITPNM1	MAP3K8	SH2D2A	BRI3	DGAT1	CDH17	PLOD3	RAB11FIP1	TMEM120A	ERBB2	PON2
Drug307_DN	selumetinib:PLX-4032 (8:1 mol/mol)	KCNAB2	JMJD7	GTF2IRD1	CACNA1C	ZNF3	SMKR1	MYO15B	CDKL1	CCNI2	DAGLA	RDH5	GPR153	PLLP	KRT23	TUBA4B	ABLIM2	C5	RNF130	MSLNL	PHF14	EXD3	PPP1R36	NPEPL1	MSLN	TRIM73	MDFI	FRMD1	NAPEPLD	ZFYVE27	NOXA1	TXNIP	KRT83	TNFRSF1B	ZMIZ2	CAPN15	RCCD1	BRAT1	ARRDC1	HPDL	BMP7	VWA2	KAT6A	LMTK2	SERINC5	LFNG	C19orf71	P2RY4	TUBA3D
Drug308_DN	sirolimus:bortezomib (250:1 mol/mol)	HABP4	HCFC2	ZHX3	MEGF9	KIDINS220	SLC25A42	PCYT1A	RACGAP1	GSPT2	TNFAIP8L1	SMAP2	ZFYVE28	BMP2K	SLC25A20	ITGB1BP1	RAB11FIP5	IPO13	WDR47	PFKFB3	DCTN2	KIF16B	DUSP7	TRIM3	KCNC4	TEX2	PPP3CC	RAB27B	HSPA12A	HERC3	DCTN1	SBF1	ZC4H2	NETO2	ZNF142	SCFD2	FAM189B	MXRA7	ZNHIT1	MON1A	FAM185A	HIPK2	USP32	MAPKAP1	TBC1D16	DDX39A	STMN3	BAZ1B	LRP12
Drug309_DN	BRD-K97651142	CPT1B	ARHGAP39	MRPS17	GNMT	GTPBP3	CES3	RRP1	PLD6	NUP214	SNRPD3	SF3B5	VARS2	GAL	SETD6	ZNF502	IRAK1BP1	TRABD	ANKRD54	CRY1	PCNT	SOD1	USP18	POLR2F	BMI1	SLC25A38	EMC6	MCAT	PTRH1	MAMDC4	CCDC157	APBA3	LETM1	MRPS26	IRGQ	LSM6	DAXX	DONSON	DDTL	PISD	CORT	UBIAD1	ZNF714	MRPL34	PGAM5	ZBTB8A	RSU1	WDR81	NDUFS7
Drug310_DN	vorapaxar	HSF2BP	PCNT	CTSO	MCM3AP	ASTE1	CYTH3	CNNM4	ADAP2	NUP214	SYNPO	RAB32	SETD4	TRAPPC10	MAN1C1	MBOAT1	SLC22A5	GNA11	CELSR3	IQGAP3	SFMBT1	RBKS	TPR	DUSP9	PID1	ADARB1	LRRC3	LTBP1	PDXK	SNX18	OTUD1	SLC2A8	RAPGEF1	URGCP	TXNRD3	MPP7	BMP8B	PSEN1	IGSF9	SLC19A1	CCDC154	AMN	COL11A2	SCAF8	HLCS	CAMKK2	CCL5	AGGF1	BEND7
Drug311_DN	Ch-55	ALG10	SHPRH	HERC5	CCDC85C	VEZT	KLHL42	AMER1	L3HYPDH	CAMKK2	ZCCHC8	AEBP2	GPR135	NPIPA2	ZNF280C	GINM1	DICER1	XRN1	XPO1	NAA25	ZNF605	WDR92	PPP1R3E	TAF1	SUPT16H	TBC1D32	SPATC1	FAM120C	EIF5	GCFC2	ATP2C1	ZNF77	TBP	GTF3C4	TAB2	RIF1	MANSC4	SPI1	CEP290	MTA1	SYNM	NPIPA3	PAPLN	SMKR1	SCAF8	COL5A2	FBXO5	HECTD2	F8
Drug312_DN	BRD-K79669418	ZNF277	GTPBP10	EIF3M	EIF3H	NCBP1	CEBPZ	CDC37L1	EIF3E	AK3	RPL7	CWC27	ZC3H15	ZNF195	RAB3GAP2	USPL1	UTP23	MRPS31	QSOX2	BCAS2	IPO7	SECISBP2	ZBED5	RPS3A	GNAI3	TAF1B	RABEPK	EIF2A	SKAP1	PGBD4	PAIP2	MRPL50	METTL15	RPL5	BTBD1	ZNF138	CSDE1	PALM3	NSA2	NUBPL	ZBTB26	EXOSC8	THUMPD2	CDK8	RANBP6	MED4	ZBTB6	COMMD6	RPE
Drug313_DN	BRD-K99584050	RPE	C1QL3	ZNF485	NDUFAF7	HOXB4	RGS2	QSOX2	POT1	AK3	METTL15	RANBP6	DDX31	ZNF281	CAPZA1	PAIP2	DCAF13	CENPN	PSMA1	MRPL40	ERVMER34-1	SUMO1	EIF3H	NOL11	FANCI	MRPL13	NPHP1	MPP6	HS2ST1	ARHGAP40	XRCC4	MYZAP	HAUS6	ITGB1BP2	KLRC3	BLM	TRNT1	NRAS	PSMA5	IFITM2	RBM12B	TRMT6	DSCC1	GABPB1	PFDN4	PAICS	UCHL5	MRPL9	IPO7
Drug314_DN	BRD-A71883111	TBL2	USP21	GCFC2	TMEM38B	USP9X	PGRMC2	REP15	IRAK1BP1	TMEM192	MEGF6	WRN	POMT1	NANOS3	ABI1	WDR59	SCNN1D	ZNF77	ZC3H12B	ZNF501	FAM200B	TTC21B	KLRG1	KATNAL2	EFCAB6	TMED4	EPHA10	SLC4A1AP	DENR	GNRH1	GLTPD2	PNPLA4	CDRT15	BSG	C4orf3	PHYH	LRRC41	AUP1	XPO5	PARD3B	SERF1A	FAM160A1	PRMT7	SPATC1	KANSL2	PRKAA2	AMN	ZBED3	OTX1
Drug315_DN	navitoclax:birinapant (1:1 mol/mol)	FSTL3	FLII	ZBTB47	S100A16	RILPL1	MAP3K10	RNF215	SEC61A2	ZNF362	PLEC	TFPT	SVIL	FAM71D	KDM5B	ZNF433	GAB2	CCS	ZNF329	NDOR1	ZBTB4	KLC2	MIEF2	PACSIN3	DUSP4	CD109	CADM4	CHMP5	SNX24	INPPL1	ABTB1	DNAJB2	DUSP10	CBR3	BACE2	ZSWIM8	ARL8A	MOK	LYST	RIMS2	TNKS1BP1	FAM107B	ZNF730	CD274	PLAUR	HOMER3	WTIP	STIM1	NUMA1
Drug316_DN	ISOX:bortezomib (250:1 mol/mol)	RHEB	WASL	LRRFIP2	VEGFB	NUP205	COPS7B	MAP7D3	CBLL1	RNF208	CUL1	REV1	NCAPG2	GPSM1	ORC2	FLOT1	ZNF512	BIRC5	VKORC1L1	ABCA2	DNM1L	FAM107B	STAM	DDX11	TIPARP	TTC21B	C2orf16	KLHL42	PAXIP1	RELT	NCS1	CAPRIN2	PFKFB3	POP7	RBM28	KLHDC10	IMMP2L	CMTM7	CKAP5	PPME1	SNTA1	GLIS2	MAPK11	COL6A1	USP24	ALG9	BLVRA	CYBB	PAM
Drug317_DN	selumetinib:GDC-0941 (4:1 mol/mol)	ZNF3	NAPEPLD	MYO15B	CEACAM5	RAB11FIP1	SH3D19	ADAM15	ENGASE	ATP1A1	NAALADL2	CC2D1A	ZNF789	TLCD2	IRF2BP2	SMYD2	MKRN1	NKPD1	TMPRSS4	TMEM243	OSBPL7	CAPN15	C19orf71	GUCY2C	GTF2IRD1	MFSD9	ECHDC2	CCDC170	TRIM11	SURF6	LFNG	PRKRIP1	SLC12A9	IQCE	TBC1D16	SLC27A3	DARS2	UBQLN4	KRCC1	KLHL31	HSD17B12	ZKSCAN1	NIPAL2	B3GNT8	FAR2	PIK3C2B	FAM185A	FBXO34	IL32
Drug318_DN	selumetinib:tretinoin (2:1 mol/mol)	CCNI2	RHBDF2	CLIP2	MSLN	GTF2IRD1	PPP1R36	SIT1	TRAF1	HKDC1	ABO	ABLIM2	VDAC1	EPS8L3	FRMD1	RAD50	ABHD2	TNFRSF1B	AVL9	SPTLC2	GPR153	MGAT5	SHB	OSBPL5	MICAL2	MSLNL	TCF7	ARHGAP4	PHF14	CDKL1	HOXB6	FAM118A	EFHD2	SMKR1	PSORS1C2	ABHD14B	ZNF3	NIPAL2	PABPC1	DAGLA	RPS6KA2	PDCD6IP	PTPRN2	CKMT1B	PLLP	MYO1G	HOXB8	TLDC2	CKMT1A
Drug319_DN	selumetinib:vorinostat (8:1 mol/mol)	CCNI2	HPDL	SH2D2A	KCNC4	ADCK2	PPP1R36	ZYX	ZNF3	NUB1	ZP3	ITPK1	FSTL3	RALA	HDGF	SRD5A1	TNFRSF1B	DGKA	SNX20	SMKR1	COL17A1	MEPCE	IQGAP3	CUX1	COG5	CHCHD3	KCNAB2	EPHA1	CDKL1	COLGALT2	NAPEPLD	MSLN	IL32	DARS2	CKMT1B	C21orf58	C5	CCDC85C	SPDYE3	CKMT1A	GREM1	AUTS2	GIMAP2	PACS2	MDH2	RNF157	PHF14	GTF2IRD1	ABO
Drug320_DN	selumetinib:BRD-A02303741 (4:1 mol/mol)	GNG4	KRT23	KRT83	GPR153	RHBDF2	PRDM1	MSLN	TNFRSF1B	DDX27	MAML2	JMJD7	GTF2IRD1	NUB1	MDFI	ZNF630	TMC8	SLC39A3	ABHD2	BRAT1	TRIO	OSBPL3	ZNF316	CD8B	CEP164	MSLNL	AP5Z1	FSTL3	NPEPL1	S1PR4	LY6G6C	NANOS3	ABLIM2	MYO15B	GOLGA7B	NSMF	PIWIL4	PPP1R36	ARRDC1	DKK4	MGAT5	OXGR1	LGR6	KRT86	HPDL	C5	KCNK15	CUX1	PHF14
Drug321_DN	tretinoin:navitoclax (4:1 mol/mol)	TUBG2	KIAA1841	KCTD2	SGSH	FOSL2	PPP2CB	TSKU	EXOC6B	EXOC7	ASTE1	KRT222	SYNM	PRKCSH	EGFR	TNFAIP1	CCDC159	TRAM1L1	FZD2	FKBP8	MAPK7	BRF2	SLC26A11	SCRN2	DCTN2	PPME1	CYBRD1	AAK1	RIPK4	BDH2	TMEM106C	STAT5B	RAB13	DUSP3	PELI3	XXYLT1	ARNT	IL17RA	TP53I13	ITGAV	WDPCP	CCL21	YY1AP1	ZNF70	AMOTL1	BCL2L13	GNS	BAD	PIGS
Drug322_DN	decitabine:navitoclax (2:1 mol/mol)	PRKCSH	DALRD3	PTPN23	RHNO1	DCAF10	C9orf40	KIAA1549	PEMT	TTC9C	ZFPL1	ESYT1	TMEM147	TCF4	SUSD4	RFXANK	NR1H2	STYXL1	XPC	TCTEX1D2	SNRPN	MAP3K10	CRTAP	FSTL3	PATL1	PAAF1	EEF2	GLB1	TMEM8B	KHNYN	ZNF311	BTBD2	GID4	COPE	AFAP1	MAN2B1	FLII	IRF2	PIM1	PEPD	EBF4	ITPKB	GPRIN2	ACTA2	GM2A	POMZP3	RHBDD2	KREMEN1	GTF2F1
Drug323_DN	tretinoin:carboplatin (2:1 mol/mol)	ODF3B	SAMD9L	NDUFS6	ARHGEF28	GBP4	RBP4	NRSN2	CBR3	VAMP5	SRD5A1	AHNAK2	RPS6KA5	ZNF655	PID1	MAX	MAP3K5	ZNF502	PCDHGC3	RAB42	CLTB	RAPGEF6	TFAP2A	MAP7D2	TNFAIP2	SLC52A1	LAMA4	KCTD1	TTC22	PDCD6	NFKBIA	CDKN2B	CARD16	NCOR2	NADK2	NRIP3	SMC1B	C16orf74	CCDC85C	UPK1B	B3GNT9	PSME2	DNM1	SMAD6	CASP1	IL7R	WFDC12	RASAL2	GPR135
Drug324_DN	necrostatin-7	RAB3GAP2	RABEPK	RPS3	ACD	KLRC3	MNAT1	C11orf65	CBWD3	CEBPZ	ARHGAP40	ALX3	IFRD1	EIF3M	FYN	BAMBI	RAD23B	NSMCE2	DNAJC12	SLC7A2	BCAS2	FRG1	TMA16	CBWD6	ZNF749	CLNS1A	OXR1	GNAI3	BTN2A2	DCUN1D5	CSNK2A1	CASS4	SNX25	ISL2	FAM122C	RBM12B	ILDR2	KLRC4-KLRK1	KLRC2	CDKL3	DCUN1D3	TEKT3	CHN1	MOSPD1	PGBD4	QSOX2	TSTD2	SYT15	EMC9
Drug325_DN	PYR-41	DNAH3	PRRC2B	ARID5B	PEX13	ATP2C1	RORA	CCDC142	TMEM43	KCNK15	TTC13	MOGS	FYCO1	CD81	NAALADL2	YY1AP1	FAM47E	MKNK2	MRPS14	DCAF6	KCNV1	ENSA	ASH1L	EIF2AK3	HSPA6	NIPSNAP3B	RAB11FIP1	TMEM41A	AKTIP	SOWAHB	PCSK6	LGALSL	RNF103	ARL6IP5	KLF11	CYP2A6	PBX1	GLUD2	PPP1R3G	KCNC3	RPRD2	INPP5A	ADI1	ALDH18A1	NBEAL1	SLC2A8	POGK	FAM160A1	MID2
Drug326_DN	I-BET151	ZNF316	KCNC4	TRIM58	USP42	PURB	CBR3	IFNAR2	FAM53A	R3HDM2	OR2T8	CCM2	HERPUD2	FZD1	SLC9A9	WIZ	C7orf25	TNRC18	MANSC4	SARM1	RAC1	OR2W3	GIT1	RCAN1	MAP2K2	LAMA4	UCHL1	BRAT1	TMEM106B	ADCY9	GREM1	FKBP9	FTCDNL1	MALSU1	ADCY1	NUDCD3	FOXK1	C5	ASTE1	IFI44	LBX2	EIF2AK1	CBR1	GNG4	URGCP	PARD3B	FAM220A	TMEM255A	JUNB
Drug327_DN	lomeguatrib	SLC25A35	GIT1	NCAPD3	CLDN15	LBX2	RBM14	PXMP2	TIMELESS	PEX10	PAXIP1	OTUD7A	SMC3	ASF1B	ZC2HC1C	KANK2	POMT1	TSSK3	DIP2A	POLM	B3GNT9	TUBG1	MZT2A	PASK	DNAJC14	UPF2	KIF14	MYO19	CCNF	CEP72	NABP2	GRAMD4	DVL1	DISP2	UBE2D4	AKR7A2	PPP1R9B	MNS1	CDON	HP1BP3	UBTF	GEN1	NPHP4	AVL9	NCAPG2	CRCP	PMS2	SFSWAP	ASPM
Drug328_DN	tanespimycin:gemcitabine (1:1 mol/mol)	ZNF3	NANOS3	JTB	SMYD2	ARMC10	TRIM11	ADAM15	CC2D1A	IQGAP3	ECHDC2	GMIP	MFSD9	CCDC130	TMEM243	NAPEPLD	DOCK6	CAPN15	AKAP8	ZNF124	SCP2	ZMYND11	GORASP1	ZNF799	OSBPL7	KMT2E	COX20	PRKRIP1	PILRB	LRRCC1	ZNF394	MKRN1	ZNF117	BAG1	FLAD1	DNAJC2	ACBD5	IFRD2	FAR2	STAT5A	YJEFN3	ASPDH	GPR89B	DHRS7B	SIM2	UBXN11	ZNF443	GIGYF1	NPEPL1
Drug329_DN	docetaxel:tanespimycin (2:1 mol/mol)	IQGAP3	QTRT1	CCDC130	KIFC2	CCDC146	SLC35A3	MAP3K10	PLA2G4B	CLDN15	ZNF3	APTX	TSEN2	MC1R	OR2A4	PMFBP1	EIF3G	OR2A7	VAMP4	NFX1	PLGRKT	ZNF692	SPATA7	PPP2R5C	AHI1	NDUFB2	COA6	TSGA10	TRPV1	NMRK1	ZNHIT1	RHBDL1	PRPF38B	ASPDH	ADCK5	MKRN1	APBA3	RPS6KL1	TEX264	BUD31	OGFOD2	LRRCC1	ARMC10	GIGYF1	TRMT13	KRIT1	IDNK	KRCC1	MRPS25
Drug330_DN	selumetinib:MK-2206 (8:1 mol/mol)	ZNF3	ZSCAN25	SRD5A1	SPDYE3	GTF2IRD1	KCNAB2	LMF1	ENDOV	MYO15B	MKRN1	RHBDF2	NAPEPLD	GPR153	COLGALT2	ZNF789	ECHDC2	ZNF783	LMTK2	ZKSCAN1	ARHGAP4	REPIN1	LEMD1	CUX1	C5	CHMP3	GTF2IRD2B	ATXN7L1	FAM185A	PTPRN2	GSTK1	PPP1R36	ZFYVE27	CNOT4	FASTK	DMPK	NUB1	NKPD1	DAGLA	PRDM1	GTF2IRD2	TBC1D16	HPDL	CC2D1A	ZNHIT1	NANOS3	MEPCE	FSCN2	DTX1
Drug331_DN	navitoclax:PLX-4032 (1:1 mol/mol)	TESK1	LIF	ZNF34	GPR158	TANGO2	PORCN	PLXNB3	GDI1	NF2	CAMK2N2	ETV5	AP1S2	TMEM65	RNF215	TCEAL4	DGCR6L	PLEC	PELI3	SEMA4F	SEC61A2	SEC14L2	BRMS1L	TAF9B	VEZF1	NIN	BAD	FXYD5	MEA1	CETN2	ZSWIM8	INPP5E	RELT	KLC2	TCEAL3	ITGA10	GADD45A	HOMER3	MYO5A	UBTD1	ABCB9	TSPAN17	COMMD3	UBE2A	PPP1R3E	KLHL22	SNAPC1	POMGNT2	ATP6V1F
Drug332_DN	selumetinib:piperlongumine (8:1 mol/mol)	ZNF3	ARHGAP4	C5	C19orf71	KCNAB2	JMJD7	COLGALT2	CHMP3	PPP1R36	CC2D1A	SLC39A3	AVPR2	GPR153	IDNK	GTF2IRD1	PACS2	SPDYE3	NPEPL1	SMAD1	ZNF316	RHBDF2	PRDM1	MC1R	BAG1	GMIP	ZMIZ2	IQCE	PTPRN2	TMEM80	SCAMP5	SPRYD3	PALB2	ZNF783	NPL	ZFYVE27	ZFPM1	CYB561D1	VSIG8	N6AMT1	PEX11G	CEP164	DMPK	TUBA4B	MSLNL	RIN1	SIGLEC10	CELSR3	ARHGAP1
Drug333_DN	tanespimycin:bortezomib (250:1 mol/mol)	SLC22A3	RPS6KL1	LPXN	CLDN15	LMF1	HNF1A	KRIT1	DNAJC2	NAPEPLD	DNAH1	CDHR2	TRMT13	FAM133B	ADCK5	A1CF	TRIM4	NT5C3A	IGFBP1	BUD31	KRCC1	SPDYE3	SSBP1	C5	MUC1	CD58	PHYH	PPP1R36	TEX22	GIGYF1	GTF2IRD2	EXOC1	DNASE1L2	LYRM1	GTF2IRD1	GPR153	HKDC1	SBDS	ZMIZ2	MYO15B	ZNF630	NT5DC1	SPATA13	OSBPL3	FAM43A	ATXN7L1	TRAF5	PILRB	NDUFB2
Drug334_DN	navitoclax:MST-312 (1:1 mol/mol)	FAM120C	MAX	CYLD	CCDC15	NEDD8	ANK2	CMTR1	MBTPS2	PORCN	TCTEX1D2	PRAF2	TMOD2	RNF185	MBOAT2	ARL2BP	VPS9D1	MORN4	WWOX	RHNO1	SUN2	IQCJ-SCHIP1	XXYLT1	ST3GAL3	GDAP1	SLC35E1	ICA1L	PHF2	ZNF333	BNIP3L	SLC16A2	LAMP2	DYNC2H1	CHD6	COPE	TFPT	GZF1	METTL6	MICAL3	FAM168A	LRRC8A	TFE3	TCTN1	SEMA4F	KIAA1841	WIZ	RIMS2	CRYBB2	CSGALNACT2
Drug335_DN	carboplatin:etoposide (40:17 mol/mol)	CCDC74A	MIER3	RNF207	CITED4	MAP3K10	ZNF783	ECHDC2	NUTM2A	SPDYE2B	ACTA2	FAS	JAK2	SLFNL1	CLDN20	PRKAG2	ALPK1	YJEFN3	MYCBPAP	SPDYE2	CCNO	KIFC2	TSPAN2	NUTM2B	LYST	MLH3	ZNF655	CBR3	SZT2	PILRB	CDRT1	PTCD1	GNRH1	ZC3HAV1L	PHKG1	TRIP6	ZNF839	IQGAP3	KRIT1	BTG3	TPR	PAXIP1	MCIDAS	ZNF431	REP15	SMKR1	ZSCAN30	ARHGEF28	MOK
Drug336_DN	piperlongumine:MST-312 (1:1 mol/mol)	FAM120C	ZNF470	ROBO1	ALG10B	SCNN1D	GPRASP2	IFIH1	PIGX	TCTN1	SLAIN1	KRTAP3-1	PORCN	ATXN1L	TMEM17	ARL6IP4	CBX6	USP11	FAM122C	CIT	INSIG2	TCTEX1D2	EFCAB13	HDX	IDS	TAB3	TMEM169	CD99L2	SOGA1	LRCH3	MBTPS2	NKG7	GAD1	TCEAL4	DUT	ERICH2	RAPGEF4	MFGE8	STIM1	SLC16A2	SUN1	CMTM1	PLGLB1	DNAJC14	SGCE	KIAA1841	C1QL1	WWC2	CYLD
Drug337_DN	navitoclax:gemcitabine (1:1 mol/mol)	MRPL34	RNF220	SLC27A5	PEMT	MFSD2A	CBWD1	EIF3G	METTL3	MED11	PET117	TMEM161A	CC2D1A	DDX49	DDRGK1	EPHX4	CBWD3	FAM227B	CPT1B	UBXN8	GPC4	RPL36	NMRK1	APTX	FAM50B	TRPV1	NR2C2AP	TSTD1	C19orf44	JMJD7	TSPAN33	CCDC25	TOR3A	DHRS7B	NOL12	CAMTA2	KLHL26	SPRYD3	POLR1C	NAT1	MRPS17	DCTN6	BIN3	VPS53	IL27RA	RPAIN	TMEM69	DNPH1	STX10
Drug338_DN	JW-480	IDUA	LRRC37A3	TRMT10B	C11orf45	TLR3	ZNF391	ASB16	FBXW4	MAP3K10	ST20	KCTD13	NPIPA7	MADCAM1	PLCH2	CCDC171	CRTC2	NUTM2A	C1orf116	HEXIM2	RNF213	RNF224	DDX58	ACBD4	TPRA1	FSCN2	NPIPA3	NEIL1	ZMIZ2	ZFHX2	PTK2B	SPATA32	ATP6V0A1	GDF15	TMEM259	LRRK1	TOMM20L	BTN3A3	CTAGE15	GBA2	SLC34A3	NPIPA2	ACTL8	TBCK	ZFYVE27	FAM193B	NANOS3	LMF1	ANXA11
Drug339_DN	BMS-195614	ZNF275	FKBPL	ICA1L	ZNF101	RNF34	C16orf71	HMGN4	NDUFA1	ZNF446	ZNF658	CTNNBIP1	GNMT	SAYSD1	MATN1	GOLGA8H	ZNF324	NRL	RMI1	TSNAXIP1	PLAGL1	ZNF414	STK38	CHTOP	ALDH5A1	GKAP1	MAP6D1	RNF8	CHRFAM7A	CCT6B	SF3A2	SLC35E2B	BEND7	C1GALT1C1	TXNRD3	SH3GLB2	ULK2	ZNF180	GOLGA8J	TRMT10B	GOLGA8K	ZNF850	DCP1B	ZNF44	BRCA1	MYLK2	CCDC66	ZNF383	ZNF653
Drug340_DN	BRD-K07442505	TRIM17	PGBD4	ZFP41	GGT7	FUZ	KLHL31	USP20	NEURL2	TMEM150A	CPE	TSSK6	EFNB3	STAG3	TBKBP1	RIMKLB	ZNF891	CBLB	RPS21	SNCAIP	LEKR1	ZNF470	PBX1	TTC30B	ACR	DVL3	BLCAP	PNCK	TTC37	PCDHGA2	LPL	NPIPB15	SPATC1L	EPB41L3	N4BP2L2	ABI3BP	THBS3	ZNF155	ZSWIM3	RHD	GAB1	ZNF354C	PROCA1	FAM155B	ADAMTSL4	PCDHGA3	RBM11	XDH	SLC12A5
Drug341_DN	BRD-K35604418	ITGB1BP2	CCDC138	KIAA0895	UCHL5	XRCC2	ATAD2	PRIM1	PARP8	TBC1D31	BRIX1	GNAI1	CHML	EEF1E1	MTBP	FGF9	BANK1	POLR3B	CABLES1	CSE1L	TMPO	MPHOSPH9	GAD1	CTRL	MAP6D1	DDX55	PAICS	PTBP2	RAD1	GTF2H2C	IPO11	NAP1L1	CCDC34	TM7SF3	FBXO5	SMYD4	ARMC1	NEIL3	GTF2H2	SUV39H2	SKA2	PPAT	NUP155	TRIM16	ZNF721	ZNF695	GLO1	POLR3G	GTPBP4
Drug342_DN	SB-743921	MAP3K10	AMN	CCDC146	TMEM161A	TEX264	PACS2	MKRN1	TBL2	RETSAT	OVOL2	AUTS2	CKMT1B	QTRT1	TRABD2A	DNM2	SH2D2A	SLC35A3	C6orf136	GPA33	KRCC1	PKDREJ	CKMT1A	ARHGEF10L	DEGS2	ZC3H12B	IRF2	CCDC130	FBXO34	ZSWIM5	MFSD9	CC2D1A	IQGAP3	ANKDD1B	AHCYL2	TPGS1	MYO5B	GALNT8	HAPLN2	RNF186	CPT1B	BSG	RNF123	IGSF8	LTBP4	TMEM134	DOCK11	TMEM229B	ZBTB7B
Drug343_DN	GSK525762A	KCNC4	URGCP	PURB	FTCDNL1	ZNF316	MPLKIP	TMEM106B	FKBP9	USP42	CCM2	NUDCD3	MYCBPAP	TBRG4	ODF3B	MEGF6	GREM1	UBE2D4	CBR3	MRPL32	DGKA	ABLIM2	HERPUD2	R3HDM2	GRAMD4	TMED4	CTSO	SNX13	FZD1	BTBD2	KATNAL2	RAC1	FRMD3	C5	CDKL1	TNRC18	SLC9A9	JUNB	C1orf226	CDK13	MALSU1	TRAF1	ZNF768	AVL9	POLD2	ACAD10	C7orf25	ADCK2	MATN1
Drug344_DN	navitoclax:pluripotin (1:1 mol/mol)	ZSCAN25	WRN	CROT	KIAA1841	PIGX	SMARCC2	NUP205	ZCRB1	DCTN2	SCAF11	GTF2I	KANSL2	TTN	POM121	SENP1	BIVM	SGCE	SPDYE3	BCAP29	ZNF746	BRAF	KMT2C	PEX1	HIP1	FKBP9	PPM1F	FAM185A	KRIT1	TMEM248	VKORC1L1	MIF4GD	GLCCI1	HR	CUX1	MSH3	ZSCAN21	ATF7	PAIP1	BLVRA	ZFR	COG5	TRIM4	IFT81	ZC3HAV1L	ZP3	SMC3	ZNHIT1	NCOA1
Drug345_DN	JQ-1:carboplatin (1:1 mol/mol)	AMIGO1	RNF208	KCNC4	F8	RFNG	CBR3	CDKL1	ODF3B	GSTM3	THSD1	CCDC74B	ZMAT1	PARP12	FICD	SLC25A39	FABP4	EVA1C	CYP2U1	CEP72	ZNF391	BICD2	CD47	CDH24	PLD4	KCNK15	ZNF599	BTBD6	CBX7	KLHDC1	RTN1	STAT5A	C3AR1	C11orf68	ALDH1L1	MX1	VPS9D1	SIM2	ARAP2	CDRT1	FAM186A	MYCBPAP	AUP1	GPR61	PSME1	METRN	JSRP1	OSBP2	GBP3
Drug346_DN	selumetinib:navitoclax (8:1 mol/mol)	C5	FSTL3	ZMIZ2	PPP1R36	PTCD1	RALA	IQCE	PACS2	SRD5A1	SPDYE3	GTF2IRD1	URGCP	NUB1	RHBDF2	LANCL2	INF2	MSLNL	PLLP	NSUN5	ITPK1	LMTK2	RPS6KA2	NPEPL1	REPIN1	ARHGAP4	COLGALT2	BCL7B	ADAM15	CCNI2	MEPCE	ZDHHC24	AVPI1	HR	MSLN	ZNF777	CC2D1A	BSG	CLIP2	PCDHGC3	BACE2	GCC1	PAXIP1	MDFI	SYNJ2	JMJD7	SLC34A3	UBQLN4	DOHH
Drug347_DN	selumetinib:decitabine (4:1 mol/mol)	ZNF316	ZNF783	C5	AVL9	ZNF3	PMS2	MEPCE	ZSCAN25	NPHP4	CEP350	SPDYE3	GCC1	GTF2I	ZNF398	CNOT4	CBLL1	ZNF394	CHMP3	LMTK2	UBQLN4	ARHGAP4	ZMIZ2	NFX1	BRAT1	POM121	USP42	KLHL36	CEP72	FKBP9	PALB2	ZBTB7A	ZC3H18	SMAD1	JMJD7	CTSO	POLM	ZNF746	TMEM243	FASTK	CDK13	ZMAT1	PACS2	PRKAG2	IQCE	TNRC18	NUDCD3	KRIT1	ZC3H4
Drug348_DN	SNX-2112:bortezomib (250:1 mol/mol)	CHCHD3	SLC25A15	CEBPD	GLYCTK	APTX	CARS2	CHD1L	OXNAD1	ZNHIT1	SLC35D1	FKBP11	LY6G5C	SRI	POP7	HIGD1A	GGH	STOML2	CDK8	C2orf88	FAM185A	AUTS2	CDKL1	LRRCC1	PDSS1	C3orf70	GTF3C6	NDUFB2	A1CF	GLRX2	GTPBP10	CD320	TMEM60	SSBP1	HSDL2	E2F5	TMED5	MRPS25	EIF2B3	MEP1A	DDC	RBP2	PLCH1	MPC2	NPNT	CDH17	TSPYL4	CHD7	CAPN15
Drug349_DN	JQ-1:MK-0752 (1:1 mol/mol)	KCNC4	CBR3	USP42	SH2B2	NOD1	IFNAR2	PURB	CCDC85B	NFKBIA	FAM131B	ADCY9	LAMA4	SARM1	ZNF316	CCM2	GIT1	CDKL1	RAB34	GREM1	IFT57	PKMYT1	KCNJ8	CCDC78	CYP1A1	NRP2	EIF2AK1	TMED4	PDE5A	ID3	PLCB2	PRRX1	FZD1	NUP205	CBR1	TBL3	BZW2	FASTK	FKBP9	PMS2	ID2	MALSU1	GCNT4	SLC2A8	PLBD2	RCAN1	PRDM12	NOS2	KAZALD1
Drug350_DN	BRD-A02303741:navitoclax (2:1 mol/mol)	CCDC71L	KIAA1841	SEC14L1	DOCK9	RFXANK	KCNE2	ARL4D	PRCP	RNF149	RBMS1	TOX4	RDX	AAMDC	CDC42EP3	ATP6V1E1	CD22	UXS1	KDM4D	MAP2K2	LBH	LAMP2	NAGK	TIMP2	CHD6	PTPRM	LYST	COL13A1	DENND2C	MOSPD1	DNAJB2	ZFYVE1	SLC37A2	FSD1	SAP30BP	CACNG1	IL2RB	FZD2	KIF17	BNIP3L	FURIN	PLAGL2	PLXNB3	COL7A1	FBXL2	PPME1	ZNF532	GRN	ZNF362
Drug351_DN	salermide:PLX-4032 (12:1 mol/mol)	ERCC6L2	ZNF335	VAPB	ZNF550	RPS21	NELFCD	DNAJC5	ADNP	NOL10	ZHX1	TP53RK	TOPBP1	GID8	LRP12	ZNF417	PLEKHM3	DCTN5	TEX261	SS18L1	DIDO1	MRGBP	ZNF841	ARF3	ATP6V1C1	PFDN4	ARFGEF2	GPATCH11	RC3H2	MRPL3	GTPBP8	USP49	FAM217B	ZNF782	TTI1	TAF4	RBL1	TPRKB	TET3	PHF20L1	PTPN1	LSM14B	STRBP	PSMA7	CSTF1	CDIP1	YIPF4	DHX35	UCKL1
Drug352_DN	UNC0638:navitoclax (1:1 mol/mol)	ZNF284	KIAA1841	P4HA3	KDM4D	ALKBH6	DOCK9	RBMS1	CDC42EP3	CCDC90B	TRPC1	KCNE2	SLC26A11	TRAM2	IFT46	AAK1	ZNF329	SAMD4B	LRP12	CTSV	AAMDC	SYNM	AKT2	ABHD8	ATP6V1G1	KLHDC8B	ZNF112	PPP2R3A	TMEM14B	CDS2	PRCP	TBC1D19	PSAP	TTC30A	SLC23A2	RNF24	NAGK	FRMD6	TBC1D13	ZFAND3	CHD6	ECE1	UVRAG	ZNF234	BMF	ARHGAP24	CPM	YPEL5	TEF
Drug353_DN	BRD-A02303741:carboplatin (1:1 mol/mol)	KIF3B	RNFT1	TMEM67	DMAP1	MRPL45	PIGG	SKIL	CDK5RAP1	POFUT1	TMEM14A	PIH1D2	WDR54	SNF8	FADS3	ZNF221	EIF3H	PLAGL2	ZNF600	ZNF761	ZNF225	NPHP1	PDRG1	MORN2	RBM4	ZCCHC9	UCN	STK36	ZNF320	BBS1	ZNF691	MDH1B	BTF3	ZNF26	SDF2	ASXL1	CPT1C	PROS1	ERGIC3	TEFM	ZNF329	SUMO4	TMEM14B	RECQL5	PLCB1	PTRH2	WDR35	TFPI	PRB3
Drug354_DN	doxorubicin:navitoclax (2:1 mol/mol)	ARMC10	EPHX4	IFT43	ADAM15	BET1	ANO8	ZBTB8A	RTCA	NMRK1	SBNO2	YJEFN3	CAMTA2	RPS8	ACTA2	RPL4	DHRS7	APBA3	FAM221A	EEF1A1	SPATA7	PRKRIP1	FAS	MED11	TMEM243	LRRC73	CCDC17	PMPCB	RPL17	BSDC1	C19orf44	BTG3	TCP10L	COG5	EIF3G	FAM160B2	CCNO	BHLHE41	RNF220	RPS3A	ACSL1	MRPL39	MBD1	GALNT11	STK25	SPIDR	PEX1	TTC4	ZNHIT1
Drug355_DN	selumetinib:UNC0638 (4:1 mol/mol)	ZNF3	PRDM1	COL17A1	MSLN	COLGALT2	LMF1	GTF2IRD1	HAS2	ABHD2	ANKMY1	RHBDF2	ALDH3B1	TNFRSF1B	ZFYVE27	LEMD1	PLA2G4B	PADI1	IDUA	NAPEPLD	ARHGAP4	KCNAB2	NOXA1	MSLNL	IQGAP3	SLFN5	ZNF783	ADAP1	LYST	AVPR2	CYP4F3	PTK6	GPR153	ITGB4	ABLIM2	IFI27L2	MDFI	HPDL	EXD3	EPHA2	RNF128	RIN1	MEPCE	WFS1	IGFN1	KRT6B	SHB	PTGS2	CUX1
Drug356_DN	alisertib:navitoclax (2:1 mol/mol)	MAP3K10	TMEM134	KCTD1	ANO8	XK	IRF2	PACS2	MAP1S	ZP3	SPATA7	MTMR8	CHRM1	CPEB2	PTGFRN	SRD5A3	MIF4GD	PEX1	WRN	EEF2	SMARCC2	TRAPPC11	RAB27B	BTBD2	TMEM161A	USP21	DHRS7B	ING2	BSDC1	CCSER1	BCDIN3D	PTPN9	TCP10L	NMRK1	PCBP2	KLHL42	SBSPON	STAT5B	TTC39B	LYST	COG5	VPS33B	POMZP3	ZNF664	LTBP4	PGLS	ARRDC4	NUTM2B	PPP2R5C
Drug357_DN	navitoclax:sorafenib (1:1 mol/mol)	AKT3	NUDT1	HSPA2	GPRASP2	TRAM1L1	PRKAA2	SCNN1D	SSBP2	FKBP9	SLAIN1	BLVRA	BHLHE40	KDM4D	L3HYPDH	HOMER2	LRRIQ3	TANC2	CHCHD2	HSD11B1L	COA1	SYNM	ST3GAL3	CYP2U1	FAXC	AC002456.2	WDR17	EVI5L	GIT2	BEX5	NUDCD3	FAM120C	TRAFD1	FZD8	KIAA1841	FAM229B	NAIF1	MAP3K10	C7orf25	ULK2	CLDN11	VKORC1	FAM220A	MZT2B	ETV1	POLR3GL	MALSU1	ASTN2	KLHL22
Drug358_DN	navitoclax:piperlongumine (1:1 mol/mol)	THBS1	HSPA2	CHCHD5	MICAL3	EXOC6B	KIAA1841	FZD2	TFPT	SYNM	STIM1	RBM23	CABLES2	ARF3	TNFAIP1	PPP2R5B	TOX4	AMOTL1	KDM5C	MAP3K10	PRKCSH	OS9	BCL2L13	LIPA	PPME1	BAD	EBF4	PRKACA	ACTN1	MAP1S	GSK3A	MAPK8IP2	TRIP6	C1R	BSG	PCDHGA9	USP9X	XXYLT1	CDK16	GPR176	SEMA4F	NR3C1	IRX5	XKR5	CD99	GBP5	PCDHGC3	TOM1L2	CLTB
Drug359_DN	SMER-3	HRCT1	GDPD3	DLC1	ICAM1	PRSS8	SLC2A3	CST6	FXYD5	GSPT2	GPSM2	ANXA9	IL32	UNC13D	TM9SF3	TTC7A	KRTAP3-1	PRSS23	LAMA3	TMEM260	MAPK3	S100A10	NFE2L3	C11orf80	NDP	RNF170	TMEM120A	ANKRD1	VGLL1	IL2RG	CYB561D2	GAST	FUCA2	CFLAR	UPK2	HOXB9	TBC1D2	CGN	SAA1	TMEM87B	PHACTR3	CYTH3	TNFRSF9	ZNF256	HSD3B7	ERP44	C4BPB	FPR1	HYAL2
Drug360_DN	NVP-ADW742	ZP3	TMEM178A	SYNPO	TUSC1	OS9	LAMA4	CHPT1	CEACAM5	DUSP12	CCND2	DOCK11	TMEM117	TLCD2	KLHL31	HAPLN2	LRIF1	GPR150	PLEKHG1	RRNAD1	CD68	TSC22D4	ERAP1	C1orf43	GREM1	MANSC4	ADCY1	COG5	GLTPD2	HSD17B8	ISG20L2	UBE2Q1	PRKAB2	SPON1	BEST1	NOXA1	RAB11FIP1	ALX1	ZNF385C	DUSP3	CD55	C12orf73	BNIP3	UCHL1	ZNF605	PSORS1C2	VEGFB	SH2D2A	NOS2
Drug361_DN	clofarabine	NUTM2A	EPHX4	NUTM2B	LZTR1	NUTM2E	NDUFV3	CAMTA2	CXXC1	NUTM2D	PLGRKT	TEX264	ZMYND10	RPS27L	CCDC171	RNF220	CCDC74A	ARSA	GPR161	SPATA18	CDKN1A	WDR81	DDRGK1	ZNF343	TRABD	PEMT	CPT1B	RPS29	RPL3	MAP3K10	RABL2B	SZT2	RPLP1	RPLP0	RILP	ZNF839	ZNF282	HPS4	ITPA	CAPN3	ASPHD2	MBD1	SPRYD3	SFI1	TNFRSF10B	DPH5	MUC6	PPIL6	STRIP1
Drug362_DN	vorinostat:navitoclax (4:1 mol/mol)	NR3C1	FAM126A	EPS15L1	KDM4D	KLHDC8B	ZNF134	FSD1	DPF1	TRAFD1	SLC26A11	MAP2K2	RBMS1	HOXC9	B4GALNT4	PTPRS	GJC1	QKI	NDUFA11	PLEKHM2	ANKRD6	AMOTL1	WWTR1	FSCN1	SYNM	PLTP	PARVB	DCTN2	KIF17	PRAME	RGS20	DYNC2H1	ZNF530	GPR176	GRAMD1A	MVB12A	CDK14	HOXC10	PLAC1	CERCAM	HEG1	HOXC13	NUMBL	GIT2	SIRPB1	PTPRM	ARHGEF10	ECHDC3	FNDC4
Drug363_DN	XL765	SLX4	RPP30	DGCR6L	MYO5A	ALYREF	SHCBP1	SACS	CBX6	POMGNT2	PGAM4	GTPBP3	SLC39A6	KIF18B	CSNK1G1	CHSY1	CENPO	HRAS	C19orf53	RNF169	ORC6	KRI1	MYBL1	NPLOC4	RILPL1	CDC27	DBF4B	ANKRD52	SRSF9	RNF144A	NIN	SETD1A	GINS3	DUSP14	GTSE1	BRD4	TTL	MICAL3	UBE2S	GADD45GIP1	ANKRD50	IPO13	TRMU	PIEZO1	FAXC	ZMYND10	DUSP7	CDK2AP1	KLC2
Drug364_DN	ML258	ZNF79	HMOX1	ZNF607	DNAJC28	GXYLT1	ZCCHC9	ZNF678	IFNAR1	ZFYVE16	RAPGEF1	ATG10	PDGFRL	SYNJ1	LYSMD3	ZYG11B	ZNF383	GPBP1	AIF1L	ZNF107	ADARB1	KIF2A	B3GALNT1	ZNF585A	ZNF92	PPIP5K2	CRYZL1	FBXO16	ZNF138	ZNF567	WDR41	MAPK7	ZNF136	ZNF175	SYDE2	MKNK1	NAAA	CLN5	XKR8	ZNF850	CCDC125	DCP2	ZNF100	FCHO2	ZNF527	RNFT1	GIN1	NDFIP2	CLN8
Drug365_DN	SR1001	DOCK9	PSCA	IKZF2	CCDC85C	ARHGAP30	TPCN2	C2orf16	TNK2	SLC26A5	CITED4	TBX6	TRIM17	UPK3B	DNMT3A	NCOA3	TULP1	TNFAIP2	GTF3A	IGSF9	F8A2	RNF207	TANC2	GRHL1	ANKRD31	TMEM79	UCP3	KDM5B	BOLA1	FOXH1	STAG3	ABHD8	SEC31A	CNGA1	YJEFN3	ZNF783	ALDH3B2	ACTL8	VTCN1	ZNF512	GPR89B	TRAFD1	BRCA2	RARG	ATP6V1B1	SLC34A3	IL1F10	MYCBPAP	CDK20
Drug366_DN	bardoxolone methyl	COQ4	SH2D2A	XK	MTHFD2L	LONRF3	SLC43A1	MFSD9	CPNE7	ABHD14B	DOCK6	ABHD14A	PAM16	COMTD1	AK2	CYP2D6	ATP8A1	IP6K2	RNFT1	TNFRSF10D	EPHX2	NCR3LG1	INPP5J	LUC7L	NSUN6	ACADS	ZNF789	PAQR8	SMIM8	CDX2	MFSD3	CLASP2	ASCL2	CDK5RAP3	ECE2	SF3B5	NPNT	TSEN2	KLF1	CCDC146	MACROD1	SAMD5	CAMKMT	FHIT	CIRBP	TUG1	SUCLG2	TAC3	ERICH1
Drug367_DN	BMS-270394	ALG10	GFM1	SYNM	F8A2	STOX1	TMEM19	F8A3	MTCP1	FAM53A	GPRASP2	TMEM185A	IKBKG	MYEF2	FZD1	SRCAP	ARMC5	RSAD2	KIF4B	CCDC85C	ATP6AP1	FAM120C	SAMD9L	TAF1	MAP7D2	USP31	TCTEX1D2	SETD1A	HCFC1	C3orf14	IL13RA1	CREBBP	B3GNT9	RAPGEF6	FIGNL1	UBN1	PIEZO1	PIK3R3	GGCT	HIVEP1	HSPA2	PHF14	ZNF75D	NPIPA2	UBL4A	CBR3	STXBP5	PHF8	IFIT2
Drug368_DN	fluvastatin	PCBP2	DDX54	PLBD2	EIF4A3	SF3B3	ARL2	ATP2A2	ADCY9	RABGGTA	BSG	AP5B1	CDC42BPB	GAPDH	RBM10	CYP2U1	DYNC1H1	NKRF	TUBG1	TBL3	EXOSC6	ALG10	PSME1	GUSB	BAZ1B	MTHFD1	DDX24	HIP1	WWP2	EIF4H	YLPM1	UBL7	WBP11	MBIP	SNRPC	BAG5	GPD2	SART3	OCRL	APEX2	NF2	HTATSF1	RCOR1	NRBP1	RAMP1	PARP1	DIP2B	AIFM1	XXYLT1
Drug369_DN	AZD4547	DPP4	HNF1A	MAPKAPK5	GLTPD2	DNAH1	GALK2	IFRD1	PLEKHG1	FSBP	PGBD5	SCAPER	MYO9A	C12orf73	SSTR1	DGKD	HEATR4	STK31	KAZALD1	SLC11A1	ARID4A	CCND2	FOXA2	SP5	PECR	HMGCS2	MADCAM1	MACROD2	TUBA3D	UNKL	BCDIN3D	NFYB	GUCA2A	ERICH2	ATP6V0A2	ACSS1	HAPLN2	KANSL2	PCK1	INPP1	C5	MIA2	PDE3B	EIF1B	NTS	SLC44A5	SPATA25	CHRM3	SBDS
Drug370_DN	hyperforin	NRAS	BTF3L4	CSDE1	CAPZA1	ROR1	RPA4	CDC123	TAF1B	RAP1A	PPT1	MAGOH	DAP3	HS2ST1	FKBP14	PYCR1	CCT4	SIKE1	NUDT5	VAMP7	MCM8	CHML	FRRS1	BCAS2	SLC19A2	VBP1	EIF3M	TUBD1	CTNNAL1	CA2	SLC16A1	ZNF485	ZNF695	RGS2	PSMA5	EEF1E1	XPOT	PEX3	GNAI3	UCHL5	CLDN24	UBE3D	HOMER1	CISD1	LRRC40	NSUN6	CACYBP	GCSH	DBT
Drug371_DN	NVP-231	AMN	NOS2	CDKL1	CCNI2	SH3RF2	CNNM4	ITGA9	KCNC4	ITPK1	SH2D2A	C9orf40	ALPI	PRDM12	GUCY2C	ADCY7	BTBD2	ZNF93	POU5F1	CCND2	SLC11A1	C15orf48	GPR61	CPNE7	ANKDD1B	LRRC43	TFAP4	OXER1	SMTNL1	BSG	XK	RNASE1	ZNF347	DAZAP1	NAT10	HAAO	ADAM15	BTNL3	CYBB	ZNF701	FAR2	SAMD5	GREM1	HEPH	PLA2G12B	ZNF598	CAPN15	ZNF714	JTB
Drug372_DN	MK-0752	RRAGC	ZNF419	PLD3	C16orf71	THAP8	ARHGEF26	ARHGAP35	PSMD11	SNX18	AKTIP	ERF	TM7SF2	NRBP1	ASTE1	PTPRS	DBP	RERE	MAN2B2	PLEKHM2	MEGF8	CDIPT	LSM14A	WASF2	TNFSF4	C16orf72	PRKCH	FAM189A1	ZNF324	FBRS	ARHGAP31	CEP104	ZNF416	ZDHHC18	KNOP1	ZNF48	CCDC154	MYPOP	C1orf35	ZNF446	PSMD4	MAZ	RNFT2	RNF40	TOMM7	KLHL20	KCNC3	CATSPERG	AP2M1
Drug373_DN	semagacestat	ABTB1	CLCN7	DHRS2	C16orf71	NFATC2	HERPUD2	IGFBP7	PPP1R3F	TNRC18	IFI44	ACKR3	CDIPT	FOXN3	VPS41	ZNF316	GNG7	RAB32	DEXI	SLC39A3	STC2	MAP2K2	BRI3	PAOX	TBC1D17	ZBED2	JUNB	NR3C1	DLX2	ZNF768	APOLD1	MFAP5	PARD3B	THSD4	ZBTB7A	SPSB3	PSG9	THSD7A	AKT1S1	WIZ	FNBP1	ARHGEF10	FBXO6	SYNPO	CMPK2	ZNF213	RNF144A	NR1H2	CD74
Drug374_DN	bosutinib	GARNL3	PLSCR4	RAB11FIP5	CNNM4	FCHO2	SNX13	PARD3B	ZDBF2	LPP	RUSC2	SLC25A43	SLMAP	NOD1	RCAN1	CTSO	PCDHB11	NEURL1B	MBOAT1	POMT1	RSU1	FBXO44	MRPL32	AKR1E2	FN3K	SLC22A5	MESP2	LRRFIP2	KIAA1191	TMEM43	FKTN	ELOVL7	AGGF1	BNIP3	RAB3D	GRID2IP	KBTBD11	HSPA9	SATL1	UAP1L1	ZC3H12B	FSTL3	RALGPS1	ZNF514	GALM	CALCOCO2	ERICH1	RBM11	HECA
Drug375_DN	temsirolimus	PRDM1	CTIF	ADAMTSL4	GALNT11	ZFYVE26	PTPN21	RILPL1	ZSCAN30	DENND4B	ARL8A	MPRIP	TNFRSF19	FASTK	SLFN5	PCED1A	NCK2	CUX1	POLR2J3	FSTL3	NRP2	ALS2CL	ABTB1	LYST	MAML2	NCF2	FAM189B	S100A3	KIFC2	CHPF2	PPFIBP1	KLHL22	ZNF746	PRRX1	CCDC148	EVA1C	SIK1	DUSP4	DSTYK	GTF2I	FOSL2	DTX1	KIAA1549	TFAP2A	CACNB1	FCHSD1	SEMA4C	MAP3K10	CEP164
Drug376_DN	nelarabine	PIGZ	ENGASE	TFEB	LRRC56	ZBTB3	KDM4C	RNFT1	ABCA2	ZNF169	ATF6B	TSNARE1	CAPS	HSFX1	COMMD6	NAALADL2	ATAT1	CYB561D1	JRK	CACFD1	KLC4	RALGDS	TRIQK	TRIM39	DENND2C	SECISBP2	ANKMY1	THEM6	GLIPR1L1	DRD4	HSFX2	OSBPL7	TIMMDC1	KAT2A	CCDC88B	CDK10	C2	HOGA1	SULT1A2	TCTE3	GRAMD1C	C6orf89	TNK2	HDAC8	KLF8	PSMG4	RPS6KA6	C12orf76	ZNF76
Drug377_DN	rigosertib	PPM1A	GSKIP	MUTYH	GNPNAT1	CPT1B	GCH1	C6orf136	ZNF839	NDUFC1	ME2	TDP1	PIAS2	UQCRH	RPS27L	RAD51B	ZFP90	NFIB	SLC35A3	EPG5	DENND4B	FAM102B	CROCC	MAP3K6	CHCHD10	TMEM229B	DTD2	RNF19B	PDIK1L	TIMM9	ACTA2	MEAF6	VCPKMT	ACTR6	C12orf45	GPD1L	WDHD1	ZMYM6	L2HGDH	TXLNA	WDR20	FABP5	ACBD5	ING2	BRF1	SLIRP	E2F2	MFSD2A	RPAP2
Drug378_DN	PD318088	GTF2IRD1	MSLN	TNFRSF1B	ABHD2	SRD5A1	PRDM1	RHBDF2	CCNI2	GPR153	PPP1R36	LMTK2	ZNF3	MDFI	NAPEPLD	TNNI1	HKDC1	CHDH	PLLP	LEMD1	RGS14	HPDL	ZNF783	CCL24	MEPCE	SYNJ2	AANAT	DAGLA	COLGALT2	CLIP2	GSAP	LMO7	ASPRV1	PTPRN2	PADI1	RDH5	MSLNL	RNF128	FOXQ1	INPP5D	INF2	TSEN15	TRAF5	PROX1	KRT83	ARHGAP4	TGFBI	EPS8L3	OSBPL3
Drug379_DN	KU-60019	FAM131B	SLIRP	ZYX	ANKRD9	MBLAC1	PRR7	KCNC4	RPL27	AHCYL2	SPHK1	SARM1	POP7	TMEM161A	MAGEA4	SMKR1	KRT13	NUDT8	ITPK1	SH2D2A	GUSB	CDKL1	CCDC106	TDO2	RPS29	DNAJC17	YDJC	SLC25A39	CRY1	PURB	DCAF4	XAGE1A	CCDC85C	C1R	HAGHL	ADCK2	PTGS2	SH2B2	ZNF598	UQCC2	NCLN	PTCD1	CTSE	PRRX1	ZNF787	BCL2L13	THAP7	TRAPPC5	C12orf45
Drug380_DN	BIRB-796	SFSWAP	SLMAP	SLC2A13	EPS15L1	PLA2G4B	HIC2	NBPF12	UPF1	ZNF267	CLEC2D	SUDS3	PPM1L	OGFOD2	CEP290	ZBTB1	ANKRD36B	BRD4	NDRG2	SYNE2	LRRC37A	LDHD	TMEM229B	MATN1	IGF1R	FOXC1	GTF2I	CYP26A1	AKAP8	TFCP2	GPR135	LRRC37A2	ZBTB40	GOLGA6L10	SZT2	GTPBP3	VPS13B	KANSL2	POMT1	TRPV1	KLRB1	TMED8	AKAP8L	TRIM25	CHADL	KRIT1	VPS13D	HS6ST2	ZNF133
Drug381_DN	KW-2449	TIMM44	OXNAD1	NFX1	P2RY11	XK	ZCCHC7	GTF2IRD1	MKRN2	EIF3G	PPP1R36	TRIM73	IL17RB	CLIP2	IQGAP3	C5	IMPDH2	TTC38	ATP6V0A2	CELSR3	DNAJA3	C10orf95	ACBD5	TSEN15	HAPLN2	SNAPC3	ZBTB7A	C2CD5	RNF123	ZP3	PEX11G	ADCK2	DUS4L	GALK2	SEPSECS	TTC39B	BMP2K	PRPF38B	TMEM192	DNM2	BCL7B	CCDC146	PLAC8	CCDC170	SLC35A3	ARF6	KIF15	DCAF10	LONP1
Drug382_DN	RAF265	EZH1	ACBD4	LRRC37A3	MORC4	INSIG2	CACNB1	FAM185A	CAPRIN2	PLA2G4B	NRBP2	ASCL5	SMKR1	CYP2E1	CDK5RAP3	GIGYF1	LYST	NANOS3	ZFHX2	SNX20	TNK2	LAMB2	TIGD4	SEMA3B	OXR1	SPTBN2	SRPK2	GRAMD4	CLASP2	RNF213	FGF17	ADAMTS13	MLH3	LOXL3	KLHL42	TBX6	ZNF517	KRT222	OSBPL7	TLE6	CELSR2	EPSTI1	PHACTR3	TGFB2	KCNRG	ZNF514	MOV10	SCRN2	TNFRSF10C
Drug383_DN	silmitasertib	RBM18	BTF3	ZNF484	PARP8	ZCRB1	ADAM32	DTNB	EAF2	CCNH	UBA3	PSD3	CBWD3	ULK2	CBWD5	CBWD6	ZNF77	DLX6	TANC2	BTN2A2	THUMPD2	TMC2	AK2	ZBTB6	DYNC2LI1	FAT2	ACTL6A	METTL2A	CSDE1	FAM189A2	METTL23	C17orf58	ESF1	MITD1	P2RX2	CAPZA1	TSTD2	RMDN1	DRAM2	RPL27	RANBP6	ZNF101	RPL35A	MAP3K13	ILDR2	CETN3	ARL14EP	NACA	CRHR1
Drug384_DN	BRD-K03911514	CWC27	ZNF195	PAIP2	KIAA1586	CDC26	GABPB1	ZNF780A	ASF1A	TBC1D23	ZNF227	CRYZ	ZBED5	TSTD2	PPP1CB	EIF3M	XRCC4	APIP	MMADHC	BTF3L4	SUMO1	PSMA5	C11orf58	BCAS2	ZNF226	PGBD4	TAF12	COPS5	C11orf65	GIN1	RPE	ZNF766	LIN7C	ZNF551	PLEKHF2	CBWD3	PFDN4	HAT1	TAF1B	PTPMT1	HSFX1	C11orf54	PSRC1	GNAI3	PER1	PPIL1	MIS12	PPP1R2	PIBF1
Drug385_DN	BRD-K16130065	SNRPA1	EMILIN2	MAGOHB	DAB2	MICU2	PSMA1	PRR11	ADRB1	HSPH1	PFDN4	PPIA	IGF2	ATF1	PSMA4	SKA2	FANCI	KLRC3	ITGB5	CD2AP	TPRKB	FAM98B	UBE2C	BORA	NHS	AURKA	TMEM14B	MYZAP	EHD4	KLRC2	MRPL40	ANP32A	DCUN1D5	VAPA	IGSF3	UBE2D3	PSMD13	NUP98	PLEKHH2	LDHB	ACAD9	WDR70	EIF2A	PLEKHB1	BBIP1	IFITM2	BANF1	PHLDA2	ERCC1
Drug386_DN	momelotinib	KDM4B	CELSR3	MECR	DEXI	CLEC16A	SKI	ADCY9	XPC	NDUFV3	KCNC4	MCM3AP	EVI5L	SRF	MNT	PDK1	DHRS4	MYO1G	ANKRD34A	SH3BGR	DENND1A	C21orf58	MTR	MIB2	RNF187	ZYG11B	PLEKHA8	CYBB	TRIM45	FAM160A1	LAG3	KDM8	FBXW8	KLF1	MTHFR	KATNAL2	DHTKD1	NT5M	CTSO	DHRS13	BPHL	CSNK1G2	DCAF4	TDP1	TLN2	SOX12	GTPBP1	CCNY	PDE4DIP
Drug387_DN	CAL-101	FSTL3	PPFIBP1	DAGLB	PAQR7	TNS3	TMED4	SCARA3	CCDC80	RUSC2	NRP2	ZDHHC24	CERCAM	KDELR2	IQCJ-SCHIP1	CYTH3	AMOTL2	CLDN6	TBX2	NR3C1	SAMD4A	LTBR	VEGFB	ANKRD1	GLIPR1	SNTA1	HEG1	ZFAND2A	RBM7	KLHL5	EMP1	HERPUD2	LAMC1	FBXL18	NFKB2	TNFAIP3	FOXJ2	MAP2K2	ADCY9	FAM25C	NUAK1	CBR3	GPSM1	C7orf31	IGFBP7	RIMKLB	C7orf50	SYNPO	TRIP6
Drug388_DN	WP1130	XPA	MOB3C	FAM171B	DCAF10	TSPAN2	TAB3	BIRC3	TNFRSF19	ARL14EP	APLF	TPRA1	TRMT10B	SLC27A1	TXNRD3	CRTC2	PARD3B	S1PR4	NUDT17	SPIN1	TMEM117	NOS2	FTCDNL1	STX17	BTN3A3	ALG2	ATF6	BTN3A1	CAMP	PIGM	BEND7	CTDSPL	ZNF658	ANKRD2	C7orf31	ZNF623	ELOVL7	OXR1	CADM4	SCEL	ME3	HERC6	GOLGA7	TMEM185B	ERP44	AMIGO1	FBXL3	ZNF189	LCN2
Drug389_DN	OSI-027	SLC35E4	GTF2IRD1	EPHX4	KAZALD1	PTCD1	ZNF93	HAGHL	ITPK1	LRRC61	KCNC4	IL17RB	IFRD2	FSTL3	PRPF38B	KISS1	NINJ2	SMAD7	ZNHIT1	DNM2	BMP2K	SH2D2A	CCDC78	MDH2	MKRN1	ZYX	ABLIM2	KIF16B	CPT1A	HIC1	ZP3	SLC16A1	HPDL	MSLN	POP7	CDKL1	TIMM44	NDUFB2	IFNAR2	PMPCB	AXIN2	NOS3	NUB1	CCDC146	LSMEM2	ALX3	MAP2K2	UBXN10	CLIP2
Drug390_DN	NVP-BSK805	RAP1B	ZNF462	ANKMY2	ZNF701	CEPT1	SBDS	SLC7A2	LAMA4	PLA2G4A	ZNF320	NECAP1	ZNF680	FAF1	ANGPTL4	GAS2L3	RAMP1	CNTNAP1	SERTAD2	LRIF1	MIOS	TCEANC2	TRIP10	CAPZA1	USP15	VPS37A	GPR61	GREM1	POLR3D	SIKE1	DCDC2	GTF2E2	ANKLE2	HCFC2	MB21D2	ORC5	GEM	PPP2R2A	GNRH1	NEDD4	LHB	NAA25	CYCS	PPP2R5B	CLDN6	GTPBP10	ALAS1	ZFAND2A	ARPC1A
Drug391_DN	erlotinib:PLX-4032 (2:1 mol/mol)	KLHL42	BRAF	IGLL5	FAM177A1	EFEMP1	PPP1R14C	TMEM106B	CITED4	ISM2	SLIRP	TRIP11	USP42	LGMN	FNIP1	CD8A	SMAD7	ABCA3	THBS2	KIAA1191	NOD1	KTN1	SLC3A2	WDR20	PDE4D	TDO2	MCF2L2	CDKN3	SNX13	MPP5	PTPRU	RAPGEF2	PSEN1	HSPA9	ST20	CYP27B1	FAM71F2	ALDH1L2	SBNO1	MIOS	PIGX	SYDE2	TXNRD3	NTS	CSNK1A1	TMEM117	S100A9	CDK7	NFYB
Drug392_DN	PIK-93	HDGF	TRAM1L1	PTCD1	GUSB	FKBP9	AP4M1	SSBP4	TRIM58	COA3	STRIP2	POLR2J3	BSG	CACNB3	DGKA	ANKRD9	PACS2	CLTB	WIZ	POLR2J	MOK	MAP3K10	MIPOL1	AKT1	COX8A	OS9	MAP2K2	LRWD1	CBR3	NFAM1	GANC	CDKN1A	NDUFS2	FSTL3	RPS27L	TYK2	ADCY9	CXCL1	DBNL	AQP11	G6PC3	CYP2U1	YLPM1	NCOR2	GLIPR1	ZNF282	NANOS3	TMEM248	ZNF316
Drug393_DN	AZD7762	KIFC2	MRPL32	KLC1	GHRL	PPP1R13B	SPDYE2B	ANKRD36B	PRSS53	SMKR1	IQGAP3	GIGYF1	RPL36AL	PARP12	PILRB	ST20	CEP170B	NRBP2	TSEN2	FNBP4	MYSM1	GP1BA	SPDYE2	CCDC66	HR	BACE2	SPDYE6	PRPF39	DNAJC2	LRP5L	ANKRD36	ZMIZ2	NGDN	LSMEM2	TEX22	NISCH	RP9	MAP3K10	KTN1	RGL4	SIM2	PLA2G4B	PNMA2	TSSK4	CD47	NAA38	EML5	ASPDH	SATB1
Drug394_DN	birinapant	TUBA8	ZNF577	ZNF649	ZNF461	ZGLP1	EMC6	ULK2	NPL	ZNF14	PCDHB10	ZNF681	ZDBF2	UCP3	PCDHB9	CEACAM19	ZNF682	SPEF1	UST	SLC31A2	KCNN1	MYLK2	ZNF502	PRKAA2	NAP1L5	ZNF483	SAMD9L	PFKFB1	GPR63	MPL	HOXC11	ZNF382	LYPD5	TYMP	HMSD	ZNF699	CASP1	YJEFN3	ARHGAP31	SEMA6C	KCNK1	MTX3	TRIM46	TRAM1L1	SLC25A21	C19orf18	ZNF134	ARHGEF10	RFPL2
Drug395_DN	KX2-391	SLC35D1	SLC9A2	SATB2	DSG4	DSG2	MPC2	TLN2	FBXL22	UGT1A6	CASK	C6orf136	GPD1L	TMEM50B	XYLB	ATP1B1	RGS16	AP5M1	PPARGC1B	STARD5	FBXO31	TIMP4	CKMT1B	BSG	CKMT1A	ID3	CSTB	NR3C2	NDUFA6	POC1B	SMAD4	FOXD2	CHCHD10	TBL2	SFI1	ACAA2	LACTB	MGST2	PPP1R13B	COA3	FBXO34	TMEM161A	RETSAT	MRPL35	DNM2	OXNAD1	ZNF598	SBF1	CDX2
Drug396_DN	3-Cl-AHPC	ADAM15	NCLN	FAM71D	TMEM161A	MFSD12	AMIGO1	FGFBP1	MAP3K10	THOP1	XK	SETD6	TRAF3	WNK2	SLC25A39	CYBB	KRI1	EIF3G	C9orf40	PNN	PACS2	TRIM65	DAZAP1	KAT2A	FAM186B	DMC1	DDRGK1	FAM185A	FXN	CSNK1G2	SIVA1	GRHPR	ZNF839	BTN3A2	INPP5E	NAGPA	DDX11	CBWD6	AP5B1	ANKRD36	SHROOM3	ANKRD36C	RNF8	CLEC3B	B3GALNT2	SMKR1	CMTM4	RGL4	MORN4
Drug397_DN	BRD-K58730230	CLDND1	FAM200A	KIAA0586	MT1E	PCNP	CSGALNACT1	HYAL2	STAT4	APOBEC3C	CFL2	STYX	GORASP2	TECTA	C11orf24	OAZ2	PKM	CBX6	GPR137C	CCNJL	NTN1	TNFSF12	ATL1	CPOX	PLK2	PDGFRL	SNX30	VMA21	IL12A	FBXO22	IL17RD	PDIA4	ZBTB9	MAPK1IP1L	CUL7	PHF13	ZNF474	TRA2A	KIAA0319	ZFP1	EMC1	ZNF655	PACS1	SET	IL18	PMAIP1	HOXA1	LRRC8E	CALHM2
Drug398_DN	BRD-K27188169	C19orf25	SLX4	ARL16	NOL12	PLEKHM3	TAC4	LYSMD4	ZNF500	TUBA8	ZNF264	MANBAL	TAF1C	NCAPH2	WDR62	POLR2F	GGA1	ZBTB40	ADH5	KIAA0895L	ZNF335	DGCR6L	ZNF490	TCF25	USP37	DBF4B	CHKB	ANKRD54	PROS1	MDH1B	UBE2K	SZT2	CNTROB	SPEN	FOXD4L5	ZNF649	ARF3	CCDC57	TYK2	POMT1	ZWINT	ZNF253	GPN1	STXBP4	TRMU	FAT2	CCNF	EMC6	CLN5
Drug399_DN	KHS101	ISG20L2	MSL3	FUNDC1	SAMD15	PRMT7	DNAH14	TRAPPC2	NANOS3	SKIV2L	ZRSR2	CCDC30	SVEP1	HMGN3	SETD4	KDM5A	LIPI	CITED4	MAST4	CABYR	DOCK11	CCDC157	FRMD4A	GORASP1	CMTR1	UCP3	MBOAT4	SPNS1	MSTO1	GPR89B	CYP2A6	VWCE	REP15	ABHD16A	EXO5	GTF2H4	CPSF1	GRIK4	MAK	ZC3H12B	TBX1	LY6D	SPRYD4	FBXL14	CAND2	LILRA6	CBX2	C2CD3	PRKX
Drug400_DN	WAY-362450	SPPL3	EVA1A	TMEM19	NRIP3	MBOAT1	ZNF490	CHADL	PGBD5	SEMA4D	GM2A	HOXC11	ZNF599	ARID1B	CHFR	PLSCR4	PCDHGC3	CRB3	ZNF79	XXYLT1	PDE5A	SAP30L	B3GNT9	REL	POU2F1	SERTAD4	ENTPD3	ACKR2	STAT2	PLEKHM3	SYNM	PAPLN	TESK2	NRIP1	ZDBF2	ALOX5	IL13RA2	EFCAB11	B4GALT4	SCAF8	PCDHB9	CYP2A6	MZT2B	MOK	EP300	ITGA2B	SAMD9L	OTUD7A	EHMT1
Drug401_DN	JQ-1:vorinostat (2:1 mol/mol)	MVB12A	ALMS1	EP400	CHADL	GIT1	TGFBR3L	SH2B2	KAT2A	ODF3B	CBX7	MOK	RBKS	FOXK1	GATAD2A	EVI5L	ALS2	SPATA33	TCF20	KLHL26	HLF	STAT5B	RNF217	SCAMP5	USP31	BRAF	USP42	XAB2	MON2	RNF216	SLC25A35	NIPBL	AUP1	ZNF318	PAXBP1	TYMP	UBR5	KCTD18	GCFC2	KATNAL2	MAPK1	FAM160A1	TNRC18	MXI1	RTTN	ACAP2	FZR1	NCLN	EZH1
Drug402_DN	crizotinib:PLX-4032 (2:1 mol/mol)	CRY2	GLTPD2	AP006621.6	PIWIL1	KCNC4	CHPT1	ZNF501	CCDC78	GIGYF1	ITPKA	EIF1B	FLCN	NAA38	MCEE	CELF6	SPATA7	IGFN1	RPS6KL1	NECAB3	SPON1	CPLX1	DNAH1	CLDN15	ASIC3	PIGH	SPRED3	PNPLA8	PPP1R36	GGN	DNAJB9	PECR	SOS2	CEP44	GRAMD4	KAZALD1	ANKRD46	RHBDL1	DECR2	ALKBH2	ISCU	FBXO8	ENTPD2	PCK1	GTPBP10	CCND2	PHYH	LAIR2	XYLB
Drug403_DN	BRD-K27188169:navitoclax (2:1 mol/mol)	NSMAF	ABCF2	TRRAP	MICAL3	AP5B1	DYNC1H1	AKT1	MBTPS2	MFSD12	HIP1	SF1	BRPF1	TRAF3	C19orf71	MGAT2	TRMT61A	ACAD9	CNOT3	NFIC	FHOD1	PTMS	ZNF212	ZNF282	PPME1	TECPR1	ZNF777	FAM207A	MAP4	POM121	SRP68	FAM120C	STK25	NRF1	KLC2	IGFBP6	GBP5	ITGBL1	CHAMP1	DNAJB6	GRK4	ACTG1	ADRM1	CAMSAP1	PI4KA	ST6GALNAC4	MXRA7	ZSCAN21	GANAB
Drug404_DN	BRD-K03536150	SAMHD1	SLC38A4	UBE2C	CLEC4A	CENPW	ZSWIM1	CAMKV	ZSWIM3	ZHX3	CENPA	METTL7A	GGT7	DCDC2	ZNF470	DIDO1	ZNF335	DENND1A	GINS1	ALG10B	EIF2B3	FAM222A	TAL2	KCTD20	TPX2	EIF2B1	GDF11	GPR61	NCOA6	PKLR	DOCK11	NXT1	ZFP30	SLC35E3	TAF4	CMTR1	CENPT	SLAIN1	SHPRH	SCAND1	ASB8	CENPL	YAF2	MAPK14	SARNP	RPRD1B	NIPSNAP3A	FOXD2	TAT
Drug405_DN	BRD-K34222889	KLHL22	NUTM2B	LRRC41	ATXN2	ZBTB47	MAP3K10	MATN1	SLC25A6	RNF144A	ZMYND10	SCNN1D	MAP1S	NUTM2A	GLT8D1	NUTM2E	CYP2U1	RNF207	C9orf40	SF3A2	KIAA0895	BTBD2	FTCDNL1	SPATC1	KANSL3	SHROOM3	CDK16	ADCK2	ULK2	ELL	CCDC74B	GTPBP3	KATNAL2	PRRT1	ZNF618	RILPL1	INPP5E	CIZ1	FAXC	C19orf38	ZNF510	ZFHX2	ZNF554	WDR47	NOTCH2	KCNC4	SZT2	DCP1B	ZNF391
Drug406_DN	linsitinib	DDN	HAPLN2	IMMP2L	AKIRIN2	NUBPL	MPLKIP	HPDL	TBRG4	MYOM1	MFSD3	SERPINI1	C12orf66	SH2D2A	ANGEL1	SLC9A3	WDR3	DNPH1	NCLN	TTC32	CAMKMT	NPNT	SLC29A1	TRAF3IP3	PPP1R36	GRAMD4	GALK2	TTF2	CDKL1	PRDM12	MAN1A1	GREM1	TRAF7	SAMD5	FTCDNL1	CACNA1C	AMPD2	SLC11A1	A1CF	KHK	ABCB6	CCDC170	TMEM161A	GALNT8	SIGMAR1	CCDC78	PRMT3	DHRS4L2	ZC3H18
Drug407_DN	ML006	ZNF66	NABP1	CPE	MIOS	TRIM17	NNAT	NEURL2	CYTH3	ZNF79	RAPGEF1	ZNF93	PRKAB2	LRIF1	FAM155B	ARHGAP18	ADAMTSL4	LRRC37A2	TSC22D2	ANKRD31	TBKBP1	ARL10	DZIP3	LYST	CHGA	ITGBL1	WDR92	GLS	ABI3BP	PRKG1	SURF4	LCAT	TGIF2	LETM2	GCSAM	MAN1B1	TRPC1	CAST	KLHL31	LRRC37A	CLCN5	RAB24	FXYD7	ZNF567	MCMDC2	NDNF	SLC22A4	MED22	SUN2
Drug408_DN	Bax channel blocker	GAB2	NCF2	CD55	C1S	YBX3	CNTNAP2	SMTNL1	CREG2	SLC6A9	C4BPB	CITED4	AMN	SYNPO	PAQR7	JDP2	GPRC5D	TOMM20L	TENM3	ATF3	CCND2	FNIP1	SPHK1	UBE2L6	ETV7	GCNT4	TEAD4	SLFN12	N4BP3	MCF2L2	CYTH3	PTPRU	TMED4	ICA1	BST2	OCLN	SOCS2	FSTL3	CYP1A1	YJEFN3	SCARA3	SAMD4A	GBP1	CEP120	MIOS	ZDHHC4	PLAC9	IGFL2	PLEKHA8
Drug409_DN	tretinoin	HOXC11	GADD45GIP1	MZT2B	NDUFA2	CACNB2	NUDT1	F11R	CBR3	PITX1	DDX39A	ID3	AIMP2	NINL	CLTB	NDUFA4	CHFR	PDE5A	CARD16	SPNS1	SAMD9L	NRIP3	ARHGDIB	OPN3	SLC11A1	GPR137	PPIAL4G	PGBD5	SIVA1	NHLH1	CRADD	TSR3	MALSU1	BANP	COCH	POLR2I	ZNF287	IFI16	CASP1	PGAM4	AUP1	BOLA3	TUBA8	TRIM58	ZNF599	CYP2U1	POLD2	AMER1	PARVB
Drug410_DN	NSC23766	TNFRSF12A	COQ10B	EMP1	PSEN2	CALU	ZNF329	VEPH1	NFKB2	B4GALT6	SNX8	FASTK	MED8	YKT6	SLC38A6	ELOVL1	RASGRP3	PDLIM7	ITGB1	S100A16	CAPN2	NRP1	ETS1	MIER2	WTIP	SLC39A1	PCDH7	TMEM191C	SRA1	RELB	STARD3	S100A11	CDC42EP2	TNFAIP3	PPP1R15A	BST2	ANXA2	PSMC2	COTL1	S100A3	MTPN	GPR156	PEA15	ZNF547	AMDHD2	C3	ATP6V1E1	SFR1	SURF4
Drug411_DN	N9-isopropylolomoucine	MSMO1	POLR3C	TLE1	HSD17B7	CCHCR1	RFT1	MVK	HBA2	POU5F1	SCNM1	HMGCS1	TTK	CD177	DOCK11	FDFT1	GNAQ	NARS2	HSPA1L	DHTKD1	HBA1	ZNF256	FKBP14	AIMP2	FKBPL	MPZL1	DTNBP1	CKS1B	IDI1	MPLKIP	MOGAT2	KDELR2	FBXW9	BMP2	CHP2	LRRC3	TP53BP2	PSMD4	INSIG1	SCG5	MOB3B	ATF3	MVD	TNMD	DHCR7	HMGCR	SARNP	NUAK2	LSS
Drug412_DN	pifithrin-alpha	SLC38A6	MDK	COLGALT2	CDKN2B	KIF26B	AKAP12	ZBED2	CEP170	NRP2	DMKN	SOCS3	PRDM1	DEGS1	SURF2	CGB8	DBN1	ETS1	S100A2	USP11	S100A3	CCDC80	RAB42	L1CAM	IGFBP6	PTPN14	RASGRP3	STRA6	CITED4	SKIDA1	CAMSAP2	AHNAK2	TMEM169	LAMA3	PNMA1	S100A11	SLC37A2	PLEC	GAD1	UPK1B	FN1	NUDCD1	REEP2	PLXNB3	HOXC8	RAI14	PFN4	SLC23A2	FRAS1
Drug413_DN	BIX-01294	ITPKA	PLOD3	TOR1B	KDELR2	CLIC1	CCM2	XAGE1B	TBL2	GREM1	CLDN6	DCDC2	KAZALD1	NOS2	PKMYT1	DPP4	YIF1A	GLTPD2	AUP1	FAM131B	STUB1	SLC11A1	SLC51B	ATIC	SFTA2	KCNC4	PSMC2	TBRG4	MT1H	IFRD1	TUSC1	VPS33A	TMIGD1	CLCA1	PURB	ARF1	TM4SF20	DDX56	MAP3K8	LAMA4	SBDS	SEC16B	PECR	RMDN3	HPDL	GNB2	IMMP2L	NECAP1	URGCP
Drug414_DN	dexamethasone	ZBTB44	EI24	NSDHL	ACACA	PRDM10	PIEZO1	GALM	NFRKB	STT3A	MVK	PIAS4	MVD	UBR4	SCAP	POLR1A	SMPD4	TUBGCP2	FASN	EARS2	CCDC85C	OCRL	INSIG1	PUM2	CNOT1	HNRNPU	SEC61A1	CABLES2	BANP	ALMS1	USP19	SNRNP200	RNPS1	NCLN	LINC00514	HMGCR	UGGT1	EGLN1	APOOL	POU2F1	STK11	SAFB	KIFC1	MED12	TBCD	IDI1	GCA	GFM1	PRRC2C
Drug415_DN	selumetinib	FSTL3	NAPEPLD	GPR153	SRD5A1	SMIM5	ZMIZ2	MYO15B	CLTB	KISS1	MSLN	HKDC1	LMTK2	TMEM248	RHBDF2	HPDL	RALA	TNFRSF1B	ZDHHC24	PYCARD	HR	SDCBP2	LAMA3	CEACAM5	IQCE	TMEM243	CCNI2	KRT80	DDX27	SYNJ2	LFNG	MUC1	GTF2IRD1	URGCP	SH2D2A	HDGF	PKP1	ZNF3	GIMAP2	NRCAM	TRMT61A	FSCN2	INF2	KRT6B	SLC35D3	DTX1	MDFI	AGPAT2	ITPK1
Drug416_DN	ML029	CTRL	PUS7	ATAD3C	HMGN5	ZNF502	LAMA4	UPF2	PEX3	ZC3H12B	TSPYL4	DHTKD1	GPR89B	DPH2	NUDT5	SPTBN2	KHDC1	STXBP5	B4GALT3	GEMIN5	ALG1	AIMP2	XPO5	UBE2D4	ATOH1	PRPF38A	POMT1	SLC29A1	FAM185A	CARD9	CSPG5	CCDC30	PRPF3	BOP1	SORT1	MDN1	ATAD3B	F8A2	GTPBP4	KCNC4	WDR3	WRNIP1	RSPH9	NOD1	ZNF37A	SLC7A6	TBL3	NLRP9	TMEM39B
Drug417_DN	CI-976	LPCAT3	PEX5	RPS6KA6	B3GALNT1	CPNE3	FAM155B	AATK	ALDOC	SLC26A5	MCMDC2	HMCES	FASTKD3	BLOC1S5	TMEM74B	NEU3	KAT6A	MAPK13	OTUD7A	CCDC127	CLPTM1L	ADIPOR2	ALG3	SLC51A	PRDM13	RAPGEFL1	GJA1	DHRS11	PARL	PCYOX1	CORO2A	ATRIP	POR	FOXD2	CDK12	DNAJC21	FKBP4	RPS28	LRP12	SLC48A1	RNASE2	LYSMD4	PIGZ	NSUN5	FBXO41	DLX6	MAT1A	ALDH5A1	JRK
Drug418_DN	necrostatin-1	HIGD1B	WDR73	WDR54	NUTM2A	TXK	FTSJ1	NUTM2B	ZNF398	NIN	CCDC148	TCAP	ZNF212	SZT2	SETD4	EFCAB7	MYH11	TAS2R10	SFSWAP	TRMT13	UCP3	RAB34	ZNF709	ZNF786	STARD3	ZFP36L1	CHTF18	LAT	S100A3	CCDC91	ZNF7	MAGEA4	ZNF746	KRT13	CCDC65	MTBP	LRRC14	XRCC2	IQCF1	TEX9	KLHL42	PSMC3IP	PTBP2	ATP8B3	MFSD10	ANKRD61	TLR6	SAV1	FNDC8
Drug419_DN	AA-COCF3	KATNA1	REPS1	ZNF253	ABCB10	ATF7IP	ZNF93	PGRMC2	SAMHD1	RYR2	KCNC4	LAG3	PEX3	NDUFA9	DIS3L	IDI1	FH	PITX1	BMP2K	ARHGAP18	SPTAN1	ANKRD16	EPS15L1	AFF1	TMPPE	AMER1	SNX30	MVD	CYBB	HYAL3	TMEM25	MAPK3	ZNF75A	CLCN5	RSU1	SPIN4	UXS1	BRCA2	SEC23B	LRP6	ZNF395	RAPGEF1	MAPKAPK5	PCSK9	CDKN1B	UBE2J1	PRMT3	CD302	ARHGAP17
Drug420_DN	TG-101348	KANSL2	LHFPL2	VCPKMT	SCFD1	WRN	PRKAB2	SPON1	SPHK1	CLIP1	DCTN2	ARID4A	USP15	GLCCI1	POP7	CRY1	PLAC8	CNTNAP2	NCOA7	LIN9	STK31	CCDC17	CHPT1	ZNF462	RAP1B	SBDS	DDX55	BUD31	CNST	PNPLA8	LAMA4	RWDD1	POLR3B	CKAP4	PCDHGB4	MIER3	IBTK	SLIRP	ACBD5	DUS4L	FLCN	PPP1R12A	TC2N	MRPL32	DDX50	GCFC2	NTS	MBNL3	IPCEF1
Drug421_DN	pluripotin	CMTM7	CNOT4	CDC42BPA	OSBPL3	ACOT7	ZMIZ2	ATL1	NUP205	CDHR3	PAXIP1	PROM1	FAM167A	ZNF630	VKORC1L1	CLIP2	ARL4C	UBAP2	SNED1	MCM7	IER5	TNFRSF11B	EIF5B	COLGALT2	IFT81	PTPRN2	NUB1	DUSP4	RIPK4	PIGX	DSC3	KCNH2	RPS6KL1	VSNL1	TAF4	COBL	CAB39	CCND1	KLF6	MAD1L1	TLN1	ESYT1	TMEM248	LMTK2	KIF20B	OXGR1	LIMK1	GEMIN5	SMYD3
Drug422_DN	BMS-536924	NPNT	PLEKHG1	HPDL	DUS4L	SERPIND1	TMEM182	MIF4GD	SH2D2A	ALDH1A1	HAPLN2	CDK8	ACTR3B	NBPF6	CELSR3	TSEN15	NBPF4	ATP6V0A2	SP9	IFRD1	NAA30	KLHL41	AMN	CTSG	GUCA2A	RPS6KL1	FKBP11	BAMBI	DSG3	C5	KIFAP3	TBX2	AKAP4	KCNC4	DDN	GLTPD2	C1orf43	RRP15	RPP38	SPINK6	CCDC78	DROSHA	C2orf81	DUSP12	SLC25A20	LMBRD2	MACROD1	USP21	BOLA1
Drug423_DN	BRD-K09587429	WDR20	DICER1	ZRANB1	CREBBP	PPFIA1	SETD1B	RCE1	TBX19	SETD1A	HUWE1	SP1	SMG1	DUSP9	SRCAP	SIK3	CDIPT	DDX58	IGSF6	POMT2	YLPM1	STT3A	CIB2	DLG5	RNF144B	ABCC1	MT-ND5	BRPF3	LTB4R	CCDC81	MGA	CHURC1	CEP192	TNFAIP2	MED6	CDYL	GPRC5D	DAG1	CITED4	SUSD2	NOMO2	SLC35A2	TXNDC5	NSD1	RCOR1	SPRY4	ACTL8	KMT2D	ADAR
Drug424_DN	tandutinib	PGBD4	GMEB2	SRFBP1	ZBED5	MIOS	POLR3C	SS18L1	YIPF4	TP53RK	DNAJC19	STK4	RBM39	GUCA2A	MTG2	PROSER1	TTC37	ACP1	SLC19A2	GLYR1	ZNF263	GCNT7	LBR	NPIPB4	DNAJC2	DPY19L3	STX16	HMGCS2	PRKCI	USPL1	DIDO1	PRPF3	DGKD	TM9SF3	PRMT3	AIMP1	PSMA7	RAB10	TAS2R20	GID8	PUS7L	CEBPZ	RAB3GAP2	PLEKHG1	YTHDF1	HOXA2	DCUN1D2	ISG20L2	ZC3H15
Drug425_DN	TG-100-115	ASXL1	ROMO1	ARL16	OPRL1	WDR54	ZNF175	ZNF821	OBSL1	TMEM208	SYNJ1	DZIP3	SIX4	DMAP1	LIMD2	TFPI	CCDC28B	SWI5	LETM2	WWC2	DEF8	KLHL17	PIGK	ZMAT5	LHB	DOCK4	TUBG2	RSPH9	DLX4	MDH1B	PRDM8	UROD	MAP1LC3B2	ZNF221	EGR4	ZNF580	APMAP	PFDN2	S100A3	KIF26B	ZNF697	ANTXR2	PDRG1	SERF1A	KRT10	ZNF300	ZNF649	CUEDC1	RGS19
Drug426_DN	crizotinib	NOXA1	AMN	IQGAP3	IL3RA	COMTD1	HAPLN2	CEACAM5	SLC25A27	KRCC1	MUTYH	SLC27A5	GIGYF1	MADCAM1	SPDYE3	MLXIPL	PLEKHH1	SLC35A3	MEGF6	ATG16L2	TRIM73	PILRB	SH2D2A	CAPRIN2	TRPV1	MFSD9	CCDC146	SEC31B	NAPEPLD	AHCYL2	ITGA6	YJEFN3	PAM16	GSDMB	LGR5	ALPK1	PPARGC1A	HEATR4	ZP3	MSH5	DENND4B	LMF1	AP006621.6	TTC38	ESRRA	IL17RB	MAPK8IP3	CCND2	CLDN20
Drug427_DN	lapatinib	GALM	AMN	GYG2	CCND2	MYCL	PTPRO	GJA1	ZC3H12D	SH2D2A	TMEM253	ACSS1	PPM1H	EPHX2	LRRC43	TNMD	MYCN	CDX2	CISH	AKNA	DDC	ATXN7L3B	ACVR1C	TEX264	ADH1C	MFSD9	NR1I2	SERINC5	ABCB1	ATP8A1	DUSP23	CNNM4	GLTPD2	RETSAT	ECE2	SLC2A8	URAD	MIPEP	DACH1	CEBPA	FZD5	SAMD5	PIPOX	FABP1	SIRT5	GALNT8	ACVR1B	NAT2	CASP5
Drug428_DN	carboplatin:UNC0638 (2:1 mol/mol)	HPDL	RAI14	CXCR4	LPIN2	CITED4	RDM1	ZYX	MMP14	ADAMTS9	SUSD4	PAQR7	TEAD4	FGD3	GCNT4	TENM3	NXN	ABCG2	IQGAP2	RARRES1	CREG2	MEST	CHKA	IRX2	SMTNL1	EPHA1	C5orf38	NOS2	NRP2	NUP205	ZDHHC24	PPFIBP1	RNF157	SAMD4A	SPTBN2	ZNF212	FLOT2	BSCL2	MYRF	GAB2	FGF18	DNMT3A	ETS1	RAB42	IL1RL2	NAV2	CHCHD3	DROSHA	TOMM20L
Drug429_DN	selumetinib:JQ-1 (4:1 mol/mol)	CCNI2	CDKL1	PPP1R36	KCNAB2	ABO	ABHD2	ABLIM2	PSORS1C2	LEMD1	MSLN	SRD5A1	EPS8L3	GTF2IRD1	HKDC1	RHBDF2	NAPEPLD	TNFRSF1B	SMKR1	MSLNL	CLIP2	UFSP1	KCNC4	CCL24	PTPRN2	CKMT1B	ITPK1	ZNF3	PAQR4	MGAT5	NIPAL2	CKMT1A	ACY3	ALDH3B1	COL17A1	AKR1C4	XYLT1	NOXA1	INF2	TLDC2	CYP3A5	MYO1G	SIT1	ALDH3A1	LCN2	GPR153	SQSTM1	SPTLC2	C5
Drug430_DN	decitabine:carboplatin (1:1 mol/mol)	CCDC17	CDRT15	DPH7	TRIM73	LRP5L	RGL4	ACADVL	EPHX4	SLC35A3	LZTR1	AHI1	MAGEA4	ZDHHC21	PDC	LSMEM2	SLFN13	LEAP2	YJEFN3	AHCYL2	CCDC66	PCDHB13	TRIM74	ASIC3	ARSA	STRIP2	UBE2G2	IL9R	TSTD3	TRABD	JSRP1	FAM186A	CCNO	FBF1	TRIM36	NUTM2A	REP15	SLC35D3	QRICH2	TRMT10B	ZNF789	PRKRIP1	ADAT2	LAT	SIGLEC10	PAM16	FKBP6	SETD4	ZNF394
Drug431_DN	JQ-1:navitoclax (2:1 mol/mol)	RHNO1	NRBP1	OR2W3	TMED4	C7orf25	NELFE	UVRAG	TRIM58	CCDC15	FKBP8	BCL2L13	EN2	TBC1D5	CCM2	FAM220A	FOXJ2	RFXANK	KIAA1841	EVI5L	RNASEH2A	BLVRA	DPF2	GPR137	ATIC	KAT7	ZSWIM4	POLD2	NUMBL	ZCRB1	RECQL	ABI2	VPS33A	RAD23A	UBA2	WDPCP	CBR3	STIM1	OR2T8	DNAJC14	EIF4H	PRCP	HSPB6	BRAF	NRM	RHBDD2	ELL	CIT	ALG10
Drug432_DN	elocalcitol	MRPL4	TFAP4	IFRD2	COX5B	CACNB2	GAL	RNF186	PRELID1	GPA33	CLUH	NCLN	NARS2	MESP2	KBTBD11	NR1I2	TRAP1	ENDOG	NANS	AIFM1	MRRF	PHB	ATP10B	SRPK1	SURF6	FH	C15orf48	AXIN1	OXNAD1	TBRG4	TNMD	NDUFS7	TIMM44	TCOF1	ACY1	LRRC19	COA3	GALM	NAT10	C16orf91	LBR	TUFM	TMEM171	GNL3	ZC3H12D	GPD1L	MT1A	ZMYND19	CDT1
Drug433_DN	cabozantinib	CD302	EZH2	WDPCP	SSBP2	RP9	ZDHHC4	PALB2	IFT81	COA1	TOP2A	FKBP9	KMT2C	NKG7	CHN1	KRIT1	SCRN3	ETAA1	RIF1	LDHAL6A	RAD9B	SCNN1D	FAM220A	OTUD7A	C5	ZNF398	KIAA1143	MIOS	CEP164	CAMK2N2	BIVM	ST3GAL3	CIT	TRAPPC5	ASIP	NTAN1	DLK2	GCFC2	MYADML2	ABCA1	SLC38A6	ABCA5	USP1	NPIPA1	MNAT1	EML5	LINC00634	KIFAP3	CENPH
Drug434_DN	phloretin	SERHL2	SLC35E3	FBF1	CLCN6	HOXC11	SZT2	UCP3	RWDD3	LRRIQ3	PDE7A	TDG	NBPF12	RGL4	NBPF11	ZNF709	PTBP2	NT5DC2	CORT	SHPRH	CENPT	TSSK4	CROCC	LAGE3	STX16-NPEPL1	MTG1	SFPQ	ATP11C	SETD4	DCAF4	ATG14	SRSF11	RRP7A	NVL	SOX10	UBXN11	CCDC30	DDX17	CPT1C	NRIP3	WDR59	CHTF18	HACE1	GPR89B	CCDC173	MICALL1	SSBP2	CLDN20	DTNB
Drug435_DN	BRD-K26531177	LTBR	RASAL2	URGCP	FAM20C	SLC35E1	NUDCD3	TRAFD1	GBP1	KDM5A	FOXJ2	SAP30L	FBXL18	EXT2	CCM2	USP9X	DIAPH1	POGK	PDLIM2	IFIT2	N4BP1	ADAR	TLCD2	NDST1	SUN2	SLC30A4	TNFRSF1A	MAPK8IP2	AMOTL1	CARD16	PLA2G4C	SYNM	REPS1	ADCY9	OS9	SPAG9	TMEM127	ACBD6	EXOC6B	STAT3	TRANK1	IFIH1	SAMD9L	ELOVL7	DAGLB	CXCL10	RAPGEF1	RHNO1	IFIT1
Drug436_DN	BMS-345541	C3orf70	POLR3C	FOSB	TMTC4	ALG2	ZSCAN30	POMT1	BPHL	SGSH	CLN8	ZNF624	SEMA4C	LYRM9	SLC35B3	HEMK1	FN3K	TSC1	UFM1	NBPF15	ZNF493	PCOLCE	ZNF133	PDK1	ZNF497	STRADB	PCDHB13	ZNF79	KIFC2	XPC	CYHR1	C20orf96	SURF4	ATP7B	SLC25A26	POFUT2	PBX2	LPIN1	NBPF11	ERICH1	COMMD7	SESN1	PRKRIP1	GPR107	KCNAB1	DPF3	SPATA18	FOXO3B	AARS2
Drug437_DN	cyclophosphamide	PFDN4	CRIPT	USPL1	PPP1R3B	MRPL3	EIF2A	CCDC58	FTL	HSPBAP1	PROB1	PAIP2	UCN	MRPL47	SFXN5	CDK8	SAMD3	EML4	RPL24	RPE	SRC	EIF3H	C6orf141	ECHDC3	NDUFAF7	ACP1	DNASE1	MRPL45	COX7A2L	RFTN2	RPL23	POLR2H	MRPL13	OR52B2	SUMO1	CDC26	KIF3B	SDF2	METTL5	NSMCE2	TMEM91	SNTN	BFAR	SERPINA4	PCDHA6	FXYD4	FER1L5	TEX19	WDR35
Drug438_DN	niclosamide	SGTB	TRIM23	WDR47	CDKL3	BTF3L4	SNX24	ZFP1	RPGRIP1L	SAMD8	PAQR3	CHM	ZC3H12C	ABCA3	GCFC2	RUSC2	BRMS1L	TTL	HECTD2	PCGF6	ZNF37A	MORN4	PPM1F	ABCE1	PTCD2	FYTTD1	C16orf87	SLFNL1	NLGN2	CAMSAP2	UHRF1BP1L	POU6F1	KANSL2	DTNB	NAA25	NAE1	THAP3	GRK4	BMP2K	BAG4	METTL2A	LRRC40	HNRNPDL	SNAPC1	BRAF	PIP5K1A	TMEM45A	C21orf91	MICAL3
Drug439_DN	gefitinib	TMEM117	CNNM4	AMN	CEACAM5	SH2D2A	TM9SF3	IFNGR1	LGALS3	RAB19	GALM	ILVBL	TTC22	DAP3	JTB	TMEM229B	SLC39A11	RNASET2	NCLN	DGAT1	TMBIM6	CCDC51	ITPK1	FAM50B	TMEM238	RAB11FIP1	SLC35A3	UPK1B	C15orf48	PDXK	MKRN1	ID4	LRRC66	STAT5A	ANKRD9	AOAH	PHGR1	MBOAT1	SLC35D3	EVPL	SURF6	FAR2	NSUN5	CXADR	AHCYL2	GPR160	PLBD1	TMEM45B	SLC27A2
Drug440_DN	vorinostat	C12orf66	KBTBD11	MPLKIP	PPIL6	ALOX12B	NR5A2	GSTM4	DNHD1	CDC42EP1	CPS1	TMEM171	PHF7	LRRC3	BTN3A1	MTRNR2L12	SEC16B	ZNF554	KLF11	KCNJ4	IQCB1	GRB10	BLVRB	AHCYL2	CLYBL	PCSK4	FZD7	MXI1	ZNF595	MESP2	GRID2IP	SMTNL1	NDRG1	SAMM50	TRIM14	FABP2	ATF3	RCAN1	KLRG1	NOD1	FAM117A	AMN	ALOX5	FAM120B	RFT1	HECA	GUCY2D	ZP3	NRTN
Drug441_DN	AM-580	TIMM10	PSMB7	DCUN1D5	SNRPB	TCTEX1D2	NOTCH2	POC1A	RPL26L1	ULBP2	SECTM1	PCNA	MCM8	CDCA3	ZFP30	MRPL17	DONSON	PTPMT1	SNRPB2	MGME1	ZNF583	TUBB6	NBPF14	COTL1	ZNF101	MICB	RELT	ADCY7	CYBRD1	CST6	CENPL	ABCC4	HPS5	EED	MED22	COL13A1	C19orf53	C11orf24	P2RX5	ACOT9	DLC1	ARL6IP4	CLU	CTNNAL1	NMRAL1	NBPF10	VCL	BEND7	LDHA
Drug442_DN	Mdivi-1	BTN3A3	ICAM2	CXCL2	BTN3A2	PARP10	PTPRO	R3HDM4	COMTD1	BTN3A1	ITPK1	EPHX4	TAP1	NOXA1	SLC35D3	C15orf48	CXCL3	FUT6	CTSS	TNFRSF14	PTPN22	UBA7	STYXL1	PSMB9	PSMB8	HSD3B7	AMN	IL20RA	RBCK1	TRIM65	ETV7	DHX58	DDRGK1	MX1	PAM16	APOL1	TFAP4	SDCBP2	AOAH	RNF126	SLC44A4	CDKL1	FAU	KRTAP5-2	OR2A7	LAMA3	AIG1	CEACAM5	LGALS3
Drug443_DN	axitinib	HEATR4	MRPL32	CNTRL	PHKG1	PEX1	MIF4GD	NT5C3A	CCDC25	ZNF862	ADAMTS13	ACRBP	SPDYE2B	SFSWAP	MC1R	KRIT1	CEP44	SPATA7	ZCRB1	C5	IFT81	GATAD1	ZC3H6	ACAD10	LMF1	SPDYE6	ASIC3	GIGYF1	DNAJC27	KIAA0895	TBX6	C2CD5	CLDN15	PNPLA4	XK	FKBP9	ARHGAP25	KRCC1	HR	SCNN1D	PEX11G	FAHD2A	CRTC1	AMH	ZFP69	CYP2R1	CAPRIN2	BCDIN3D	RWDD2B
Drug444_DN	navitoclax	ALG9	TCTEX1D2	KIAA1841	ATF3	RHNO1	CYBRD1	TRIM16L	PAAF1	TMEM8B	BLVRA	FAM120C	IFI27L1	RAD23A	FAM107B	LYST	PPME1	TGFB2	ASTE1	ZNF419	BNIP3L	GRHPR	MBTPS2	C1R	CHAMP1	XXYLT1	LPAR1	TTC9C	MYOM2	HNRNPUL2	ZDHHC24	FCHSD2	AEBP1	STAT5B	CCDC15	UPK1B	FZD2	ACTR10	PRAF2	GLI2	HAX1	HNRNPH3	PICALM	MAP2K2	CPEB2	DUS4L	SYNM	MAP3K10	TRIM8
Drug445_DN	Ki8751	ZNF441	KLF6	ZNF12	GLS	CDK8	RAB22A	ZNF337	FSD1L	LTN1	HLA-DOB	ZNF195	USPL1	ZNF501	KLF9	TTLL11	DPP4	SECISBP2	ITCH	HSPB6	HOXA2	GSPT2	ZNF878	FNBP4	MIOS	SLC44A5	IGIP	HOXB3	MYOM2	FAM122C	RBM39	PFDN4	PTPDC1	ZC3H8	GIPR	SLCO4A1	NT5C3A	GPSM2	CEBPZ	PRMT3	RAPGEF5	OLA1	CD27	C6orf141	BRSK2	DGKH	ROCK2	CD58	AKAP11
Drug446_DN	oxaliplatin	AMN	SH2D2A	SH3RF2	CCNI2	ITPK1	NCLN	NOC4L	SUCLG2	SAMD5	MFSD9	CNNM4	WIZ	GALNT8	ZC3H12D	NEURL1B	CCND2	C15orf48	HBA1	EPSTI1	HKDC1	PTK2B	R3HDM4	CARD16	GUCY2C	RETSAT	TRAF3IP3	LRRC66	DUSP16	BATF2	NOS2	PHF14	TTC22	ATP6V0A2	TMEM253	IER2	ZDHHC24	HBA2	FABP1	AUTS2	BSG	RCAN1	TEX264	DGKA	RSU1	CCDC85C	HEPH	TMEM229B	ATF3
Drug447_DN	tosedostat	ACTB	CCND1	RAB32	SH3RF1	ARHGDIA	C1orf53	EHD4	TSPAN4	RCE1	FBXO2	TAF3	RBMS2	DDX56	PTBP1	TMEM19	THBS1	DOHH	BCAR1	RHOD	IL18	UBASH3B	FADD	NSUN5	SKAP2	IFIT3	RAB35	ALDH1A3	RAB11B	CNP	HES4	ANKRD1	C3	IFIT2	KPNA2	ADORA1	OSBPL3	NRM	WWC1	RASGRP3	PDLIM5	C7orf50	ISG15	RABIF	ANXA11	SAMHD1	LIMK1	LAMTOR1	KIF20A
Drug448_DN	barasertib	AMN	CNGA1	TMEM134	NOXA1	CCSER1	TMEM243	NMRK1	GALNT8	INO80B	ZDHHC11B	RPS23	CEACAM5	KRCC1	ACSS1	GPT	SPATA7	ARHGAP25	SH2D2A	CCDC146	RHBDL1	MKRN1	SAMD12	C1orf43	ZBTB7B	CKMT1B	UGT1A1	ASIC3	ALPK1	NIPAL2	QTRT1	IRF2	CKMT1A	ENDOV	FBXO34	RAPGEFL1	RPL37	ILDR1	RPL22	BCL2L14	ZNF692	RPS6	PACS2	IDUA	MAPK15	B4GALNT3	CDK10	GLI4	STX19
Drug449_DN	YL54	HSPA6	CNTFR	POU5F1B	BCL2L2-PABPN1	MOAP1	GSPT2	TDO2	DENND2C	RMDN3	CCDC85A	AKIRIN2	RGS16	CAMK2B	IGFL1	TYW1B	RNF103	CTU1	KCNH4	TRPS1	GSTM3	NETO2	SPTSSB	SPRR2A	STK40	CGREF1	MAP2	ANGEL1	ADRA2A	LANCL3	RAPGEF2	LRP12	MAP1LC3B	TXNRD1	CDH11	NDFIP1	EIF2B5	CTAG2	SPRR1B	LPL	AEBP1	ALG10B	APOLD1	CDIP1	ARID3C	CEP68	MOGS	LGALS8	CYP4F3
Drug450_DN	PF-184	AMN	SH2D2A	C1orf226	TTC22	GJB4	EXD3	EPSTI1	CFB	TMEM229B	SURF6	ABHD14B	ACADS	MEGF6	SAMD5	MBOAT1	MFSD3	DGAT1	NRARP	ADCK5	TMEM238	RETSAT	ANKRD9	TRABD2A	C15orf48	NUDT8	C6orf136	HEPH	GUCY2C	SLC39A4	CASP5	TNFRSF14	DHX58	LPAR5	MMP28	UNC93B1	CEACAM5	CKMT1B	CDC42EP5	AHCYL2	ABHD16A	IRF9	PHGR1	TMEM253	LRRC66	COL17A1	ZC3H12D	CNNM4	CKMT1A
Drug451_DN	AT7867	MRPS17	MAP3K10	EXOC3	BSG	C7orf25	NCF2	KLF4	TSPYL4	KIFC2	MOK	C1orf226	XPA	PPIL6	TMEM234	YJEFN3	ZNF554	HR	MSH5	INO80B	FBXW9	ELL	IGFBP3	GRHPR	CEP72	ZNF316	FUZ	ZNF133	AGMO	IQCE	OVOL3	TEDDM1	ZNF565	KCNK1	SPRR1B	OR13J1	MYO16	HOXD12	ZBTB8A	EVI5L	URGCP	ETHE1	ZMYND19	UBXN11	IDNK	KRCC1	KCNK7	TRIM58	FAM186A
Drug452_DN	PD 153035	AMN	RASL11A	SMIM19	VPREB3	CKB	CHCHD10	TMEM37	SLC9A2	TMEM253	SAMD13	CLMN	ATP8A1	GJB5	CFD	RAPGEFL1	LGMN	DDC	SAMD5	ACE2	MMP28	MIB2	ALOX5	FGFR3	TTLL2	P2RY1	MYO1A	MBOAT1	FBP2	HHLA2	HTR1D	FXYD3	GPA33	REPS1	AHCYL2	GPRIN3	MAML3	CEBPA	SIRT5	ATP6V1E2	RXRA	SGPP2	PCK2	TLN2	LDHD	SLC22A23	DEPTOR	PLCE1	LPAR5
Drug453_DN	tacedinaline	TMCO6	FOXK1	C12orf66	FBXL4	C14orf93	TCFL5	RPS20	TMEM44	PRSS12	NPHP4	RGL4	PABPC1	KLHL32	RPL35A	KLF7	IRS2	PLIN1	ZC3H8	GRAMD4	RALGDS	CAMLG	RASA4B	TTC16	MXI1	PPIL6	ZCWPW2	FABP6	LETMD1	IFT80	ACAD10	FBXO41	TBC1D32	PAN2	RPS18	ZCWPW1	PHF7	NBEA	TSSK4	RPL10A	RPL7	ODF3B	CAMKK2	HIBADH	PLEKHG4	GPR135	C16orf74	LDHD	SMYD3
Drug454_DN	NVP-BEZ235	SLC38A4	CTSV	CD302	UBA2	HABP4	STYXL1	RACGAP1	PRKD3	TPX2	ORAI1	GALK1	CENPA	ZNF426	FSTL3	ANLN	TACC1	FAM83D	LDHA	DSTN	NDRG3	CAP1	ANKIB1	MAP2K2	DCTN2	NTN4	SSRP1	KIAA1841	UFSP2	FAM220A	ELOVL1	XRN2	HEBP1	TRIM58	BMP2	RBMS1	GLCCI1	ARHGAP17	OR2W3	VKORC1L1	XRCC5	PABPC4	CDC25B	SMYD3	ZHX3	DDHD2	NCAPG2	NCAPH	TYRO3
Drug455_DN	omacetaxine mepesuccinate	AUNIP	UAP1	RFT1	NDC1	PSMD5	TMEM97	IDI1	PUSL1	EXO1	ATAD3A	ELOVL6	UCHL5	GOLM1	ITSN1	ADAM15	ZNF695	TLE1	CCNA2	GINS4	LRRC59	SLC25A15	SGK3	ABRACL	WDR18	GAR1	SSU72	PSMB2	NUDT5	SQLE	TPD52	PPA2	CSPG5	NT5DC2	NELFB	RRP7A	UCK2	NCAPH2	CENPL	C2orf88	ORC1	AGTRAP	WDR3	COLGALT1	AURKAIP1	SAMD13	TMEM182	SERBP1	AK2
Drug456_DN	avrainvillamide	CCDC85C	NLRX1	WNT7B	CCDC74B	CCDC74A	CTSO	UBE2D4	SH3BGRL	NCOR2	MUL1	RPTOR	MAST4	CYBB	ATXN10	CYP2U1	PARP12	DDX56	CHTF8	DHX58	TYMP	DNAJC11	ODF3B	IFFO2	NUDT6	GCNT4	MESP1	MECR	SP140	NFKBIA	TRIM22	SPTLC3	DHODH	RNF208	MICALL1	IVNS1ABP	HNRNPD	FBXO6	SLC25A21	KIAA1522	MDM2	CTXN1	AAK1	ESAM	GPD2	ZNF488	NHS	IRF2BPL	ARNTL2
Drug457_DN	BRD-K09344309	UCHL3	PDE3B	COMMD6	MPV17	COX17	AHCY	SPPL2B	C11orf54	PROZ	ACP1	TMEM126B	LPXN	ATXN7L1	NQO1	ZNF441	TMED6	FBXL12	ENDOV	CARD11	NIPSNAP3A	SAT1	NSMCE1	SPHK2	ZBED5	MPHOSPH10	UBL5	ANAPC16	HGD	F7	INHBE	TRIM13	FGFR4	CCDC166	ING4	PEX11G	DOCK6	MCEE	UBALD2	TRAPPC12	FERMT3	FAHD2A	PNPLA4	TP53I3	TASP1	TEN1	NFU1	NDUFAF2	ASPDH
Drug458_DN	isonicotinohydroxamic acid	RPP38	ZNF823	MAD2L1BP	ZNF566	ZNF10	GDE1	PEX6	ZNF468	TRMT1L	FAM174B	ZNF761	STK40	ZNF544	ZNF585B	ZNF816	ZNF160	ZNF607	ELF1	CPLX3	TNNT2	ZNF100	LY6G5C	RAB5A	PET100	HSPA14	GLB1	LARP4B	IL17RE	AKAP8L	ZNF669	KIAA1217	CMAS	FAM47E-STBD1	PTER	NUDT5	PRKAB1	SUSD1	PALM3	ERP27	ZNF223	SS18L2	AKIRIN1	DCLRE1C	RAB6A	OAZ1	RAB20	C4orf33	C2CD4D
Drug459_DN	NSC19630	MGP	CHURC1	BATF2	SH3KBP1	C16orf71	FBXW4	ZC2HC1C	BST2	BARX2	XAF1	CDHR3	ANKS6	SLC7A7	IFI27	GJB4	IFIT1	B3GNT7	CSF2	RIN3	FBXO6	DHX58	CMPK2	EGR1	TMEM191C	MX1	REC8	SLC20A1	LY6E	NOS3	SP100	PARP12	OAS2	ITGA1	EVA1A	LXN	DDX60	PSME1	CREG2	IL24	CLUL1	DUSP15	PRB1	LGALS2	THAP10	NTN1	MTRNR2L12	KCNJ4	EPSTI1
Drug460_DN	LRRK2-IN-1	USP42	ZNF316	NPY1R	KCNC3	CYP26A1	PMS2	OPN3	CYP1A1	PURB	HSD11B1L	FAM53A	FOXK1	MEPCE	TUBA3E	HDGF	FAM186B	MYCBPAP	UBE2D4	ID3	ESR2	CBR3	GTF2I	PPIA	VPS41	UPK1A	WIZ	C1orf226	TMEM170B	CDT1	PELI3	BRAT1	RCAN1	MPLKIP	FAM220A	LYPLAL1	PTPRS	ALKBH4	MALSU1	PDE5A	EVI5L	CHRNB4	KATNAL2	PCP2	SSBP4	PPP1R21	RALA	C7orf31	NFKBIA
Drug461_DN	KH-CB19	EVA1A	HHAT	AMOT	CELF2	FAM120C	CABLES2	JARID2	CRIM1	YIPF3	TAPBP	STC2	SCAMP3	DBP	ART5	NUCKS1	NFKBIA	RAP2B	PANX2	WSCD1	LBH	LAMP2	KDM4D	NOG	KIFC1	CCDC115	CDK14	TMEM8B	TFG	HIVEP1	UBE2C	TTC30A	HS6ST1	ATP6AP1	GPAA1	LAPTM4A	WIZ	FBXL19	DAP	EVI5L	TRIM22	CHFR	CNPY3	ZNF362	EXOC3L2	MAPK8IP2	CITED2	GNA11	TLN1
Drug462_DN	abiraterone	ANKS4B	HNF1A	HGD	SAT1	COMTD1	FOXA2	CHN2	C11orf54	MRPL48	FGFR4	CYP2B6	RDH10	AAMDC	RCN3	CLRN3	GLOD5	TFF3	A1CF	INHBE	AZGP1	ANAPC16	CARD11	ACOT8	ARHGAP26	CHFR	PTRHD1	SMOC2	VIL1	CDHR2	ECSIT	THG1L	SDHAF1	MRPS33	ACAA1	KCNE3	PPA1	GGCT	MCF2L	ZBTB10	SLC39A5	KIF12	TRIM10	F7	FTH1	SULT1C2	TMEM223	MPST	SOSTDC1
Drug463_DN	KPT185	ADCY9	CYTH3	URGCP	ITSN1	NOC4L	GAB2	CCM2	DAGLB	GPR137	PHLDB2	CENPI	NCAPH	TEAD4	TBL3	AFAP1	KIFC1	CDC20	EMD	DIAPH3	FBXL18	ZW10	CDCA3	POLA2	DKK1	HDGF	TBRG4	DAP	TP53BP2	THSD4	LRRC59	PLK1	TPX2	KCNC4	IFI44	NF2	RAC1	NOTCH2	AP3D1	PHF13	ACAT2	LIMA1	ALDOA	NRM	PAGE5	PRC1	FOXJ2	PELI3	NCAPD2
Drug464_DN	pitstop2	ZNF264	ZNF584	PISD	KIF13A	DRG1	RPN1	DHCR24	FKBP4	PSMD2	MICALL1	JARID2	ZNF850	GAS2L1	ZNF114	CES3	DHCR7	SF3B5	SETD1B	CEP76	WWTR1	LRIG3	BNIP3	HS6ST2	COLGALT1	ZNF132	GINM1	POMK	CD83	KCNQ4	JOSD1	BOP1	PPP2R3A	DSE	COPB2	PFDN6	GPRC5B	MFSD2A	ZNF805	ARHGAP39	TUBA8	ECE2	QPCTL	TMPPE	RHBDD3	TLE1	MOK	SLC25A21	EIF4ENIF1
Drug465_DN	R428	BRCA2	TBL3	KRT13	GEMIN5	HAX1	ANP32B	MC1R	NF1	TRAF3IP3	XK	PTGS2	RDM1	CCDC85C	DUS4L	MIOS	SLC7A1	ARHGEF39	SFSWAP	GPR19	TBX6	ANKRD31	E2F6	TEAD4	ERGIC2	KCNC4	BRCA1	PLA2G4A	TAX1BP1	ATP2B1	XPOT	AEBP2	TNK2	KLHDC4	CHTF18	RB1	KCMF1	MTHFSD	MTR	TOMM7	AIMP1	ABCG2	USP10	RBM27	PURB	HIBADH	USP42	GTF3A	TBRG4
Drug466_DN	ibrutinib	GALM	GYG2	PMF1	FFAR4	AGR2	SYNE4	LRIG3	PLA2G2A	ANAPC16	F11R	SLC22A23	PLCE1	PDCD6	SIAE	SYT17	XKRX	EPN3	NADK2	IGSF9	PLA2G10	SOWAHD	PIR	RASL11A	SLC9A2	ACSF2	TMEM254	LGR5	HMGCR	COL28A1	PBLD	OVOL2	AGR3	CARD14	TMEM79	FOXA1	TMPPE	ARHGDIB	CLPTM1L	ALOX15	CLN3	NEK8	ASCC1	STXBP5	FAM83B	RBKS	CFTR	TFG	MUC1
Drug467_DN	sotrastaurin	IFNGR1	KRCC1	MAP3K5	NT5C3A	HAAO	PRELID2	HBA2	PDE4C	DDX56	GALNT8	DNAJC2	HBA1	PAPLN	MAP7	RALA	AVL9	CYBB	DDC	RPS6KA5	TMEM243	DPP4	OXER1	IL15	ANXA4	LIMA1	MUC13	IFNAR2	PID1	CCM2	PRELID1	MYO1A	STK31	AIMP2	OPN3	RAC1	KLF4	TPRN	NFKBIZ	FRMD3	SLC11A1	CCNI2	PSMB1	CAPN15	DYNLT1	SLC22A3	TAX1BP1	TAOK3	ICA1
Drug468_DN	A-804598	RNFT1	SCRN3	PRKAA1	COMMD6	BORA	CDK5RAP1	PLAGL1	CPVL	HOXA3	NDFIP2	FBXO4	C11orf54	PDRG1	ZNF493	STX7	ZNF577	CHN2	DMAP1	POC5	CDNF	UGGT2	HOXA2	SPNS2	SUB1	KIN	TRIQK	DPM1	RBM39	C5orf34	ZCCHC9	MITD1	PARP8	DNAJC21	FBXL3	F7	NDUFAF6	RPRD1B	ZNF585A	ZNF878	ZNF600	DBNDD2	HSD17B3	SNX14	ZNF614	PIBF1	HOXA4	LRRC69	UBE2J1
Drug469_DN	COL-3	MRPL18	ERMARD	ACACA	ARL17B	BROX	PLBD1	SPTLC1	SFT2D1	TBC1D31	PRPS2	ARL17A	MBOAT1	GLE1	BRCA1	MSMO1	COQ3	SLC35A3	GLO1	NEK2	PRPF3	AHI1	LBR	RMI1	TFB1M	KCTD3	LDLRAP1	TNFSF13	SYTL4	RASEF	SH3GLB2	FBP1	BMP8B	BRI3BP	MTFR2	DEPDC5	C17orf49	PPA2	TFB2M	KATNA1	TTF2	ATP8B4	RAB19	LRRC39	UBQLN1	GGPS1	SLC50A1	GNAQ	TRIM11
Drug470_DN	ABT-199	KIRREL3	KAT6A	TIMP2	PIK3R4	KRT13	SLC37A2	ACTL6A	BAIAP2	RBM27	PSME1	NONO	PLXNA1	PHF2	MECP2	HRAS	SOX13	ARF3	GBP1	IFT46	PHLDB2	TRIM8	PLCXD2	BPTF	DOCK9	TTC7A	AMOTL1	SMAD3	HSPA6	ATOX1	LAS1L	PLAT	DCPS	TEF	TEX2	PIK3CA	TDRKH	MED12	LARP1	INPP5F	KMT2A	TAF1L	LPAR1	PI4K2A	ARHGEF12	U2SURP	C1R	PGAM4	AP3M2
Drug471_DN	ETP-46464	GAB2	TLE1	UBQLN1	RAB42	TBRG4	RACGAP1	TAX1BP1	TMEM109	CDC20	RARRES1	BUB1	ATG7	PDE6D	CDC14B	NANS	C4BPB	MPLKIP	KBTBD11	CYTH3	KIF20A	AIMP2	HDAC2	OGDH	ZNF695	MITF	MEF2C	ZW10	TMEM171	DHX37	SAP130	DIAPH1	TEAD4	OXSR1	SECTM1	LMNB2	DDX10	KDELR3	S100A5	NDNF	BORA	ANAPC1	FH	URGCP	ITSN1	NOTCH2	CDKN3	ITPK1	ZNF595
Drug472_DN	marinopyrrole A	CTPS1	RRP1B	MND1	ARHGEF10	TMEM201	ENOPH1	ARSK	CDC7	SRM	ABCE1	MPL	SLBP	CCDC138	NUDC	DEPDC5	CENPM	RRP1	CTRL	LYAR	BLOC1S5	DFFA	PWP2	PLK1	PELP1	AUNIP	CAD	WRAP53	NOL9	ELP5	NOC2L	TMEM25	NUTF2	ZNF714	PPAT	GTF2H4	NUCB2	CNN3	FAM207A	C1orf174	AURKAIP1	MRTO4	SLC19A1	TUBA1B	TRMU	MCM5	FANCA	NUP93	CCDC134
Drug473_DN	methylstat	ALG10	ACAT2	RNF144A	USP31	CLCC1	PSMB2	TBL3	SNX27	TACC3	TCTN3	MSTO1	COLGALT1	DONSON	DAGLB	ZNF714	PSMB1	ATXN2	AUNIP	SART3	DDX20	TBP	CITED2	CSPG5	WDR3	DAZAP1	XPO5	CCHCR1	S1PR2	SF3A2	LRRC59	ACLY	IPO8	UBR4	SLBP	PIEZO1	GTF2H4	SARM1	PLK1	GNS	CCNF	FAM166B	ITSN1	LAP3	PSMB4	DBF4B	MTMR4	NCLN	AMER1
Drug474_DN	BYL-719	ALDOC	SCD	MVD	TCEA3	ABCB6	GALNT2	SLC11A2	HSD17B7	GNS	IDI1	HMGCS1	GLCCI1	ACLY	SLC38A4	LRP1	TBRG4	TMEM182	FOXO3	USP24	KCNC4	PTPRF	YY1AP1	SESN1	HDGF	MVK	ITSN1	CLCN5	DAP3	LAPTM4B	MDN1	GALC	HSD17B8	PGRMC2	HMGCR	PBX1	CKB	NOD1	NT5DC2	TMED4	MTA3	B4GALT3	ECHDC3	CCDC85C	PIGS	LPCAT3	PIGZ	XPO5	SRSF12
Drug475_DN	GSK2636771	NFKB1	PER3	WNT10B	TADA2B	COASY	CKAP4	CMBL	HTT	TCTN3	AFG3L2	NCAPD2	TBC1D14	SLC25A1	NDUFS2	ACACA	ATXN10	ACLY	ST3GAL5	MFN2	ADD1	HOXB13	GNS	MVK	SREBF2	NUDT9	NCLN	PRC1	CLTC	FAM120B	LIMCH1	SEC23A	LETM1	RPTOR	CDT1	TACC3	NAGA	BPHL	ERC1	IPO9	PRKDC	MAEA	NMT1	HMGCS1	LAPTM4B	MT1F	ACO2	C1QL4	MMS19
Drug476_DN	JW-74	NUDCD3	NPY1R	OPN3	C7orf31	ARHGEF28	POU2F3	PPIA	PSCA	FLNB	VPS41	PURB	MATN1	HDGF	FAM220A	FKBP9	CDK20	HERPUD2	PMS2	USP42	DGKA	TNRC18	RASAL2	STXBP5	IGSF9	ADCY9	YKT6	NTN1	SERTAD4	CYTH3	CRIP2	JUNB	GCNT4	CDK14	EPHA1	TRIM22	MALSU1	PRKCG	RNF39	FAM83A	TSPAN17	ZNF316	TSPAN2	TNS3	PELI3	STEAP4	CDK13	NENF	EVI5L
Drug477_DN	necrosulfonamide	TEAD4	LAP3	TULP3	MOV10	DAGLB	KIF4B	NOTCH2	HSF2BP	GNB1L	RNF144A	C7orf61	ARHGEF17	TPCN2	HYAL2	ZDHHC24	TCOF1	PPARD	INCENP	NPEPPS	POMGNT2	SEMA3B	FKBP4	FZD2	CYTH3	EHD1	ANK1	CPS1	PAQR5	TCTEX1D2	TMEM25	FOXJ2	LAS1L	SART1	SMARCAL1	NUTM2B	IQSEC2	FHL3	AFAP1	BARX2	KCNE2	DDX60L	GAB2	KLHL22	TPRA1	GPR137	MYBL1	CDK16	TRIM28
Drug478_DN	HBX-41108	PSME1	FOXJ2	CDK16	GINM1	PODXL	LRG1	BARX2	ZNF165	SNX8	SNX9	USP9X	SBSPON	ACTB	RALGPS2	IFITM3	CST6	ELFN2	EIF2AK2	LINC00514	INTS1	CDCA3	CYTH3	TCOF1	ADAR	PATL1	PARP14	FBXL18	KIFC1	ICAM1	MKI67	PPARD	SETD1B	ARHGAP29	KIF23	CD47	CYP2C8	MAD1L1	EVA1A	EBP	SNRNP200	STT3A	ZNF185	CDC20	TAB2	APLP2	HUWE1	MBOAT7	HRCT1
Drug479_DN	palmostatin B	ZNF426	TRIM6	KDELR2	NR4A1	ARHGEF26	CCDC102A	ACTB	MTX1	UTRN	RAC1	SECTM1	PRCC	ORMDL2	TBRG4	PSMD4	DAGLB	TNS3	DHX37	CDC20	DDX56	PPFIBP1	ABCC4	FAM25G	PXDC1	BATF	TP53BP2	CDK2AP1	FBXL18	AIMP2	TPST1	EIF3B	PDE4DIP	TUBB6	DDX23	GLI2	TMEM19	TLE1	FZD8	ANKMY2	BZW2	FBXL19	CITED2	ILF2	ITSN1	PSMB2	RAB35	RHBDL2	VCL
Drug480_DN	JW-55	PHLDB2	FAM20C	ARHGDIB	KLF2	PSME1	WNT7B	PROM2	REPS1	RARG	IL1RN	P2RY2	PODXL	TTC9	LTBR	ZNF185	APOL1	ARHGEF37	S100A7	KRT4	LAMC1	HRCT1	STXBP5	PPP1R14C	MAOA	CCM2	PRSS23	RHBDL2	KLK7	DAG1	FAM83A	SAA1	CTSH	S100A9	STEAP4	APLP2	HMGCS1	TMBIM6	GIPC1	ADAR	ABHD4	IFIT2	RPS6KA2	SLC44A2	IRS1	LCN2	SLC7A7	DIAPH1	MARVELD1
Drug481_DN	AT-406	TNFAIP2	ZNF185	CNGA1	PSCA	IL1R1	OPN3	WNT7B	TNK2	MSLN	RALA	SLC20A2	F8	TULP1	LY6E	NOD1	HOOK3	STEAP4	GLIPR1L2	LCN2	MAP3K1	BOK	SCEL	CDK20	ARHGEF28	RAC1	COX6B2	SSH3	CRIP2	POMP	CLIC3	LYPD3	SDCBP	HGSNAT	NCOA3	PMS2	ZFP36L1	IL1RL2	ZNF655	WWC1	ABCA7	ATP2B4	EGFR	ENKUR	FBXL18	TMEM106A	CDKN2B	EFR3A	USP25
Drug482_DN	salermide	PELI3	ZNF79	CCDC85C	DDX31	RNF20	CADM4	NCLN	SLC25A23	SAMD4B	PEX19	TANC1	BCR	TGIF2	PTPN1	NELFB	RAPGEF1	IGSF9	MAP4K2	TMEM131	REPS1	CYTH3	ATG7	SAP130	DOCK9	SEC16A	TBC1D10A	PTK2	PPME1	ADAM17	RNF208	SLC35E1	JARID2	MED22	MED16	TBC1D13	DGCR2	NUP214	NOC4L	TMEM97	PPP2R3A	USP24	NDNF	UAP1	UPF1	AFAP1	UGGT1	GUCD1	TOMM5
Drug483_DN	WZ4002	PPP1R14C	CNNM4	STXBP5	ACSF2	IL15	LAMA4	CYBB	REPS1	MT1G	ATP8B4	OSR2	AFF1	LGMN	SESN1	IL20RB	MKNK1	CCDC85C	CAMK1D	RNASET2	BTBD7	HMGCR	NADK2	PADI2	AMOT	KLF11	GPRC5D	PAQR8	CKB	FBRSL1	ARHGDIB	CFD	DGAT2	CARD14	ZNF610	DCAF4	COCH	GAN	TFAP4	VPREB3	IFNGR1	SPPL3	ZNF518B	IGSF9	SYNM	FZD7	TBL3	HEYL	MEF2C
Drug484_DN	ML334 diastereomer	MUC20	LY6G5C	LIPH	SLC44A4	MAP1LC3A	ERP27	CTSS	C2CD4D	RIPPLY3	APTX	C9orf152	CLTA	SLC22A18AS	CDC37	ANKRD22	GMDS	PLAA	EFHD2	SLC27A3	GNA14	CRIP3	RPP25L	PTPRH	LIPM	TMC5	AGAP2	SMIM22	BCL2L15	ELP4	MRPS21	UEVLD	GGTLC2	GNE	STAMBPL1	HNF1B	GGT1	BDH1	THNSL2	SEPHS2	NEBL	FUT6	TEX12	GAK	RNF223	ALG1	LRRIQ4	MSRA	COL9A2
Drug485_DN	GSK1059615	ADCY9	EXOC6B	ERC1	SMARCAL1	ARHGEF17	ETNK2	PHF13	NOTCH2	RNF216	TMEM192	TULP3	TTC7B	TRPC1	NCAPD2	ALG9	FAM168A	SLC29A4	AAK1	LLGL1	DDHD2	ELP3	SERTAD2	CAD	PRKG1	CYBRD1	CDCA2	PPME1	SORBS3	PACSIN3	GIT2	CCHCR1	NMT2	ASTN2	EIF4G3	PAPSS1	DIAPH3	ANKMY2	FAF1	IPO5	SNTA1	TBC1D14	PRCP	GLCCI1	ASH2L	PLOD2	DHX57	CCNI	CCDC80
Drug486_DN	BRD-K55473186	HES7	CDK8	PDE9A	LRIF1	FAM155B	DNAJC1	NUBPL	MT-ND6	DDN	ABCB1	RYR2	MAGEC1	NPNT	DHRS2	ZNF785	MAPK3	FLRT3	RMDN3	HSPH1	DCDC2	SLC35F5	SPATA25	GPX3	GMEB2	SLCO2A1	FAM8A1	UCHL1	CDHR5	MTUS1	GSPT2	ZNF277	FGF13	CLDN2	RANBP3L	ZSWIM1	CAST	XPOT	NRN1	SIAH2	GAB1	UBE2E2	ZSWIM3	MTRNR2L3	SLC7A2	WDR77	SLC2A14	DIDO1	IFRD1
Drug487_DN	VAF-347	SLC6A9	OR2AG2	EPGN	SPNS2	RRNAD1	HOXD9	RIPPLY1	IGSF22	ADAM20	AC093323.1	KLHL31	RORA	CYHR1	TNNT2	CCDC166	RNF170	HSFX1	SLC5A2	RASD1	CEBPB	AK3	KIAA1217	SPNS3	SPATA9	TUT1	FXYD4	FAM155B	CCR4	STK32A	SPRR2D	MFSD3	CYB5B	FOXQ1	EIF2A	TEX29	GTPBP2	SPINK1	MOGAT3	CDH26	PCP4L1	NIT1	SHARPIN	RANBP6	ZNF785	PALM3	ZNF707	RPS6	NEBL
Drug488_DN	BRD-M00053801	RPS21	CNBP	RPS7	TGIF2	RABEPK	EXOSC7	NRIP2	HLF	CEBPZ	COA5	TSTD2	GOLGA7	RPS3	EIF3M	ZC3H8	SRSF7	RPS27A	DEPDC4	PMCH	TOP1MT	FKBP5	MIOS	ANKRD46	TMCO6	SLC25A26	SOWAHC	CPNE7	BOLA3	MCMDC2	NDUFA11	SLC7A2	CLNS1A	CCNB1IP1	LETMD1	RPL14	PFDN4	CRIPT	TSACC	C12orf4	TTC37	RPS15A	MAT2A	EIF2A	RPL6	TBC1D23	ZNF567	CREB5	RPS11
Drug489_DN	thalidomide	HOMER2	ANO1	MUTYH	SH3BGR	NDUFS5	PRKACB	MPO	DLX3	CBLN3	RCOR2	FBXL8	FOXO6	CTXN1	ANO7	C1orf50	ICAM5	MAST1	C1orf122	SLC2A6	DGCR6	IGLL5	KLHL17	SDF4	TMEM39B	ENY2	STRIP2	ZFP69B	RPL39L	PNPLA3	PRTN3	SYT17	RNF187	PUSL1	PRRT1	KIAA0825	NADK	HLA-DRB1	RNF208	CD53	SLC2A11	DAPL1	IER5	KIAA0319L	ROPN1L	HLA-DMA	MUC1	TTLL7	VWA1
Drug490_DN	MG-132	CBS	FAM98A	TOP1	PEX19	SMC6	SAMHD1	IFNAR2	CPSF3	PI4KA	NELFCD	ALDH1A1	SUPT20H	FKBP1B	PRKAA1	METTL2B	LMBRD2	VAPB	STK4	ANO10	TAF4	RAE1	CCNK	ARPC5	CAST	RRP15	ZNF701	COBLL1	POMP	MSH3	ARPC1A	UBL3	PFKFB3	SUCLA2	FAM217B	ESD	GID8	TIPIN	CHAMP1	TNS3	RGS22	POLR3B	YKT6	SIRT2	ABCF2	AURKA	ZHX1	EIF3B	ILF2
Drug491_DN	belinostat	IRS2	ZNF250	ZCWPW1	RAB6B	MNS1	PLIN1	ATP7B	TMCO6	RAB41	EEFSEC	RALGDS	CHAD	RAB24	RNF157	PCP2	ACAD10	CCDC173	TMTC4	FBXO24	ACSF2	HS1BP3	SEMA4A	CLYBL	ADAMTS13	PRSS12	CDNF	ZC3H8	C17orf78	GIGYF1	PCID2	NICN1	POLR2H	RPS20	KCTD2	ZNF623	KLF7	NR6A1	HLF	SMKR1	NRBP2	CAPN10	ALOX12	GATC	TTC16	RPS23	RGL4	LYST	NHLRC3
Drug492_DN	O-6-benzylguanine	BLVRA	RSRC1	CTDSP2	ZNF112	ZNF527	C1orf43	PSD3	PLA2G4A	ALKBH6	ZNF658	BBS9	TBX6	ZNF571	PLCL2	SNAPIN	TTC30B	BTBD2	RPS28	FAM172A	PIAS3	CYBRD1	LRRC37A	PIGV	EFNA5	ZNF585B	NBPF10	ADPRHL1	BTN2A2	DAND5	TRIM32	TMEM101	RPL23	LRRC37A2	HEATR6	ZNF234	PTK2	TTC30A	KDM4D	PIBF1	GIT2	PKN1	ZNF493	PC	MRPL24	C6orf89	ZCRB1	ZBTB6	ZNF260
Drug493_DN	BRD-K90370028	C1orf122	SERINC2	CPSF1	CUZD1	ANKRD16	SLC52A3	SYS1-DBNDD2	THEM6	NDUFS5	IFRD1	SPRYD3	LRWD1	DGAT1	SULT1A4	PTPN12	TH	STRIP2	CYP2D6	GNG13	TUSC2	KAZALD1	SDF4	HSF2BP	SLX1A	NLRP9	S100A4	ALX3	PAGE1	SIK1	SLX1B	MUTYH	MSX2	CST3	DDAH2	AKNAD1	ARHGAP39	PAEP	ARID3B	ALPP	ROM1	S100A11	KRT8	TMEM238	MYCN	ABHD12	MBLAC1	CXCL1	B3GALT6
Drug494_DN	cediranib	ARPC3	ANKMY2	HAX1	DUSP12	C7orf31	GBA	ESAM	RAB35	TNS3	KANSL2	SMARCA1	C12orf4	RBMS1	ADCY9	ZNF461	DST	MIOS	HPGD	PFKP	RPP38	SMUG1	FEZ2	SPATS2L	LAMP2	AEBP2	CYP1A1	MAGT1	C2orf16	PLS3	SENP1	LAMC1	PLOD2	ZNF566	PLBD2	USP15	AMOT	ZNF26	BZW2	RAD51AP1	ZNF14	PITX2	ZC3H12C	NRGN	PHTF2	VAMP7	CNEP1R1	KIN	ANKLE2
Drug495_DN	BRD-K48477130	PGM2L1	ZNF432	IL6	KRTAP2-2	APEX2	OSR2	KRTAP2-1	ZNF610	COL13A1	TM7SF3	CARD9	EMC6	KRTAP2-4	THSD4	NAV3	FXYD7	KIF4B	MYPN	SAMD11	LAMA4	ZNF827	NEK5	FTSJ1	ZNF14	TPM2	FAM25A	EXTL1	C17orf50	STRIP2	SEMA5A	ABHD12B	ZNF571	ZNF614	EXO5	ZNF177	SCARF2	NYNRIN	ABHD14A	LOXL2	SAC3D1	NLRP1	DCLK2	NBPF4	MANSC4	AMOT	MFSD5	NREP	HIVEP2
Drug496_DN	AZD1480	AHCYL1	PUS7	HMGN5	ZNF133	NRAS	DDX20	ESPL1	PTCD1	WDR47	MLH1	EFCAB7	MAGI3	OMD	CLN6	ZNF518B	IPO13	POLR2I	SLC16A1	ASB13	PSRC1	ABCB6	RAD54B	GALK1	SLIRP	BCAS2	OMG	WDR3	SIKE1	FAM185A	DDX1	ZNF398	VTI1B	DCLRE1B	SCARB1	PDAP1	LIN7B	THAP8	FABP5	ARHGEF26	UBR1	TTF2	CDC25B	BMP2K	PSMC1	LRIG2	POLE2	PEX1	UHRF1BP1L
Drug497_DN	BRD-A05715709	FEZ2	C7orf31	SCRN3	TRPC1	ANGEL2	RAB3GAP1	RBMS1	SMARCA1	SMUG1	IPO9	RHEB	ZBTB12	CDC42EP3	SPATS2L	LEPROT	ANKMY2	C2orf16	ZNF212	ZFAND3	CWF19L2	IQCJ-SCHIP1	GIT2	STS	RAB3GAP2	ZNF14	RAP1B	STAM	DZIP3	ZNF611	SLC2A4RG	MTPN	ESAM	IGSF1	ROCK1	KIF14	EGLN1	ABI2	NAGK	MSH6	NFE2L2	CCNT2	RICTOR	MCPH1	GTF3C2	ASB8	SENP1	FAM168A	CCDC15
Drug498_DN	docetaxel	HSPE1	DBF4	PATL1	HJURP	TBL2	RPP14	ZNF57	ETS2	HEBP1	APAF1	PAPSS2	APIP	TTC19	TOR1B	GMDS	ELP4	DNAJC24	STAMBPL1	GPD1L	CNOT10	STK40	ATP6V1C2	BSG	CMPK1	LGR4	TRIM36	MTCH2	HIPK3	MYB	HNF1B	C1QL3	ETFA	RRBP1	PMPCB	THOC7	INO80D	IFNLR1	GEN1	C2orf69	ARMC10	MTFR2	RACGAP1	CDCA8	PMM2	UBE2F	DSG2	POLR1C	ESYT1
Drug499_DN	BRD-K99006945	DOCK11	TUSC1	PSORS1C2	APH1A	NEDD9	TRADD	FAM131A	SLCO5A1	POU2F3	MFSD1	RPRM	GJB2	IRAK4	CHRM3	UGT1A1	ATR	OS9	MYO16	C2CD4A	TSPAN31	LPAR6	RASA4B	RNF39	ZNF426	ANKDD1B	KAZN	SMIM2	ALKBH6	ACP5	ALDOA	HSPA1L	EFNA1	RAB25	UGT1A10	SNAPIN	TRAFD1	CD44	NMB	HEATR4	PLA2R1	SDHAF1	MPLKIP	GK3P	DEFA5	PCDHGC3	DGKA	SLC46A3	SDCCAG8
Drug500_DN	tivantinib	PSMA5	ARL6IP5	AK2	GNAI3	PEX3	C1orf112	TMEM243	NRAS	SLC16A1	ZNF714	SIKE1	TTF2	WDR3	NUDT5	BCAS2	RAP1A	SASS6	RTCA	TAF13	RMI2	PSMB2	PCMT1	CSDE1	DCLRE1B	AURKC	DAGLB	SCARB1	DYNLT1	CAPZA1	RAB35	GNG3	CTPS1	DMD	NOP10	ATAD3C	PDK4	ATAD3B	PRPF38A	GDAP2	PUS7	EIF3I	TNS3	TRIM33	TUBA1B	ANKMY2	ACTB	C5orf34	HPS5
Drug501_DN	trametinib	KRT23	KRT12	ZDHHC9	GNPTG	ZNF3	PYCARD	BCAP31	PADI1	KRT20	C8G	SAMD10	PTK6	PLA2G4D	GALNT9	PEX16	NAPEPLD	SLC10A3	TRAF1	CHN2	MYEOV	GJC3	HOXB8	TAF10	CTSD	BSCL2	NPEPL1	SPNS2	TGFBI	CLDN3	ZDHHC23	RASSF10	ARFGAP2	ZNF296	SLC41A3	UBL5	PDE4C	RNH1	C19orf25	MSLN	ISG20	SPNS3	OR6A2	RNASE1	ACOT8	ATG9B	B2M	CST7	SHB
Drug502_DN	RO4929097	NKPD1	SVEP1	NIPBL	SYCE3	PPP2R3A	RLN1	FAM220A	WNT7B	CARD14	SLC44A5	MAP10	WDR11	FKBP9	GID8	ABTB1	PMS2	KLHL36	EFHB	GRID2IP	UBALD2	GNGT1	ANKK1	SOX13	STK19	COIL	NAPSA	TRIM29	NCOA3	F8	NLRP14	FAM53A	TEF	TNRC18	EXOC3L1	HSPBAP1	GBP2	CDIPT	TOMM7	TIMP3	SERINC5	TNFAIP2	NR1H2	MBOAT4	TMPRSS9	JOSD2	COX7A1	DMPK	ENDOV
Drug503_DN	dinaciclib	XK	ABRACL	MRPS35	CSTF2	DHCR7	ITSN1	AUNIP	ATAD3A	MVK	KATNA1	SLC25A33	AHI1	AK2	CYBB	UAP1	LAP3	MEF2C	GNL2	CPS1	SNRPB2	CDC123	ENOPH1	KIF16B	CD320	ACLY	PAQR8	CACNB2	ATG4C	RPS6KA1	PRPF38A	NPNT	SYDE2	POLE2	TSFM	SERAC1	E2F2	ATAD3B	RWDD1	SLC25A19	LRPPRC	C1orf109	SCLT1	NCLN	NDC1	DDX31	FASN	NUDT5	AMD1
Drug504_DN	MLN2480	C3	ANKRD1	SLC2A4RG	ZNF329	CD74	VGLL1	GPAA1	ZBTB12	JPH2	PEA15	ZBED6CL	ARHGAP4	FAM107B	TMEM14C	HDGF	RASGRP3	ERGIC3	LAMTOR1	POFUT1	CALD1	PACS1	GATA3	ZDHHC24	FBXO2	ABHD12	TGM2	GPR143	TNFRSF21	L1CAM	RALY	DYNLRB1	RHEB	C6orf132	MANBAL	MCAM	HSPG2	OTUB1	TTPAL	YIF1A	CHMP1A	CYTH3	NFKB2	S100A11	RCE1	KRT8	KRTAP3-1	PSEN2	ZDHHC12
Drug505_DN	BRD-K51831558	CCDC85C	C1orf35	TAZ	RBMX2	CHTF18	FAM50A	SAC3D1	TMEM185A	LAGE3	TRMT2B	CETN2	SLC25A14	PRPF3	OCRL	FAM3A	UBL4A	C17orf67	CXorf56	PAGE5	FMR1	RPL39	ASB16	SEMA5A	IL15	CACTIN	SLC39A3	PSMD10	TMEM160	LONRF3	CENPB	SFSWAP	THOC2	DOHH	ZNF316	NKAP	CCT6B	STOML1	RBM44	F8A2	PHKA1	CSTF2	SPDYE6	NAGLU	TOMM7	HTATSF1	HDAC8	CCDC92	SMAD6
Drug506_DN	istradefylline	SNX13	MRPL32	XKR9	BRAT1	KRCC1	STON2	FAM220A	NT5C3A	PAPLN	ZNF273	MAP3K5	F11R	CBR3	ZNRF2	RTN4RL1	SPDYE3	GNRH1	RAPGEF5	RFX2	STK31	SLC44A5	PLXNA2	LIMA1	NUP107	FKBP9	TMEM243	TOMM7	NAT1	ACSL3	AGR3	GGCT	ZNF77	PMS2	CTSV	NRIP1	MOK	HBA2	RALA	ATG5	CHCHD2	LDHC	CPEB2	TMEM167B	ZBTB8OS	TMEM126B	NOD1	BZW2	HBA1
Drug507_DN	MI-2	CD302	MYBL2	IFT52	CELSR3	CDT1	ZBED6CL	ZNF512	HDGF	TRAPPC2L	USP12	B3GNT9	DEAF1	COG4	GALK1	PAGE5	PTCD1	HBA1	HBA2	PPP1R36	C5	HABP4	CHMP1A	NPHP4	ARF5	FASTK	DHTKD1	SLC38A4	PCIF1	VPS4A	C2orf16	PHYH	TPR	RPN2	RPRD1B	UBE2C	HPDL	STYXL1	PALB2	PUS7	PLCG1	GTF3A	BZW2	SYNJ1	DDX56	GEN1	CPSF4	OTUB1	BCL7B
Drug508_DN	BRD-K42260513	ZNF71	HUNK	MT-ND6	UBALD1	ABCB1	PHLDA2	SLC25A22	MRPL23	EEF2K	SMIM17	ZNF420	GNAT2	ZNF559	CHMP5	NEBL	RPP25L	PAQR4	MYRIP	CHRNB1	CCDC107	P2RX5	CA9	ICAM2	BEST4	SIGMAR1	PLP2	HOXA11	TRIM10	GLRX	WDR77	ACADVL	ABCB4	ZNF738	ZNF486	ZNF470	TM4SF20	RAC2	HOXA9	OSCAR	GPR155	ELP4	HRCT1	HOXA7	STX1B	ZCCHC24	LGALS1	IFIH1	KATNB1
Drug509_DN	alvocidib	XK	MRPS35	NAT10	UQCRC2	KBTBD8	MARS2	ZNF598	GTF2H1	FDPS	GPD1L	NDUFAB1	SLC25A33	POLE2	CLUH	AIFM1	ITSN1	DNAJA3	SERAC1	LAP3	USP7	CD320	SATB2	RPS6KA1	RWDD1	WDR18	EPB41	ACLY	SCLT1	ACAT2	TBC1D24	GNL2	GOLM1	PRELID2	SYDE2	GALK1	SLC25A19	SLC31A1	AMD1	SRPK1	FAR2	NARS2	DAZAP1	GXYLT2	PDXDC1	CA7	LSS	NMNAT1	DECR1
Drug510_DN	CBB-1007	LBH	GRINA	ZNF773	APCDD1	ETV1	FAM122C	MYEF2	GATA3	ZBTB12	ABCD1	ZNF503	DPYSL3	ARHGAP4	PRTN3	CGB8	LTBP3	TIMM17B	TNC	HOXC5	RAPGEF4	ZNF550	AMOTL1	ADRA2C	FERMT2	AGPAT1	PPP1R2	PLK2	RGS19	GLI3	CITED4	KRTAP2-2	KRTAP2-1	IGDCC3	IFI6	C14orf39	WWTR1	CARD9	ASPSCR1	COL13A1	C3orf14	YPEL3	OBSL1	FKBP10	EPHA4	OLFML2A	CRABP2	ST3GAL4	HDX
Drug511_DN	BRD-A86708339	NABP1	SLC7A7	CCL20	UTP14A	ABTB2	DNLZ	CDHR2	ZDHHC9	MRPL41	URAD	RNH1	FRMD5	VAC14	SIRT6	CXCL2	S100A6	NOC4L	IRAK1	SQSTM1	TMC7	FSTL3	CTSC	NAA10	CCDC85B	PDF	EHD4	IL9R	PPP1R14D	NDP	PHLDA2	HMOX2	MGAT4B	TGFBI	PEX16	GJB3	OR6A2	ZC3H12A	CXCL3	PAEP	COTL1	C8G	FAM3A	PAGE1	IL2RG	ITPKA	MBLAC1	BCAP31	CTSE
Drug512_DN	PF-3758309	CD68	CHCHD2	LYPD3	ODF3B	IL10RB	SEC14L2	SPDYC	PTPN12	MDK	GLIPR1	IFITM10	PRDM13	SLC38A6	PF4V1	SKAP2	SOGA3	CTSV	CARD6	RNLS	BRAT1	CCDC71L	POLR2J	SUMF2	RBMS1	ARPC5L	CRCP	ARPC1B	PXDC1	NSUN7	ALG8	FBP1	ARPC3	HBA2	NTN4	TSC22D4	NAGS	RRAS	THRB	LRP11	RABGEF1	C1orf226	HPGD	STX1A	GRAMD1C	HBA1	RHBDD2	TCN2	YKT6
Drug513_DN	dabrafenib	MYBL1	SEC61A2	CDC20	MRPL55	C7orf50	B3GNT9	DEGS1	CCND1	ACBD7	FAM107B	C1orf216	MASTL	CALHM2	GJC2	HABP4	HSPB11	ZBTB2	CTPS1	HLA-DMA	SNRNP25	PABPC4	TUBA1B	CUEDC1	ZNF519	PEX3	MCAM	UBASH3B	L3MBTL1	TAF13	ACP2	UPP1	PLK1	TSPAN4	EXTL2	UBE2E3	EXO5	IQCD	TMEM14C	C5orf34	OR10AD1	ACTB	LRRC42	INTS1	FAM3C	CTSG	NMT2	ZNF221	EBNA1BP2
Drug514_DN	SZ4TA2	ZNF26	FAM107B	UCN	LRRC37A3	FAM120C	CPVL	SLC16A2	ZNF329	PIEZO1	ANKRD26	ATP6AP1	CAPRIN2	PECR	PLEKHA8	C7orf31	GPRASP2	SH3BGRL	L3MBTL1	YY1AP1	KRT81	ZNF566	ZNF615	CMTR1	C2orf16	DUSP12	ZNF337	TPM2	FAM219A	FMR1	ZNF585B	FAM122C	TMEM175	CHM	ZNF83	TMEM187	TAS2R31	DZIP3	EFCAB2	TMEM185A	UVRAG	CDC42EP3	POLE	EXO5	PIN4	GLIS2	LAMA4	ZNF449	CCDC154
Drug515_DN	AT13387	RNH1	DNAJC1	VDAC1	RPS6KA4	ARFGAP2	CTSA	RMDN3	TSPAN6	PRELID1	TIMM13	PBDC1	NAT10	HNRNPAB	SAAL1	SPRY4	NSUN5	ALG1	FAM186B	MAP2K2	IRAK2	DDX20	PPP6R1	MAPKAPK5	ATP6V0A2	LPCAT3	EIF4G2	UACA	PKMYT1	DKC1	VPS4A	CEACAM6	TSR3	AXIN1	DNAJC24	CLCN7	TBP	DGAT2	XPO6	NOP2	MGAT4B	NKRF	TMEM150B	VPS16	TRAP1	HRC	TBL3	RPA4	RRP9
Drug516_DN	BCL-LZH-4	DLL1	SLC9A2	ABCA1	VAPB	RAE1	NELFCD	MRGBP	PRADC1	SCD	GMEB2	PSMA7	DNAJC5	SNAP23	TAF4	MTMR6	LGR4	HECTD3	PRKAR2A	ADRM1	RNF114	SPTSSB	C2orf88	FFAR4	CFTR	RCAN1	SPINK4	ERF	YTHDF1	MEMO1	DIDO1	UQCR11	ZHX1	POLRMT	ZFP36L2	HBA1	HAAO	SMPD3	TLN2	DDC	REG4	GID8	C1QL3	RAB10	RNF32	CNST	PID1	RAB1A	MYO1A
Drug517_DN	skepinone-L	PRPF4B	CHML	HSF2	HNRNPH3	PHF13	PLEKHA8	KMT2A	QSER1	NMT1	UHRF1BP1L	CDK2	ARHGEF17	TEX30	OSBPL9	CCDC15	SMARCAL1	TUBA1B	ZNF695	FAM166B	RAP1A	TUBB	SLBP	PSMB1	EME1	KPNA3	EFCAB2	TUBG1	ACAT2	NDRG3	NUP85	RFC1	STX16-NPEPL1	KCTD3	UBE2T	NDUFAF7	VAMP7	DBF4B	IPO5	AURKC	PM20D2	MSANTD3	CKAP2	TMEM9	RNF115	SYCE2	BRIP1	CDC7	CENPI
Drug518_DN	PF-4800567 hydrochloride	QPCT	PRKCD	DOCK11	AZGP1	CTSE	SYS1-DBNDD2	GREM1	PTPN22	SFTA2	HSPA1L	SPINK4	KCNE3	PDX1	MT-CYB	CLDN2	SLC40A1	TNIK	PKDCC	CCDC170	CA13	TM4SF5	MT-CO2	PPP1R35	ZNHIT1	MT-ND2	MT-ND3	ZNF350	GUCA2B	ALAS1	PLOD3	WDR77	ZNF470	DEFA5	CLCN1	DDAH2	MT-ND1	MIA2	SLC17A4	DAB2	TSPAN12	KALRN	FCGRT	CA3	BATF	TESC	CLIC1	TMEM47	BCL2L15
Drug519_DN	avicin D	WIPI2	BRAT1	NIPBL	ARF5	CADM4	CHADL	TRIO	ATL1	TESK2	ALG8	MOK	PDCD6	YKT6	RGL2	TTYH3	LAMTOR4	GOLPH3	YIPF2	VSIG8	PPP1R16A	LIMK1	MAP4K2	AHR	ERGIC3	MTMR12	LYPD3	SLC2A6	WDR70	EPB41L4A	TMEM14C	EXOC3	NDUFAF6	ABHD12	DNAJC21	CBR3	KLHDC8B	VPS13B	ZNF442	SHROOM4	PIP4K2C	CHCHD2	RBMS1	SPDYE3	ZNF45	RTBDN	CCSER1	PPP2R3A	POLR2J
Drug001_UP	CIL55	BANF1	CTXN1	MGAT5	TRIM28	ADAMTS14	SHKBP1	NUDC	KATNB1	MRPL36	NXN	PTK7	HBG2	CXCR4	C9orf116	PAFAH1B3	POP4	C11orf49	PEX16	ARMC6	CLP1	B9D2	MARCKSL1	ARID3A	CUTA	EFHD2	BRMS1	RGCC	CARS2	HSPG2	B3GALT6	SOX4	AGAP2	SKAP1	LAMP1	TRIP13	RPS10	UCP2	MSRA	AFP	RAB36	DPP3	PHLDB1	IGFL4	PRPF31	SNRPA	PTMS	POLD1	GPR173
Drug002_UP	BRD4132	CREB3L1	XPNPEP1	VSIG10L	MPPE1	NDUFB8	EXT1	VAPA	RDH11	MAN2B2	PEX6	TBC1D9	CALM3	RPL39L	LMO4	EVL	HPS6	CDR2L	AP2A2	FIZ1	MED18	EGF	MBLAC1	ACVR1	NFYC	PHF23	TNS1	NFATC1	KDM4A	RNF19B	SESN2	SSPN	UBL7	SLC25A3	MMD	PRKAR2B	USP14	VIPAS39	ADRB1	C18orf32	FAM20C	GLI1	SLC39A7	NUAK1	LEFTY1	REG4	CHRD	RADIL	NPTN
Drug003_UP	BRD6340	HS3ST1	HBEGF	KLF8	FABP6	SOX13	PLD1	RASGRF1	TNS4	PIK3AP1	LNX1	CREBRF	SLC2A12	RAP1GAP	VRK3	DNAH5	EFNB1	NPHS1	KIAA2026	KLRC3	FAM214B	PPP1R13L	LMTK3	BATF2	INPP4B	PSD3	TEAD2	KLK11	DNMBP	HLA-DRB1	SLC5A1	ANO1	SPRR2D	PLCXD2	TSSK6	MBNL2	ETV4	SEMA4B	HLA-F	SH3TC2	LGALS9	KLHL24	NR1D1	SLX1A	ABLIM3	KLK10	TREML2	NT5E	SLX1B
Drug004_UP	BRD9876	CHURC1	TNFSF9	SLC25A29	NTN1	ZNF672	RIN3	MGP	POLR2A	CBLN3	ISOC2	UPP1	PNPLA3	MT2A	FIBCD1	ZNF628	SLC43A3	CIB2	FBXO6	ADTRP	SHANK3	AHRR	TNNT1	CCDC149	BCAR3	NDUFV2	TRIM62	PRR12	PFN1	VAPA	NFATC1	LY6E	APOBEC3G	COQ6	ARHGEF40	HMGA1	DAP	PNMT	FAM20C	RIMBP3B	RIMBP3	CTDNEP1	PRLR	RILP	TYMS	MCM5	MAP3K6	GTF2H5	TDP1
Drug005_UP	betulinic acid	RAP1GAP2	FIBCD1	RPL39L	HBP1	IGFBP3	SPAG7	PLEKHG5	HCN2	PRKAG1	LAPTM4A	CELF6	SHC2	AZU1	RETN	CHMP3	STK16	C2orf42	ANXA5	WBP1	SULF2	GGN	CPAMD8	CRAT	ITGAE	ABCA1	ZNF846	NCOR1	OR4F3	PTPRN2	CLDN12	SNURF	MXD4	EEPD1	CEP68	CPLX1	SRR	RBM38	SNUPN	ANK3	VMO1	ISCU	FLCN	ARHGAP33	TSC22D1	PRSS53	ZFYVE1	C15orf40	MIA2
Drug006_UP	gossypol	TMBIM1	GGT1	GGTLC2	SFXN3	CREB5	WIPI1	SGK1	TGFBI	HYAL1	C3orf52	EDN1	TMEM200A	BMP2	PRSS36	G0S2	SMOX	CREB3L1	BET1L	PLEKHN1	VASP	STK16	PAK1	MYL12A	FBXO32	SLC22A18	CDC42EP2	KALRN	SAMD3	CSF1R	SFTA2	NT5DC4	TMEM92	RAB4B	TLE4	TM4SF1	FBLIM1	MICAL2	SYS1-DBNDD2	CAPN12	CPA6	MMP14	HBEGF	FLVCR2	DPAGT1	HBP1	OLFML3	LTF	ARPC2
Drug007_UP	chlorambucil	DNAJC5	NCOA3	BMF	VAPB	ZSWIM3	PIAS1	CSTF1	CHD6	DIDO1	ABCA1	GID8	DVL3	IQUB	SEC22A	ZMYND8	ZMYM2	PRPF6	SLC40A1	FAM126B	ADNP	ZNF417	GNAS	KCNMB3	CWF19L2	ARFGEF2	SERINC3	STX16	NXT2	GABRE	TP53INP2	GOSR2	AAMDC	MAP4K3	DPH6	IL13RA1	ZNF512B	ZBTB34	SPAG9	APLP2	DNAJB2	TET3	PIK3CA	GSK3B	YTHDF1	ACAP2	SENP2	UNC50	MAFB
Drug008_UP	fluorouracil	CD59	AHDC1	IFT52	TFE3	PLEKHG2	IDS	DLGAP4	ZC3H12C	ARMCX2	G6PD	SDC4	BAG3	OPHN1	GNAI2	NRP1	CHST14	PSAP	RTN2	B4GALT1	SOCS1	SMAD3	LAMP2	DST	EXT2	PADI3	KLHL5	UBASH3B	RGS19	INPP5F	ACTN1	SOAT1	RBM38	RUNX1	UTRN	VPS18	RECQL	CWF19L2	TEAD2	L1CAM	GPSM3	CORO2B	LMCD1	ABCA1	HOXA1	MCFD2	DUSP5	RP2	B4GALT5
Drug009_UP	azacitidine	TNNI3	SEZ6L2	TUBA3E	TNNT1	APC2	SYNGR3	ST3GAL1	CELF5	PADI3	OLFM2	SLC25A21	INPP5A	GNPDA1	KLK8	NIPA2	B4GALNT4	DSC3	CCDC149	RAB12	EVL	MIPOL1	KLHL29	DNAJA1	GRIN2D	DCAF15	SHANK3	HMG20B	BAG3	DLGAP1	UBXN10	RPL39L	FAM155A	ALDH16A1	CEP89	SEMA7A	TEAD2	SNRNP70	RNF145	PPFIA3	SIRPA	THEM5	ALS2	ECHDC3	FZD4	ZFYVE26	RNF31	ADIPOR1	ERF
Drug010_UP	trifluoperazine	AP1S2	LGALS1	ZFP37	PHF21A	SEC22C	NREP	NFYA	DYRK3	ZNF573	ZSWIM7	MSL3	ARL3	CDS2	AZI2	NLGN2	ZNF491	GRPR	ZNF713	KCTD17	ZNF546	FOXD4L5	DLG4	CCDC88A	SEMA4F	GABBR1	SCD5	ZNF45	ASB14	KATNAL1	GPR158	GPR180	FUNDC1	ETV5	STARD9	AKIP1	TMED1	ZNF221	DENND5A	PPOX	ZNF34	FSD1L	ZNF490	SEMA6C	ZFX	ZNF699	CGGBP1	RAB28	INVS
Drug011_UP	paclitaxel	AP1M1	RALY	DYNLRB1	TPP1	PGK1	ZSWIM1	EML4	SOWAHA	PCIF1	UBE2C	ACOT8	SCAND1	DNTTIP1	TSR2	ITGA1	MOCS3	CST3	SPATA25	BMF	MFGE8	SERPINA4	CDC42EP3	ZSWIM3	CAMKV	PPP1R2	ESD	QPRT	TAF10	FCGRT	ST3GAL2	C2orf68	RIBC2	AMBRA1	ZNF503	SLC35C2	ALG10B	PAK2	NUDT15	AAR2	TEX30	SEMA6A	PRPF6	MAPRE1	PRSS36	NEU1	NDUFB11	RGCC	CHMP4B
Drug012_UP	tamoxifen	ARHGEF40	STOML2	HSPA8	LRFN4	NOL6	ZFPM1	PRR19	PCSK5	ST7	SEMA3A	ADAMTS14	ITGA1	MANEAL	PLK3	RPP25L	PLP2	CCDC107	RHOA	UBAP2	LCK	PFN1	BTN1A1	LY6G5C	DNAJA1	PLOD3	TLN1	UQCRC1	VSNL1	ACTN1	FOXD4L1	ARPC4	HCCS	NUDC	CENPV	VCP	KLHL18	PTPN22	SIGMAR1	RUNX1	YWHAH	ANGPT2	CARS2	MEPCE	CXCL1	GPR3	CORO1A	SMIM10	PROX1
Drug013_UP	carboplatin	C1orf189	PRB3	NOP10	IQCF1	RPL9	CYB5R2	CRYZ	CHCHD1	AP4B1	TMEM219	PHC2	PSMA5	PXN	MRPL17	HS3ST3B1	PPIE	FJX1	HES7	MRPL28	LAMTOR5	LGALS1	SOX1	RHOC	ADH5	BOLA2B	HSPB1	CCNDBP1	ARHGAP29	C12orf60	ATF7IP2	SAP25	MRPS15	THOC6	PPP1R15B	CDKL3	NDUFAB1	SIKE1	CD177	ROM1	CTHRC1	RBM15	C16orf86	PSMD9	LHB	ZNF320	ZFP69B	CAPZA1	TMEM141
Drug014_UP	teniposide	TMEM230	DNAJB11	SUPT6H	MFAP3	FAM118B	MTCH1	CLP1	MILR1	PLIN5	AAR2	POLR2H	RNFT2	FAM222B	TBCC	BFAR	GDE1	PIGS	EAF2	APMAP	PPP1R2	WDR83	NDUFB4	RAC3	TMTC1	GOSR2	EMC10	APH1B	ATP6V1A	SYS1	BAAT	DOLPP1	AP5S1	FBXO46	SDF2	ACOT13	PUS3	ZC3H13	TMEM9B	RAB26	HLA-DMA	FAM110A	NFKBIB	CDC26	CCND3	GGCX	PIK3R4	VAV1	MANBAL
Drug015_UP	sildenafil	FOXA2	PCK1	DLL4	GALT	ANKS4B	IL37	C17orf97	CLRN3	SPIRE2	HLA-DQB1	MAP2K6	TLDC2	SHC3	MR1	MAP2K5	SULT1C2	PROC	IFT27	ZFPM1	SMOC2	SLC24A1	TRIM40	SESN3	DHRS4	ZC2HC1C	EEPD1	PLEKHG7	MXD4	VSNL1	C10orf82	FRAT1	AQP7	FRK	PSMB8	TMEM176A	CYP2B6	H6PD	HSD17B11	SOWAHA	AZU1	PHF7	STK16	FGGY	CHST13	PDCD4	HLA-DMB	TREH	CCNDBP1
Drug016_UP	simvastatin	USPL1	HGD	CXXC4	SUGT1	SERPINE3	COG3	OVGP1	MYZAP	PPT2-EGFL8	ADM2	ZNF763	PROB1	NEK3	CDK8	KLHL31	PDE3B	INTS6	TEX19	UFM1	METAP1D	MBNL2	SLC1A5	GAS2	EIF3H	PIBF1	SNTN	ARHGAP9	ARHGEF2	F7	C1QTNF4	LRRC10B	DHRS12	PAIP2	PROSER1	ORMDL1	UCN	RBP2	TPT1	TANK	TSC22D1	INHBE	SPATA24	ANKRD10	ENKD1	MRPS31	PLD1	PRKG2	DCAF13
Drug017_UP	parbendazole	SDC4	ITGB5	PRPF6	ZMYND8	SERPINF2	YAP1	TSC22D1	CSTF1	PPP1R2	AAR2	TGM2	ARHGAP12	RGCC	WFS1	LMCD1	SERPINA1	SYT13	RASGRF1	RAE1	CDC42EP3	DYNLRB1	MDK	STAU1	MAPRE1	OTUB1	GNAS	DNTTIP1	IFT52	SYS1	SYT7	B4GALT5	PLEKHB1	COL18A1	AP1M1	SLC2A1	RGL1	LTBP3	MOCS3	A4GALT	DPYSL3	VAPB	DOCK9	RBM38	ATOX1	ERGIC3	NFE2	NRP1	BCL9L
Drug018_UP	procarbazine	SORBS1	ETV4	TMEM176A	TMEM176B	SLC30A1	ARL4C	CDH17	NPNT	C1orf226	PPP1R36	MAD1L1	GUCY2C	SHISA5	DPP4	TM4SF5	FUOM	GALNT5	C2orf72	PLCH1	DDAH2	CREG2	RAMP1	ZFYVE21	KCNC4	MT1G	ODAM	SLCO2B1	MAST2	HPDL	AMOT	FRK	TLN2	PRODH	SPTAN1	CRTAP	IRF8	A1CF	BPHL	KLF6	SAMD5	SP5	DGKA	RNASE1	NFATC4	GPRC5C	DUSP16	GAL3ST1	SLC11A1
Drug019_UP	curcumin	EFNB2	GID8	ARRDC3	ELMO2	GCNT7	BAIAP2	TPD52L2	TTC37	TNS1	INPP5F	PABPC1L	SS18L1	RGS19	AKTIP	SEC62	GOLGA8A	ADAM19	ERMP1	PDCD10	CDV3	STX16	TP53RK	NCBP2	AP4E1	RYK	ARFGAP1	DNAJB6	DNAJC5	RALGAPB	ARMC8	TOP1	PTK7	DNAJC13	MTG2	ADNP	VWA1	DHX35	RANBP9	TFG	IFFO2	YTHDF1	RGL3	PLXNA1	LAMP1	SMAD5	ZMYND8	TAF1B	SYS1
Drug020_UP	ciclopirox	ITM2C	TP53INP1	FBXO7	ZSWIM7	LIMK2	SPPL3	PGF	UNC119	PLD2	CDH24	LMBR1L	RPL39L	NDRG2	IQUB	APH1B	SCPEP1	SH3PXD2A	SPSB1	ABCA1	AZU1	PCOLCE	VMAC	MAP2K5	MT1F	PAG1	EPOR	CACNB3	PKIG	ZDHHC6	SGSM2	ECT2L	IL36G	DAPK2	SNAP23	ALS2	C3orf70	KIAA1191	TMEM74B	CHKB	ARSA	FUCA1	PPP1R3B	TMEM184B	KRBA1	PLEKHG5	IL17RC	ATRAID	ACVR1C
Drug021_UP	epigallocatechin-3-monogallate	PTMA	MRPS11	WDR61	TCF3	TUBA4A	ALDOA	PAFAH1B3	SAPCD2	PRKACA	TMEM63C	CSK	HNRNPA3	ANP32A	MYT1	WDR77	TFDP1	OGFOD3	APIP	NCBP2	MTMR8	NAP1L4	RHOB	ETV2	CHRM3	GPI	MSI2	PUM2	LDHA	EMC9	MRM1	IRF2BP1	CDK8	CGREF1	NSMCE1	JOSD2	RBM10	RBMX	HRAS	SORD	MEGF8	ACAD9	TBC1D10B	KBTBD4	MYC	SNUPN	C3orf14	ACTL6A	PHF2
Drug022_UP	myricetin	TDP1	YLPM1	CHURC1	FASTK	ABTB1	EBF4	SPDYE3	FBXW4	CCDC74A	PACS2	FAM20C	B4GALT6	GGN	SH2B2	VIPAS39	NCOR2	TNFAIP2	CD96	RARA	DNAJB6	COL6A1	AKT1	PTCD1	AHNAK2	KATNAL2	RHEB	ZNF672	WASL	EGFR	APBA1	CDKN1A	NUP205	PAX8	RBBP5	STRIP2	ZFYVE26	NOM1	SARM1	AREL1	ARL8A	SOS2	GIT1	ENKUR	MEGF6	SUMF2	TNFSF9	FCN3	FBXL16
Drug023_UP	methotrexate	FBXO32	RHCG	C1orf54	APOL1	PPIAL4G	KLHL3	DAPP1	IL1RN	OLFML2A	CREG2	PXDC1	CTSS	PARP10	SALL4	MT-ND1	P2RX4	ZNF256	TRIM21	SOCS1	TFAP2C	PTAFR	MT-CO1	ANKRD18B	ZNF550	IRF1	ZBED2	SLCO3A1	PSAP	RAP2B	ERGIC1	STEAP4	LBH	TCN2	ABCA4	PRR5L	PML	ARL11	TRANK1	DHX58	CCDC80	KRTAP9-1	RNF213	ADRB2	ITGB2	DHRS9	SH2D1B	IL36RN	TNFAIP3
Drug024_UP	lovastatin	SUGT1	TIMM8B	C15orf65	EAF2	RARS2	CCDC125	TAF9	ZNF763	ALG5	ARL15	CDC26	RPL22	RPL10A	NFIL3	AUH	FOXD4	COX7A2	SNAP23	BTNL9	FCGBP	SLC18B1	SWT1	MPPE1	CYB5D1	PGGT1B	NDUFS4	SLC31A1	MRPS18A	ATF4	NPPA	COG3	ZNF235	LYRM2	CDC40	MSTN	GDPGP1	HDDC2	FASTKD1	ATG5	SYF2	PYROXD1	RGMB	ADPRM	ZBTB48	RAB33B	PEX2	INTS8	CDCA7
Drug025_UP	valdecoxib	PLD1	TMCC1	LCOR	CBWD2	ARHGAP5	EIF2A	LMTK3	ERCC6	ENPEP	EML4	CREBRF	WBP4	KIAA1217	SLC30A6	POGLUT1	SPTSSB	TEX19	NR1D2	TBCK	ASB7	NFE2L2	PAK2	SOCS5	PPIC	ACSF3	RNF13	BOD1	MPHOSPH8	RAD50	TBC1D8B	MORC2	VEGFA	ZC3H11A	DHX32	ARID4B	HECTD1	GNPAT	TTC17	TJP1	AFTPH	DCTN4	CSNK1G3	EIF4A2	SLC35A5	PJA2	HERPUD1	EIF3A	FGFR2
Drug026_UP	dacarbazine	IL6ST	ZNF532	DUSP14	CELSR1	FKBP10	ROBO3	EVI2A	ARHGAP29	PEG3	F2R	UBASH3B	C11orf91	HERC4	SAMD3	C2CD4C	TGM2	FLT3LG	FGF2	TMEM200A	ITGB5	NFKBID	TBC1D9	KLHL5	KIF17	CD59	CHRD	SDC4	EFCAB13	ARL4D	PFN4	NAT14	RAB3B	GRPR	CLDN24	EMILIN2	LATS2	SYNGR3	HRG	ADAMTS16	DNAJB11	CCNYL1	ALDH1A3	ANGPTL1	ITGA3	BIRC2	SAMD8	FHL3	FRMD6
Drug027_UP	prochlorperazine	EPB42	GPR158	ACTN1	ATL1	SNUPN	SYAP1	NFYA	ZFX	NET1	PARP3	SOGA1	FOXJ1	SRGN	PHKA2	LRP3	ZRSR2	GOLGA8B	NR2C2	MSL3	CBFA2T2	TMEM178B	HLA-DMB	AP1S2	SEMA4F	GLOD5	SHC3	LARP6	NUDT14	RBM38	RCBTB2	PDK3	MED14	TESK1	DYRK3	FAM110C	ARHGAP33	BCAS4	GABBR1	PASK	ZNF592	DLL4	IQSEC1	SNED1	FEZF1	OR2A42	FSD1L	ARNT2	PLXNA3
Drug028_UP	ifosfamide	NPC1	DDAH2	MTRNR2L12	NFKBIA	OTUD1	TIAM2	ZDHHC24	LGR6	TRIM16L	SLPI	ABHD4	FUCA2	ASS1	DGKA	PIM1	CD3D	RASIP1	MT-CO1	FOS	ZNF362	GAL3ST4	GPRIN2	ARF6	IL1A	ZFYVE21	IGSF9	B4GALT4	MSX2	FAM71A	RHNO1	EDAR	FOSB	HSPA2	CD55	LAMC2	CHMP1B	IRX3	IFNGR1	FZD8	HMCN2	PSEN1	MARCKS	ABHD16A	PID1	UVRAG	GBP5	FN1	RRBP1
Drug029_UP	doxorubicin	MAGT1	APLP2	HLA-DMB	MTMR1	ATP6V1A	IDH3G	PPP1R2	CHML	ABCF3	EIF2B5	EIF2AK2	ARFIP2	PTK7	MYT1	MCTS1	TBCC	DNAJB11	RAE1	PQBP1	NKRF	HLA-DMA	PDE9A	GID8	YTHDF1	NUP98	ZSWIM1	ERCC6L	EMD	TMEM41A	PC	TEKT2	CSTF1	ADNP	C2orf68	SOX4	NCCRP1	TALDO1	SUV39H1	ZBTB33	TXNDC11	EML4	FAM222A	ABCC1	IQCD	PSMD10	ABAT	TMEM63C	CNBD2
Drug030_UP	ouabain	FAXDC2	AGAP2	COL11A1	SPRR2A	S100A9	PIPOX	DYRK1B	SHF	CEBPB	PYCR2	ARC	CXCL14	MYLK4	SPRR1B	HLA-DOB	CCDC33	BTBD11	TREML2	HEPHL1	RGS17	DNAH3	LAMP1	IGSF22	IL20RB	COL20A1	EFEMP1	CPNE8	UPK2	PTP4A3	KLHL31	TNNC2	MZB1	ZXDC	YPEL4	PADI3	LEKR1	NCBP2	SPRR2B	TGM3	XPNPEP2	TNFRSF25	BAIAP3	PCDHA4	THY1	SBSN	ZNF354C	SERINC5	TMEM86A
Drug031_UP	BRD9647	RINL	TEP1	DGKQ	MBNL2	RAC2	KLF8	BAIAP3	ZNF518A	PRDM15	AFF4	ZDHHC21	TXK	MLPH	SH3BP2	SYTL1	FHL2	PIGG	DNAJB14	UBE2W	INPP4B	CDC37L1	LRIT3	AMPD3	GGT1	TNFRSF25	UHRF2	DCAF4L1	CD2AP	SPTLC2	ZFP36L1	TJP1	SLC45A4	CDA	ECE1	KLK6	SHOC2	KLK8	SFXN3	ZNF597	PLCH2	BIRC2	GAS7	STK36	TRPV3	TBC1D3B	MROH6	ITGAX	REEP3
Drug032_UP	piperlongumine	ZDHHC6	USP3	TNNI3	PDCD10	TATDN1	BCL11B	GCLC	ZNF706	NSUN3	ZFAND6	UTP23	FBXO31	USP12	TRIM13	USPL1	MYNN	NPAS2	CNBP	SRSF6	BTBD1	FGFR3	TMEM74B	SRP14	PUS3	DLL1	MBD4	EFNA2	SLC12A7	AKR7A3	HSPBAP1	ACSBG1	DCAF13	PCTP	CYP4F2	TNFRSF25	SPATA13	RASAL1	VMP1	SOX8	TMEM68	CDC37L1	POLR2K	ARFGEF1	KAZN	EIF3H	ZMAT2	ST6GAL1	CXCL13
Drug033_UP	pyrazolanthrone	PHLDB1	SLCO3A1	C3orf52	TAPBP	MBOAT7	GGTLC2	CPNE1	ZNF22	CPNE9	NOX1	CCDC180	TMPRSS7	GGT1	MYADM	NR0B2	SLC2A9	DNMBP	IL2RG	NWD1	SLC46A2	QRFP	BCAP31	ARAP1	RGL3	LDLRAD2	SH3TC2	BCL9L	CXorf65	DPAGT1	NFATC2	SH2D1B	LITAF	SEC14L6	APOBR	TNFRSF21	IKBKE	INPP4B	SERPINH1	ALOX5AP	RNF182	TSNAX-DISC1	SH3KBP1	SLC44A2	TREH	RBBP8NL	DUSP15	MET	SIRPA
Drug034_UP	C6-ceramide	SLC4A7	FTL	ABCF2	CPSF4	S100A2	HSF1	PTGER2	EXOSC4	MBLAC1	CCDC85B	NT5C	FAM78B	SSBP1	IMPDH1	ALKBH4	NAA20	LRWD1	TRMT1	PINX1	DOCK4	UFSP1	LSM10	METRN	DPY19L1	ZNF324B	TGFB1	FBXL16	ATP6V0B	ZNF277	POLR2J3	TRMT61A	HK1	ATP1A3	POP7	LRFN4	VTI1B	YBX1	RPUSD1	BATF3	TUBB1	STX1A	TMEM158	PDE4B	FIBP	MAPRE2	CCDC166	DDHD1	CD109
Drug035_UP	topotecan	PAIP2	APH1B	EML4	GRB14	NUDT15	NXPE3	KLRC2	MEX3B	ZBTB10	SRPX	PPP1R2	MYL6B	MFGE8	KRBOX4	ST3GAL2	TMEM11	KIF3C	SLC17A7	NXPH4	LRFN1	WBP4	SLC7A2	RP2	CDC42EP3	RHOBTB2	APOD	DGUOK	HOXC9	RGCC	NHS	CGNL1	PER1	CHST7	ATP6V1A	EFNB3	CHST14	PGM5	GNAL	B4GALNT1	RPL39L	RBMS1	SMIM1	LGI3	TBC1D9	ZBTB34	NCMAP	SMUG1	TUBB2A
Drug036_UP	importazole	TMEM53	VSNL1	MCF2L	CAPN9	MTHFS	GSDMA	DAD1	TMEM178B	PFN1	PHF23	C14orf119	PNP	DLL4	CDK2AP2	B9D2	TMEM176A	SERP2	PROX1	TMEM176B	APOO	SNUPN	LY6G5C	TINF2	CORO2B	GDAP1	PLP2	IGFL4	CLK3	COMMD4	MYZAP	C9orf152	UXT	UBB	FYN	TMEM255B	AHRR	ZNF775	CABLES1	PRR19	PDK3	TFF3	BANF1	CMTM8	PHTF1	SAT1	SPAG7	CCNDBP1	MYL6B
Drug037_UP	etoposide	TBCC	SLC25A14	SPRY3	SLX1A	FAM214B	ANKRD10	MT-ND5	ZNF503	SLX1B	TMEM86A	MRPS21	ZNF350	FAXDC2	HOXA9	TPP1	NAALADL1	MT-ND6	CUTA	HSFX1	CCR4	CSAG2	CSAG3	MVP	ACSBG1	GPSM3	HSFX2	ZNF10	FAM160A2	MYT1	HLA-DMA	IGSF22	HARBI1	ZNF75D	ZNF808	DLL4	GJC3	TMEM252	PEX16	SOX4	TMEM219	C8orf44-SGK3	DNTTIP1	ZNF154	GALT	B2M	MAGEA3	ZNF417	RCN3
Drug038_UP	PRIMA-1	PDE8A	ZNF763	PRDX3	RPH3AL	CBWD2	CAPN9	RRH	SNAP23	MTMR10	PPIP5K1	RASSF6	CMTR2	ZFAND6	WDR61	TOX3	RASL10A	VHLL	NIPA2	TUBB1	HYKK	BLOC1S6	SPATA5L1	OSGEP	ETFA	SNUPN	TRIM10	GALNT7	ATE1	ATF2	USP3	TSSK4	SRSF6	PUS10	FNIP2	IDI2	ARFIP1	NR4A2	UNC13B	KCNJ2	FSIP2	PGGT1B	HSD17B12	INO80	PGLYRP1	HGD	DPP8	PLS1	NR2C1
Drug039_UP	tanespimycin	PRMT1	PTOV1	TSPAN9	C19orf12	SLC17A7	PSMD8	DPYSL3	PRICKLE1	RGS9	DMWD	UBE2M	FIZ1	TMEM230	DNAJC18	XRCC1	USP5	SEMA3F	SNRPD2	TBX20	SMO	BAG3	ZNF324	MOCS1	AP2S1	ULBP2	RND1	MRPL14	FGFR1	ZNF576	ERCC2	RTN4RL2	ZNF227	GRINA	FADS1	RUVBL2	GRWD1	ABCA4	KIF17	ZNF689	ALDH7A1	NKX2-1	ERVMER34-1	ZDHHC16	SERPINH1	AKT2	TUFM	UQCRFS1	HEYL
Drug040_UP	cytochalasin B	TUBB1	NDUFB9	ZNF22	KALRN	EFNA2	CHST13	NUDT4	HGD	SLC40A1	DCAF13	TRIM15	ENC1	TMC7	FGF19	CCR4	TREML2	BMP4	DEPDC7	EPAS1	CLRN3	MOGAT3	PRF1	FGFR4	POLR2K	CA3	MGAT3	ERMP1	KISS1R	AKR1C4	EEPD1	TRIB1	FXYD4	PCSK5	CYP2C18	PDCD10	GCG	PPM1N	PROX1	TNNC2	CNTN1	LAIR2	TMEM176B	USP3	LRRC10B	AADAC	SPRY4	SERPINF2	MAP3K8
Drug041_UP	NSC95397	ADCY4	CAPN9	MCF2L	SPTLC2	RAC2	SNUPN	ZBTB18	HOXA13	INPP5D	PCCA	PARP4	INF2	CD6	TRIM10	RINL	RAB20	RDH5	CYP3A5	TRAF5	EIF3A	ZKSCAN1	PTMA	ARHGEF2	DIS3L2	KCTD14	ACAA2	CLK3	KIAA2026	ATAT1	ZNF775	KANSL1L	DPP8	RPH3AL	MTIF3	ICA1	BTG2	TOX3	DLL4	PAN3	AK3	PLEKHA6	TTC3	ACY3	SEMA4B	FARP2	AQP7	FLRT1	DGKH
Drug042_UP	manumycin A	CADPS	MOGAT3	FXYD4	LNX2	STX12	WIPI1	CYP4F2	CAPN12	HINFP	TMEM150B	KALRN	TUBB1	FOXA3	AIFM3	RHPN2	TRPM5	ZNF513	TMEM92	WBP4	TRIM10	AZGP1	INSL3	NEK3	GRTP1	TINAG	SPRYD7	EML4	ZBTB3	SYT7	NQO1	CLK3	ATP1A1	TMEM51	GCG	CMTM8	TLCD1	LRCH1	GGT1	PRAP1	PNRC2	NPAS2	IL17RE	CD164	RFTN2	ORM2	DENND4C	AP1S1	ZC3H13
Drug043_UP	mitomycin	RBM3	TCEA2	TBC1D25	SIX1	APH1B	CPVL	SCUBE3	NDUFB11	MLC1	KPTN	FERMT2	PQBP1	ZFP37	OLFM1	PLEKHG2	GNAS	ZNF582	HOXC4	BCL2L10	SIX4	LRRC49	FUNDC2	ZNF883	EMP3	KIF3C	SEC14L6	PCDH19	SRP14	PFDN4	BACE1	GDPD5	SHROOM2	SHISA4	MN1	CRYBB2	PLA2G7	CHST11	SBK2	MAFB	HEY1	FKBP10	ZFP57	WWC2	ZNF512B	ETNK2	SAMD11	MSRB3	ACCS
Drug044_UP	tacrolimus	WIPI1	TLCD1	FTL	HYAL1	DQX1	ERVMER34-1	TMEM92	DKK4	PRAP1	CNST	COL9A3	PDCD10	CAPN12	EIF3H	TNNI3	SLC35D2	PITPNM1	EVL	SPRYD7	DCAF13	GGT1	RNF139	C2orf78	SMPD3	TMEM216	MYZAP	ARFGEF1	COPS5	TRIM13	MOGAT3	RDH10	SMOX	SDHAF2	MGAT3	TMPRSS7	OLFM2	PCP4L1	PEX2	MYO10	KCNK7	GPR20	XKR6	PAK1	ATP6V1H	PNPLA1	SLC26A9	ZNF513	SERPINA4
Drug045_UP	SB-431542	RPLP1	PSPH	LRRC23	C7orf25	PMAIP1	SNX25	FAM78B	GDAP1	SEMA4F	KRT222	SLC24A1	EIF1	REEP2	RIMBP3B	C2orf81	RPS17	C11orf45	GNAI2	NUP88	TNKS	AGA	ATP1A3	HLA-C	ADAM22	MAP2K5	GNAZ	PGLS	FAU	ZDHHC2	BACE1	ZIC2	TTC25	KCNH8	DET1	KCTD17	F8A1	TGFB1	KCTD11	PCDHAC2	BTN2A2	TCTN1	TAF15	FAM86B1	NXPE3	TUBA4B	FAM167A	TRIM4	RPS20
Drug046_UP	staurosporine	TMEM106A	C1orf56	CCDC122	UCHL3	CCNC	CPVL	ORM2	ALDH7A1	RPL28	SUSD1	GLB1	COMMD6	SLC15A2	RARS2	PARS2	RAB20	GPALPP1	KRBOX4	COA5	ANXA9	NUDT15	ELF1	DDOST	CDK2AP2	PLCB4	IGFL4	PIH1D2	OXA1L	LYN	C1QL3	LPCAT1	HGD	ZNF765	WBP4	HMGCR	SHMT1	CAMK2N1	EID2	CPSF3	PLA2G4F	WDR54	RCBTB1	ING1	NHLRC3	CCDC69	KPNA3	ARHGAP24	MYL6B
Drug047_UP	SB-225002	CDA	EFNA2	SLC16A5	BCAS1	NPFFR1	RGCC	AFAP1L2	ARMC7	SHANK2	PRKCD	ARL14	TACSTD2	P2RY2	MTM1	SLC52A3	PROB1	MT-CYB	C2CD4D	PRAP1	TLCD1	GABRE	SLC2A9	ERMP1	ACSL5	SH3TC2	CTNND1	MYEOV	FOLR1	AOC1	INPP5D	LGALS9	SERPINF2	CCL20	PAN3	EPAS1	BAIAP3	ARHGAP26	PLA2R1	LEKR1	RALB	BCAP31	VWA7	PCDH1	ABTB2	INPP4B	TNFSF10	KLHDC7A	ARHGEF19
Drug048_UP	cerulenin	SERPINE2	GGTLC2	SIPA1L2	GCNT3	CYP2C18	NPSR1	FUOM	ZNF277	CMTM8	SEMA4B	FGFR2	SLC7A11	PDE3B	RAP1GAP	FTL	SEZ6L2	HECTD1	TRIB3	ADM2	TATDN1	GGT1	ADAM19	TUBB1	FAM155A	TACR3	SYT7	TMC7	DQX1	ST6GAL1	SYTL5	PITPNM1	ATP2B1	AKR7A3	PLEKHG5	SNAP23	SHC2	PNMA1	GFPT1	ARHGAP5	TRIM54	CELA3A	SRC	PYGB	IL20RB	EML6	BCL11B	CLK3	MICAL1
Drug049_UP	purmorphamine	ITPKB	MT2A	SPTLC2	PROM2	DALRD3	MYO1C	ZNF792	ABHD15	ISOC2	RNPEP	RAC2	MT1X	GSDMD	LPCAT1	TSPAN17	DNPEP	DNMBP	LRRC6	STEAP3	APOBEC3H	NTN1	MT1F	TNFSF9	TWSG1	PRX	TGIF1	RINL	REEP6	NDUFAF3	CIB2	DPCD	MMP15	LRG1	PNP	RASGRF1	PRLR	IRS1	MT1E	C9orf116	AP2B1	THAP10	TMCO4	MFSD2A	SUPT4H1	TSEN34	IL17RD	AP2S1	SDC1
Drug050_UP	GSK-3 inhibitor IX	NBPF15	ARL16	TMEM106A	FRMD8	NBPF3	RAC3	BBS12	ST3GAL1	TPBG	ZNF543	SRA1	ARMC9	ZNF264	NOSIP	RNF7	ATP10D	ZNF547	ULBP2	COL18A1	BBS4	NBPF20	GNL1	PCDHB15	RPS19BP1	PFDN1	CLEC11A	ABHD12B	SNAPC2	PANX2	ATF4	ARMCX6	KIAA0513	RASSF4	ZNF577	ZNF45	CALB2	HPCAL1	ZNF22	LMO2	CA8	TWF2	NEK11	PITPNC1	KCTD12	PCDHGB3	MT1E	FHOD1	PROS1
Drug051_UP	dasatinib	MKKS	PHC2	AP1S1	LRRC28	MRPS11	AP3S2	CADPS	ARNTL	PRKCE	NPAS2	TNIK	SAMD3	TANK	NEK3	B3GNTL1	COMMD6	ZFAND6	ICAM3	SRP14	TMEM252	MRPL23	BNIP1	PGPEP1	ECSIT	TMEM9B	SVIP	PLD1	ARFIP2	ANAPC11	PPIL3	PLEKHJ1	COX7A2L	MICAL1	ZFYVE28	SEMA4B	HDDC3	ZNF557	LRRC31	CIB1	TTC23	ARPC4	GALE	RPS19BP1	ZNF383	EEPD1	SERGEF	PTPRH	SNRPD2
Drug052_UP	erlotinib	PHF20L1	ZNF34	MZT1	PLEKHG2	RABAC1	GZF1	DPH3	PHC2	PPM1N	TTC12	TRDMT1	TRNT1	ING1	WDR6	SLC45A4	ARL3	CORO1A	ITIH2	AHSG	TMEM230	C2orf76	PARD6A	BANF1	ZNF235	C17orf80	ARPC4	GLRX	MTMR6	TINF2	TP53INP2	PAFAH1B3	DMWD	SEC14L2	AZI2	GEMIN7	SPHK2	PSPC1	APOB	RPS3	CCDC82	PRSS1	SERGEF	TRMT6	FAM91A1	ZNF765	PHF2	SVIP	MTSS1
Drug053_UP	BRD-K94991378	C2orf15	NBPF1	PTP4A1	GNAL	DDX5	PHGDH	RBM19	KANSL1	CCDC136	UHRF2	HNRNPA1L2	MCOLN2	TEFM	TOP3B	SLC38A1	SLC2A11	CBX8	ATF4	CHRM5	ANKRD40	RAB11FIP2	IKZF3	RBM27	KPNA5	DCTN4	NPSR1	NBN	PITPNB	HERPUD1	DDX42	NSRP1	ESF1	NPIPB8	ISY1	RANBP6	SPOP	UBXN8	HMGXB3	RECQL5	LYG2	NPIPB9	CRLF3	MTMR3	ZNF280B	MFHAS1	MED13	PCYOX1L	HNRNPA1
Drug054_UP	LBH-589	BBIP1	LRRC49	PSMA4	SKA2	MOCS2	TRMT112	SNAPIN	PPP1R14B	MRPS18C	FAM104B	NOP10	ARL3	NDUFS4	GTF2A2	COPS4	CTDSPL2	SNRPG	CENPK	CAPZA1	POLE3	RBM3	MRPL46	DZIP1L	TBCA	PFN1	BNIP1	PHF19	HMGN2	BTF3	ING3	MRPL20	RAN	DTYMK	EMC9	MRPL28	COPS8	MAP3K3	ATP6V0B	SUV39H1	ARL13B	UBE2S	COQ7	LRRC8C	DR1	HIRIP3	TMEM126A	CMC2	NME7
Drug055_UP	IC-87114	GOLIM4	TRIM24	MAP2K6	AIFM3	SPTSSA	POU5F1B	GID8	TTC3	PCMTD2	ABCC5	FGD5	FRAT2	GLCE	RDH5	CHMP4A	IDH2	RPS6KL1	HSD17B8	TRAPPC6A	YBX2	GPC2	ADCK1	GRIP2	CEP68	SHF	PROX1	SLCO2B1	FAM43A	PCCA	BMP7	MEX3A	FZD10	TMTC4	LAPTM5	RBFOX3	PROSER1	CUL4A	UPF3A	ATAT1	PRAP1	WNK4	TGM3	NCBP2	SOX4	VAV3	TFCP2	RNF43	TLE3
Drug056_UP	ciclosporin	DLL4	TIMP1	PPIB	GJC3	PDIA3	GGTLC2	FTH1	TREH	SPRY4	MRPS21	RINL	NTSR1	ITGA10	RGL3	GGT1	TMEM50B	MCF2L	CHURC1	CYFIP2	C2orf15	TMEM61	NMNAT1	FIBCD1	MICAL1	KCNH2	GALNT10	SPRED1	IER3	RTCA	TRIM10	NPAS2	TNIP2	FAM219B	PHLDB1	MYZAP	ULK3	MYEOV	UBE2F	GSDMA	DNAJC17	SYCP3	CORO2B	GCH1	SLC22A15	RNF167	PHF23	TP53I3	TNFSF12
Drug057_UP	sirolimus	MRPS21	ACYP2	TNFRSF25	IGFBP2	NMNAT1	MYCL	OAZ3	SIPA1L2	NIPSNAP1	LHPP	C9orf57	KIF12	SULT1A1	AKR1A1	NUPR1	AFMID	FAM227B	RHBDL1	DNAAF2	RINL	SENP8	FAM227A	GEMIN8	BGLAP	FNBP1L	MTFR1	TMEM183A	CBY1	ARHGEF19	MAD2L1BP	APEX1	C2orf15	NME3	ABCD4	MID1IP1	TCF7L2	TGIF1	POLR2H	TOB2	ENY2	TBCCD1	GRTP1	MPST	FBXL15	CCDC40	RORC	ARRB2	ACSBG1
Drug058_UP	KU-55933	ATP13A3	CCDC82	ACRV1	RBM38	FUNDC2	CENPJ	PTK7	KRBOX4	YEATS2	SCML1	CHML	SENP2	MET	TP73	FSD1L	PHKA2	WBP4	ZNF154	CWF19L2	POLQ	OPHN1	MSANTD4	CPVL	KDM6A	PAK2	TDRD7	HDAC6	ZNF551	ZNF417	FAM110C	SPATS2L	USPL1	MSL2	ZNF195	ARMCX3	CCDC50	ECT2	ZBTB37	NFYA	SLC25A46	ZNF816	ZNF281	ZBTB33	KIAA1586	DCUN1D1	ZNF235	SENP5	SYS1
Drug059_UP	sitagliptin	FCHO1	APOBEC3C	IGFL2	CNN3	KRT9	SMYD3	COLQ	TNFRSF19	CITED4	CSGALNACT1	EMID1	MYH15	TCP10L	GPC2	SLC7A8	ZC3H12C	TBX2	CLU	PDE8B	PLBD2	DEF6	CCDC78	SUSD4	DDR1	CFL2	HYAL2	PYCR2	HIVEP3	GALNT6	SHANK2	PLAU	PHLDA3	TPP2	EFNB2	ZNF630	TNFRSF1B	OSBPL10	GMPR	FAM3B	SCG2	GPC1	SRGAP1	NRP2	CDC14A	S100A3	GXYLT1	MAB21L3	HNRNPA1L2
Drug060_UP	PDMP	ZNF277	LURAP1L	PRSS3	RPH3AL	TRIM10	ZNF860	TRIM15	TNIK	STK39	LRCH1	OVGP1	GGTLC2	HGD	AREG	C9orf85	TMC7	TWF2	CDK8	CA2	GGT1	CYSTM1	PDX1	ARHGAP26	RASSF6	CAPN5	AK3	EIF2A	FERMT1	SPATA13	SMOX	MUC2	PRSS1	FOXA3	NOX1	TFF3	TSC22D1	SLC43A1	KRTCAP3	PLS1	LYZ	DGKD	DGKQ	LCOR	NOSTRIN	MLLT3	CABLES1	IMMP2L	RPS6
Drug061_UP	BRD-K71935468	NBN	YAF2	N4BP2	COPS2	MED6	FAM98B	ESF1	TYW1B	IMPA1	ARMC7	ISL2	PIGA	RND1	MCRS1	UBR1	NRDE2	ING3	APOO	TIMM8B	PSMA4	METTL17	PRH2	RCN2	CTCF	BLOC1S6	MRPS7	CDKN2AIP	FGFR1OP2	SMARCAD1	IREB2	EXOC5	PRPSAP2	RSL24D1	ZFHX3	MYO1E	RBM3	WNK1	COPS3	CCDC59	NDUFAF1	PPP2R2C	RBM23	PSMA3	RBBP8	PDHA1	SMAP1	CHST15	FKBP3
Drug062_UP	entinostat	PANK2	ZNF587B	DCLRE1C	C11orf94	ZNF544	SLC25A16	NSUN6	CHD9	AKAP17A	BIRC2	CCDC82	ADM5	CD160	BTBD10	EEF1E1	SPCS2	RPA4	TRIM44	IFFO1	KLF12	BLZF1	C11orf58	PIGG	TRMT6	MED7	NUP62	FAM111A	GALR2	ASF1A	CTSC	ZNF222	ZNF45	NDUFA4L2	NLRP9	ZNF763	ZNF814	AGA	ZNF195	SLC38A2	SEMA3A	CHIC2	FAM13B	EIF2S2	FAM76B	KRBOX4	RBM3	ZNF419	TFE3
Drug063_UP	apicidin	KLHDC7A	RPH3AL	TRIM10	SLC25A46	TUBA4A	RAB20	TAF7	MMP24	GDE1	GLRX	MTIF3	UXT	MED7	RIMBP2	HOXA11	HMOX2	SYTL2	PHF19	BCAS1	WDR77	KLRC2	GAL3ST1	URM1	NSA2	TMEM59	TFF1	COQ7	ITGB6	EML4	HGD	GTPBP6	MSI2	KBTBD4	WARS2	PTRHD1	STK40	APRT	TIRAP	DACH1	ACYP2	WDR13	LCOR	NOL3	ZNF592	KLHL25	CGREF1	SRFBP1	PGBD4
Drug064_UP	Merck60	TYW1B	MRPL22	UXT	HOXA11	PDE10A	EMC9	EIF3J	TATDN1	NSA2	ZC3H15	GNAT2	CCT7	APRT	INTS7	MRPL1	RGS22	NSMCE1	KITLG	ENSA	SRP72	NPM1	MRPL48	MOB4	RGS16	EIF3M	RSL1D1	TUBA4A	PRMT3	C12orf45	CEBPZ	ETF1	TRMT112	TXN	TRIM15	CCT4	PSMA3	COPS2	NTHL1	INO80C	NPM3	EXOC6	GHITM	TIMM8B	GLYR1	RNF139	GLRX2	ATXN7L2	SCLT1
Drug065_UP	BRD-A94377914	RPE	DSCC1	TMEM14A	NPHP1	MTMR2	TGDS	MRPL13	TRIT1	MNAT1	PFDN4	TMEM138	PSMA7	ECHDC1	DCAF13	MTBP	TAF9B	TRNT1	HELLS	COL9A3	SUMO2	UCHL3	TATDN1	SLC4A7	EXOC7	EXOSC1	VBP1	SRSF7	PAIP2	ABI2	HMGB1	BCCIP	CSE1L	TRMT112	MPV17	CCDC138	POLR2G	NAT9	DPM1	THOC5	CDK5RAP1	HDAC8	GPATCH4	LRRC40	POLE2	MZT1	MRPL9	C17orf80	MAGOH
Drug066_UP	FGIN-1-27	GAL	RPL30	BAIAP2L1	TPD52	UGT1A6	KLHDC8B	MAGOH	TRIM16L	ZNF28	SLC25A24	PLCE1	TMEM106A	POLR2G	CEP170	FZD8	STXBP3	SORBS2	TMEM178B	GNG5	DRAM2	XRRA1	EIF3H	RANBP1	MAN2B1	CSTF2	FAM200A	LYN	MAGI3	SVIL	ZC3HC1	ZNF160	EPG5	ASB9	MARK1	MYO1E	IMPA1	FBXO10	FABP5	TMEM260	ST6GALNAC2	NEDD9	SPTLC3	DPY19L1	PLCD1	TLE1	ZKSCAN5	PRKCSH	ZNF761
Drug067_UP	compound 1B	SLC25A45	NCR3LG1	GCNT3	ASPHD1	ING3	NT5C3A	MRPL41	LURAP1L	LYZ	SLC17A4	AKR7A3	SLC25A25	IL15RA	NPDC1	TNFRSF11A	TMC7	TMC5	RASEF	PTPRH	DGKQ	BTNL9	KRTAP5-2	NLRP9	PYGB	PRDM8	PHYKPL	ANKHD1	SMPD3	NUP62CL	KCNK6	INPP1	RBM41	DGKH	MTMR11	ALOX5	CLK4	S100A6	SDCBP2	MED7	ERN1	SLCO1B1	RBCK1	SLC28A3	MZB1	NOXA1	MAFK	SYP	ISG20
Drug068_UP	vincristine	AP1M1	PPP1R2	LTBP3	KLRC2	CDC42EP3	ITGB5	KLRC3	PFN4	ISY1	WFS1	DNTTIP1	MAPRE1	FAM122B	SERPINA1	MKRN3	GNB5	ATP6V1A	CHST14	CUL4B	TIMP2	SCN5A	NR1D1	UBE2C	CPVL	TEAD1	TBC1D25	CATSPER1	HOGA1	SPECC1	TGM2	IFT52	PLK2	GATA3	SBK3	EPHB6	C10orf62	PTK7	HOXA4	NSMCE1	OGFOD3	DYNLRB1	PAK2	OLFML2A	RGS19	UQCC1	ZNF503	FJX1	CUEDC1
Drug069_UP	cytarabine hydrochloride	ZNF532	MIA2	PQBP1	TUBB2A	ZMIZ1	TUBB2B	CYB5R3	DNAJB11	PIAS1	COL18A1	PPP1R2	ARL4D	MKRN3	ZBTB10	FERMT2	CMTM8	HOXC6	CPVL	TACSTD2	RTN2	NUDT15	TIAM1	TMOD1	NRBF2	ZNF512B	SPPL2A	TREML2	ABCC2	GNAS	RBM24	DNTT	RBMS1	MARCKS	CALHM1	PTK7	CDKN2A	CALM2	RENBP	ST6GALNAC5	GRB14	APLP2	GABRA3	TRNP1	RBM38	IGSF3	PLS3	NDUFB11	LARP6
Drug070_UP	itraconazole	PPP1R3B	PROCR	ACAA1	GNG5	MRPS28	SDHAF2	TKT	MFHAS1	C12orf75	TWF2	TRERF1	BAG2	MRPL13	GPX4	CMTM8	POP5	HYKK	NDUFAF3	NAGS	SLC4A7	MTFR1	PLCD1	EIF6	TUSC2	SHMT2	DGCR6	P2RX5	SNUPN	NIF3L1	SS18L2	EREG	FERMT1	RBM24	ZNF85	MRPS10	GEM	TRIM10	PDRG1	EEPD1	BTBD1	HK1	ASPHD1	SPRED1	STEAP1	IRAK2	QPCTL	LAMB1	POC1A
Drug071_UP	erastin	ARHGEF3	SIN3A	RHBG	AHDC1	USP34	AQR	MTMR10	SNUPN	CHADL	SPRED2	LOXL3	ZNF592	PLXND1	IREB2	SRP54	CDK12	CCDC127	LGALS8	BTBD1	MAP4K3	ADRA2C	ZMYND8	ABHD1	LMCD1	RCCD1	FAM98B	PLEKHA1	ARIH1	DPP8	SEMA3F	PAK2	PDK3	UBE3A	TOP2B	NIPBL	BAZ2A	PDCD7	HERC1	MED13	PRDM11	ZC3H14	TCF12	TRIM24	CD164L2	DNAJC21	UBR3	HSP90AB1	MFAP1
Drug072_UP	ML031	CLDN2	GEM	SLC25A11	RAB3A	LTBP1	SLC1A1	MFHAS1	SLC25A3	BTN1A1	MED9	HSPA8	XPNPEP1	HPS6	EEF2	PCOLCE2	TKT	ATF7	SHMT2	DNAJC17	WSB2	HIPK1	CRTAP	MAP4	PFKM	TBX18	SSPN	MORC4	NR4A1	PTGER4	SHMT1	CKAP4	LRSAM1	TEX19	VDR	MDH2	SYTL2	OTC	FAT1	FAM189B	STK39	ARPC1A	IGFL2	CD44	PSTPIP2	BHLHE41	KIF13A	MDFIC	RIPPLY1
Drug073_UP	CIL56	TVP23B	DRG2	ABCF1	UQCRB	BTBD1	ATPAF2	KCTD14	PPA1	RIMKLA	TNFAIP8	APIP	ATF7	CENPV	PLAA	COPS3	ALDH3A2	MRPL13	CABLES1	MRPS28	RPH3AL	CDC37L1	RPL7	HMGB1	BMP4	LPCAT1	CAMK2D	TGIF1	IQCD	GDAP2	HAUS6	TAPT1	WDR61	KAT5	PROM1	RCL1	IMPA1	PGGT1B	WDR70	MED9	DSCC1	CLPTM1L	PGM2	RND1	POLR2K	IPO7	MAPK6	TMEM102	PRPSAP2
Drug074_UP	FQI-1	CPVL	NUDT15	SEMA3F	IFT52	CTNNAL1	MRPL51	RBM38	ITGB5	PPP1R2	ADIPOR2	MIA2	CDA	RGCC	ETV4	AURKA	PSMA5	UBA2	MYBL2	CORO1C	ARHGAP24	UBE2B	A3GALT2	RAP1A	NSMCE2	POP4	SQLE	RASGRF1	MAPRE1	PSMA1	CALM2	ANKRD27	PHTF1	PFDN4	ELL2	UBASH3B	IGSF3	ZMYND8	LGALS1	EMP3	NLRP11	STK3	CCDC69	CWC15	HTATIP2	APIP	MAGOHB	CERKL	CYP24A1
Drug075_UP	BRD-K92856060	FAM162A	TMEM50A	SDHAF1	TMEM141	PSMA6	CCDC28A	LIPM	ST6GALNAC1	LYRM2	RPL18	PPIE	PNP	ATG5	CYP2B6	C9orf152	CMPK1	SYF2	FTL	ALG14	UQCRB	CHRM3	SERF2	LRRC31	CNST	DEDD2	SPPL2B	RPL7	CEBPA	RPL22	MRPS18A	INTS8	ALKBH7	COA6	TUBB1	PEX2	TDGF1	C10orf99	KCNJ2	PEX13	BCL11B	FBXL15	AKR7A3	RPS11	TMEM160	COX6C	CA12	OR52B2	DYNLT1
Drug076_UP	B02	DNAAF3	TEP1	SDR42E1	EVL	TBC1D17	OLFM2	VRK3	NR1H2	BAG3	ADAMTS17	KLHL36	AKT1S1	DNAL4	MYPOP	ZSCAN23	LDB1	TP53INP1	TNNI3	PEX12	MSN	MPZ	MGAT1	MTCH1	BAIAP3	FANK1	KHDRBS3	ACVR1	MED25	ZNF579	MAN2B2	KRBA1	FBRS	FAM214B	CDIPT	PXDN	LRRC8E	SSTR5	MLF1	SERTAD3	NCSTN	ZKSCAN4	SLC8A2	CYTH2	TMEM179B	RNF31	NECAP2	CD300C	KCNC3
Drug077_UP	BRD-K45681478	LIN7C	ACTR6	RPS19BP1	DNAAF2	BTNL9	SETD7	CHAC2	C5orf24	CSNK1G3	TATDN1	COPS2	MXI1	MBNL1	CNIH1	NSUN3	ZNF770	NLE1	NMD3	BTBD1	TMEM68	FBXO33	CCDC112	TVP23B	CEP120	FBXO31	MRPL42	RASAL1	DLL1	ZNF543	MYNN	GDPGP1	CBWD1	ZNF184	NFIL3	CNBP	GTF2B	LRRC8B	LYSMD2	UBE2W	USP3	TNNI3	MAPK6	ZZZ3	ADPRM	TMEM52	ZNF644	CBFA2T3	ARHGAP44
Drug078_UP	ML050	UCHL3	MYZAP	AARSD1	TIMM8B	BNIP1	AK3	COMMD6	CDC26	SDHAF2	RNASEH2B	TMEM126B	RPL7	SSBP1	NPM2	PTGES3L	EIF3M	C9orf85	EIF3H	ACTR3	PDCD10	SPRYD7	ALKBH8	SFXN3	MRPS28	TPT1	TASP1	PAX8	SUCLA2	GTF2F2	PCCA	RPL27	SUGT1	OSTF1	DEF6	TRIM13	COPS5	FAM104A	STK24	RAB4A	PPP1R7	GGT1	ZNF277	C8orf76	IFT43	COPS3	RPL38	PAK1	GGTLC2
Drug079_UP	ML162	GTF2A1	PLEKHA3	BTBD1	MAPK6	TMEM184C	UBE3A	EAF1	LIN7C	TPK1	PPP2R5C	CNIH1	PSMC6	RTCA	PPID	GDI2	BCAS2	IL27RA	USP8	THAP6	FUT1	ZSCAN32	SLC22A15	FRG1	NRDE2	GUCA1B	PSTK	ACYP1	C2orf69	ASAH2	NBN	TRAPPC6B	CHST15	STYX	DYNC1LI1	COPS2	TMEM242	ZSCAN29	DNAJB9	MED6	LZIC	PPP4R2	TMA16	P2RY11	ARPP19	IPMK	PYROXD1	PPM1A	TTPA
Drug080_UP	CIL41	SSTR5	SLC6A20	SLC5A9	SORBS1	SLC12A2	CCNI2	ANXA13	ABCB4	STX3	MYH4	DEPTOR	FAT1	EFCAB14	TGM3	MT1G	KHDRBS3	ZC3H12D	SSTR1	ANKS4B	HNF4G	ACTR1B	KLK1	SMIM19	NCALD	ABCB1	DHX32	DUSP16	ZNF57	COX5B	TMEM187	MAN2A1	SENP8	PKIB	KLF11	ERLIN2	BTN1A1	HBA1	CIDEC	PAQR5	PIK3AP1	MYO1A	ESRRA	FZD5	SLC2A4	MAOA	TUBAL3	CCL24	ICOSLG
Drug081_UP	NSC30930	KCNJ2	DNAAF2	DOCK6	POLR2K	ULK4	IMPA1	DCAF13	HAS3	FGGY	PPM1N	EGR3	SDF2L1	NKD2	ENY2	EEPD1	NUDT4	GCLC	IDI2	PHC2	CPSF1	ACYP1	COX6C	RPL10	IER3	PELI2	TNFRSF1B	WDFY2	SNTB1	ZNF706	PRDM16	NGDN	RUNX3	FOXL1	EBAG9	PDK3	PALD1	SPATA13	CHRNE	SLC22A3	OTUB2	SAT1	CMC1	NDUFA1	SSR4	MARCKSL1	TUBB1	ASCL2	ZIC5
Drug082_UP	CIL70	MAP1LC3A	ERLIN2	DNAL4	HSD17B7	INSIG1	ATRAID	MSMO1	FDFT1	SPCS1	ACO2	ICAM3	PI4K2B	TTI2	PTGER4	SOD2	DHRS4L2	ALKBH7	FUCA1	ACY1	NCSTN	TEX264	TPGS1	SATB2	ILVBL	DNAH2	TMEM144	SREBF2	CLN3	PNPO	MED18	LRIG1	PFKL	EIF2B5	ASH2L	XAB2	TCEA3	ACSS2	KIF21B	CASP5	BECN1	SPRYD7	SMPDL3A	HEXB	STARD5	RGMB	MINK1	PTPRD	DCAF11
Drug083_UP	MI-1	MYZAP	MAPK15	ZNF589	SUSD3	STRIP1	ST7L	CBWD3	ALG1L2	PNN	SPATA12	CBWD6	FOCAD	DMKN	BMP4	IGFL4	CDC37L1	EIF1AY	WDR89	ZNF280C	HBE1	KDM5D	PHLDA1	NXN	OXA1L	RAB36	GAPDHS	RPS4Y1	KLK8	TCP10L	DDX3Y	KLK6	PCCA	ZFY	SLC38A5	PPP1R32	ALX3	FOXD4	ACADVL	GGTLC2	FXYD4	ACR	IL17C	GPR68	ASPRV1	RPL10A	C2orf15	MTAP	PSORS1C2
Drug084_UP	DBeQ	RPL28	TSPAN17	ST3GAL1	FIBP	HMGA1	PKM	MYPOP	FKBP2	CTXN1	CIB2	PFN1	BANF1	RPS5	LPCAT1	ALDH1A3	TAF6L	RASGRF1	GAS2L1	MAP4K2	MYEOV	PITPNC1	NF2	RASSF5	TESK1	GPR158	TAPBP	PLK2	FANCG	ZNF581	F8A1	MTHFS	TK1	TRIM62	MGP	FADD	DPCD	MTA2	CFL1	WDR55	RPS10	FIZ1	NDUFS8	TYMS	TMEM14A	POLR2L	MSN	VSIG10L	NWD1
Drug085_UP	ML083	DHRS4	ABLIM2	OMP	PRSS57	KLF7	SBF1	JUND	TRIM40	MNT	VMO1	LPXN	GALT	TRIM4	CRYL1	ZSWIM5	GANC	KHK	DNAJC15	ACTR1B	ADCK1	MYO7B	RHOB	FGGY	BBS5	GTF2IRD1	NFIX	FUZ	ACE	TEP1	CACNA1C	TPGS1	KLHL41	MVP	TOM1L2	PFKL	CLIP2	KLF2	ATG2A	IL37	MYOM1	FNDC3A	SLC35E4	MUC2	PPP1R3E	SERPINE2	SLC35D1	PTPN18	IRF4
Drug086_UP	CID-5951923	MUTYH	PLAC8	GMEB1	CHURC1	POLR2A	RNF19B	BARX2	TRAPPC8	HPSE	CREB3L1	NT5DC3	CTDNEP1	ZNF672	PPIH	C1orf174	EIF3I	SNRNP40	SRRM1	CCNO	SRD5A3	TFR2	MED18	ZNF232	RIN3	ZFAND4	CTC1	KIAA1522	ADRB1	PPP1R8	CDK11A	IVNS1ABP	MT1E	MT1G	NMNAT1	ZBTB8OS	PTPRU	ELAC2	LYG1	ORC1	TNFSF9	MRPL20	ABHD12B	KDELR3	ZNF684	GSKIP	REG4	TRNAU1AP	MAP3K6
Drug087_UP	IU1	TSC22D1	PCDHGA2	GADD45G	ANXA4	PCCA	HGD	MGAT3	TGM3	NXN	RIMBP2	SYTL5	PCDHGA3	SSUH2	ZNF277	CX3CL1	STOML1	PDE9A	INHBE	ZNF223	LNX1	PDE10A	TRIM10	CREB5	ETV4	DMRT1	SLC16A4	MMP10	RHOU	ARL4A	MARCKS	FSIP2	ARHGAP6	HSD3B1	AMIGO2	FTL	MAPRE3	KLRC2	PCED1B	CD58	POLD4	DNTTIP1	DHRS12	TRIM15	TM4SF5	TPT1	NUDT4	ZNF563	ARC
Drug088_UP	ML311	PAIP2	PLEKHB1	HOXB4	PLEKHG2	RASGRF1	INPP5F	MAGI1	CYP19A1	ZKSCAN5	ASB7	SMAD3	RGS19	MRPS11	WFS1	RTN2	TMEM198	TP53BP1	DLGAP4	AC068831.6	ZNF592	VPS18	EEF1A2	RNF19A	RNF111	CDRT4	ANXA5	GPR37	ERCC1	RAB6B	SOX13	RBM12B	ITGB5	CORO2B	IFT52	OAZ2	MBNL2	PCMTD2	GDPD5	EPOR	STARD8	LATS2	CYFIP1	SEC11A	PRPF6	SPRED2	CLPSL1	ACTA1	LHX1
Drug089_UP	imatinib	ETV5	NAT14	HIP1	OXA1L	FADS2	DIXDC1	ZCCHC24	EEF2K	ZNF581	CTDNEP1	SHMT2	ENAH	MYL6B	PPIF	PRAF2	CHN1	ST3GAL5	SEMA3G	MMP11	ELAC2	PRDX2	GLIPR2	FOXL1	TSPAN5	PSIP1	CCL26	UBE2E3	IQSEC1	ZBTB4	IL17RD	SYNGR1	LARP6	GNAZ	RAB3A	KLF15	TYMS	SEMA6B	TMCC2	PCBP2	PRR3	FXN	RECK	ZNF174	ZNF618	HMGA1	PRKAR2B	ZNF365	CNN3
Drug090_UP	decitabine	ZNF22	TPD52L2	MRGBP	THOC6	TSC22D2	CTNNAL1	ACRV1	BCS1L	MTG2	PTPN1	PSMA7	ARHGAP29	MRPL14	CCT7	MANBAL	RAC3	MRPL28	SYNGR3	ANXA5	NLRP11	CSE1L	TOMM34	DENND5A	ARFGAP1	GPR162	STK36	DCUN1D5	SIPA1	TFPI	TAF1B	DTNA	CUTC	CCDC58	SSR3	ERCC2	CORO1C	COL27A1	TCFL5	DPF1	INPP5F	FHOD1	EVI2A	CHML	UGCG	ST3GAL2	DKKL1	MCFD2	GID8
Drug091_UP	CHIR-99021	LMCD1	ARMC7	KCNMB4	FBXO33	RNF111	NHS	VSIG10L	ZNF592	MSI2	IGFBP2	SFXN1	RAD21	ACIN1	PPP1R2	USP11	NFYC	C17orf80	HECTD1	VPS54	ARID1A	CCDC127	LPCAT1	MKRN3	TP53BP1	ZNF620	SPRED2	KREMEN1	KPTN	WNK1	TET2	DYNLT3	C10orf88	DPY19L1	DPP8	GPR37	CTCF	FAM98B	ZNF532	POGZ	USP34	NRBF2	PRPSAP2	PPP1R10	MAGEF1	CHD8	STAMBP	IREB2	MFAP1
Drug092_UP	BI-2536	ITGB5	IL4R	MCTS1	PRRG1	PTPN1	CACNG4	EHD4	DNTTIP1	PXN	AMPD3	ABTB2	CATSPER1	DCBLD2	CDC42EP3	ATP9A	RUNX1	ADAM19	TEAD1	YWHAB	COTL1	UBASH3B	RTN4	FLNA	CFLAR	PTK7	L1CAM	RAB3B	SEMA7A	YAP1	C3orf52	ELFN2	PLIN3	ATOX1	TUBB3	FRMD5	TTC7A	HSPH1	SERPINA1	VMA21	SERPINE1	CSRNP1	WFS1	ETS1	ANXA6	RAE1	SDC4	COL18A1	LMCD1
Drug093_UP	BRD-K61166597	TYW1B	PSPN	TCEANC	AFMID	SLC1A4	CBWD2	BIN1	AKTIP	TRMT10A	C2orf42	GEMIN8	HERPUD1	THG1L	FAM122A	ACSF3	WDR13	DHRSX	TMEM178B	DCTN4	CRTC1	EGR1	WARS2	XBP1	SPOP	FAAH2	TRIM4	ACYP2	GHDC	PCYOX1L	SLC1A5	MOAP1	RNF6	TM9SF3	FOXP4	TSGA10	MICU2	CTDSP1	PPM1B	IL17C	TTC17	VPS4B	SECISBP2	SYTL2	SNTB1	ASB7	ERN1	MFSD6	SLC26A1
Drug094_UP	GW-843682X	ST3GAL2	ADAM19	P2RX6	PTK7	IFT52	SPRY4	TOMM34	C11orf95	TUBB2B	LAMP1	PRKCD	NFE2	CCNJL	GNAI2	EPHB6	SYT7	TUBB2A	CMTM8	TMEM198	CAPN9	DNTTIP1	CORO2B	EFNB2	SERPINE2	COL18A1	HMGA2	ARL4D	CPNE8	TEX30	ERF	MKRN3	MDK	NES	RGS19	LARP6	LHX6	VTI1B	ZMYND8	C3orf52	LHX1	PLA1A	EVI2A	NAT14	LGALS1	GDPD5	ASGR1	ACTN1	PDLIM3
Drug095_UP	vandetanib	TMEM230	COMMD5	COMMD6	ITPA	UCHL3	MPDU1	OSTF1	PHLDA1	AP5S1	CDC26	MKKS	ARL3	LGALS1	C8orf76	C11orf58	TWF2	PFDN1	PRNP	ZNF763	ZNF613	EEF1D	SNRPB	TRIOBP	PANK2	HSF1	ANGPT2	SMOX	IDH3B	ARFIP2	MOB2	ZNF699	KCTD17	ANKRD18A	PSMB7	POLE3	TXNDC17	PHF20L1	FAM120AOS	CD2BP2	ARNT2	AK1	ZNF543	ZNF583	PLAG1	PHC2	FHL3	CSNK2A1	MRPS18C
Drug096_UP	sorafenib	KHNYN	LIMK2	RAB4B	HPS6	RAB5B	SPPL3	CHMP2A	NR1H2	WIPI1	ZBTB22	TLE3	ORMDL3	VRK3	CANT1	LRRC8E	CDC42EP4	PRR12	ATG4D	PITPNA	GUCD1	MKRN1	ZBTB7A	ZNF784	SEMA4B	ARSA	AKT1S1	RGS14	ARHGEF1	FAM222B	MAP1S	LIMK1	ZNF865	REXO1	REG1A	HPS1	RIMS3	KLHL36	DAAM2	IRF2	DAPK2	PPP1R37	MAP2K7	RAB40C	RETSAT	IRF2BP2	LMAN2	TSKU	DDX43
Drug097_UP	temozolomide	FUT6	ODF3B	ALOX5	FUT3	TNFRSF11A	DHX58	CASP1	LGALS9C	ESYT3	APOL1	MESP2	APOL6	CHCHD10	IFT27	SULT1A3	SGPP2	ABHD3	GJB5	PI3	ST6GALNAC1	ASS1	PARP10	ILDR1	TRPM4	UBA7	PSME2	ETV6	SULT1A1	GSDMB	FBXO32	NFKBIA	FAM83E	SLC5A1	EPHB3	CES3	NUPR1	BTN3A2	MFSD2A	HOMEZ	PIK3IP1	C15orf48	MARVELD2	TSPAN12	MFSD6L	CLN3	WFDC12	TMEM171	FXYD3
Drug098_UP	SNX-2112	SEMA3F	TBX20	ATP6V1A	EEF1A2	DOCK1	FNDC3B	TSPAN9	TMCC1	PDE9A	USP2	BOD1	CREBRF	A4GALT	CCNL1	TJP1	GABARAPL1	TEX19	MAP4K3	BAIAP3	LMTK3	POGLUT1	GPR20	LITAF	HEXIM1	RYK	IFT80	SNCG	ACCS	SEMA6A	TLCD1	UBE2B	RNF13	PLIN5	TFG	LAMA5	PALM	XRN1	SRSF6	CSF2RA	YIPF5	MOCS1	RXRA	HAP1	RORA	WDR92	GPR37	ZNF594	WNT7B
Drug099_UP	bexarotene	ZDHHC24	ODAM	NEURL3	TEAD4	NOS2	PPFIBP1	CHKA	STYXL1	ESPN	BICC1	HPDL	PRKCSH	CTDSPL	ATIC	TNFAIP3	TAGAP	RHNO1	FGD3	NFE2L3	FLII	CCDC51	RELB	TNFRSF9	RNLS	TULP3	OTUD1	SYNPO	ZNF595	REPS1	VCL	C4BPB	RNF26	RBM7	SIK3	YAP1	PKP2	ESYT1	TIAM2	TNFRSF19	ARID3A	TTC9C	FCGR2A	TNS3	TBL2	SLC30A1	OXSR1	PRSS23	OXER1
Drug100_UP	nilotinib	TMEM178B	EPM2A	TMEM53	TPM1	PRR19	GLB1	LRRFIP2	SWSAP1	POLD3	PANK1	LGR5	CASP3	B9D2	ACAA2	FAIM	GTPBP6	FOXP4	PBRM1	SETMAR	BANF1	FIZ1	KIAA0753	ZNF497	INPP5A	PARG	TRAIP	PSMG2	DCAF12	ZNF689	SETD2	CCAR1	DDX3X	TGIF1	CDC5L	PEBP1	STARD10	RBM6	CDK2AP2	ZNF777	PFN1	SHMT1	SLC25A38	AACS	PTPN2	NDUFAF3	ITPR2	SACM1L	ZNF428
Drug101_UP	sunitinib	LRG1	DNAH5	RINL	RAC2	KLF8	EFHD2	HMGA1	KIF13A	NWD1	EVPLL	CETN2	CDA	HLA-DRB1	GGT1	TIMMDC1	NONO	GTF2H5	MILR1	TRIM38	RAP2B	CSTF2	NSDHL	PROM2	ARMCX6	TSPAN17	PSORS1C1	GGTLC2	GSDMD	NCEH1	TEAD2	MMP15	ADAMTS14	ZDHHC1	NT5E	MICALL2	COMMD4	RAET1E	PLA2G3	SDC1	PMEPA1	INPP4B	PEAR1	MVP	BLNK	MMP7	PLIN5	HMGB3	MLF1
Drug102_UP	bendamustine	EHD4	ARF4	RNF14	MAP2K1	APBB2	ACTB	NPC2	ANXA6	TMEM147	BCAR1	P4HA2	MYL12A	ENC1	CDC42EP2	SH3KBP1	MYADM	CSRNP1	CLU	CNN2	WDR1	ZFPM1	PTPRU	TACC1	UBIAD1	PDE4DIP	BANF1	RHNO1	MYO1C	PARVA	DUSP1	C7orf26	PPP2R1A	PLEKHB2	SLC20A1	PRKAR1B	PDGFA	CAP1	CRYBA2	SHISA5	ITGA1	KDELR1	LATS2	LY6E	THBS1	BCL9L	TGFBR2	URGCP	C1QTNF1
Drug103_UP	CD-437	SLC35C2	USPL1	CSTF1	PRPF6	RAB1A	TRIM3	SYS1	LNX2	CNST	TGOLN2	CDC26	VAPB	PEX12	ATP6V1A	PIAS1	RAE1	DYNC1I2	POC5	FMO4	RTN4	ZNF143	RAB7A	ATP6V1H	TSG101	MAN2B2	SIDT2	HSPH1	UBL3	TTC37	STAMBP	PPP1R2	ARPC2	ACTR2	PFDN4	ZNF175	NUFIP2	NSUN3	ZFAND6	DGUOK	XRCC4	CSNK1D	PDCD10	MRPS31	GNAS	AAR2	SEMA3C	ZGPAT	ZNF830
Drug104_UP	SCH-79797	ARHGAP29	MFAP2	TSC22D2	GJC1	SYS1	CPNE1	TGM2	AHCY	MANBAL	NTF4	FAM155B	NELFCD	ITGB5	RAB7A	KCNF1	GBX2	MOCS3	ZNF285	SLC37A2	CACNG4	RAB3B	CKMT2	C11orf1	AMOTL1	GSS	PXDC1	SDR42E1	UBE2E2	ZNF550	GPRC5B	IGF2BP1	LRFN1	TGIF2	F2R	MVK	SOCS1	GPX3	NFATC2	SMO	FNBP1	GCSAM	ADRB2	SCN5A	CPM	MTCH1	MPV17L	LARP6	SLC35C2
Drug105_UP	LE-135	ZNF277	PCGF1	SMPD3	ANXA4	TMEM87A	IFRD1	TATDN1	VWA7	SDR42E2	TRIM10	VIPR1	CHRM3	PPP1R14D	SYT7	ASNS	CMTM8	LSMEM1	ULBP1	XPOT	NUBPL	GJB2	MOGAT3	SYBU	NDRG1	SLC7A11	SLC17A4	EML2	PRAP1	SEMA4B	PLD1	MARCKS	SLC22A18	SYTL5	CD58	GGTLC2	MAOB	NQO1	ADM2	ARRDC4	FSIP2	HES7	ZMYM5	ARC	SPRY4	SEZ6L2	TNNC2	RNF139	INHBE
Drug106_UP	SKI-II	GNG12	MRPL13	ZCCHC17	ZBTB8OS	PHC2	TAF13	PSMA5	GNAI3	RPL22	ENY2	DCAF13	TMEM167A	PEX2	XRCC4	DNAAF2	GNG5	STXBP3	EIF3H	TAF12	POLR2K	MTFR1	RMDN1	SUB1	A3GALT2	INTS8	CHRAC1	CAPZA1	AK2	COPS5	LAMTOR5	TMEM167B	ATP6V1C1	KCNH2	TRIM62	ZNF691	GTF2B	MAGOH	PPIH	RFK	EMC2	DPH2	FCF1	FABP5	GLMN	TTC4	PTP4A2	TMED5	RGS2
Drug107_UP	Platin	HTRA1	DHX58	LIMK2	HPS1	CLN3	SPPL3	STK11	PIK3IP1	SLCO3A1	TBX20	STARD5	RAB32	CASP1	ENDOG	PCCB	MLYCD	RNF135	TMEM19	SERTAD4	BCL7A	COA3	PML	CYP2U1	CACTIN	TRPM4	IFITM1	SLX1B	GGT6	UBA7	TCHP	SDC3	H6PD	ESYT3	DHRS4L2	NFKBIA	KLHL36	KIF13A	MFSD6L	ZFAND4	CTSO	PARVB	BLNK	IFT27	C17orf97	SCAMP2	LDHD	DCAF11	PNPLA3
Drug108_UP	GW-405833	CYLD	RASSF5	GNB5	ASPH	RUNX1	TRIM8	PLXNB3	DNAH5	NR2F1	CLIP4	BAG3	NUDT2	ST3GAL1	PRAF2	ACCS	ANKRD18A	EEF1A2	ZNF699	MILR1	NR1D1	CHST14	PLK2	PI4K2A	IL1RN	JAZF1	VHLL	WFS1	PLEC	ULBP2	GLRX	UBTD1	ARNT2	TP53INP2	ZNF34	TBC1D25	PLCXD2	TMOD3	MARVELD1	PITPNC1	PRNP	IFI27L2	NWD1	FOXD1	PRR14	CAPN1	MCTP1	CD22	GDI1
Drug109_UP	AC55649	CHN1	PCSK5	ACAT1	TMEM200A	DRD2	HAS2	MGAT5	ZNF563	UXT	GDPD5	CDC26	ZNF442	RAB30	HIGD1A	LPXN	SCN5A	ZNF22	SLX1A	RGCC	NFE2	KLRC2	MYO3B	LGALS1	DACT1	MSRA	KCNMB4	FBXO8	GZMB	NTNG2	CCR4	BMP4	ZNF71	SAMD3	LAIR2	CALY	TESC	TGFBR2	NRP1	PRR9	ANGPT2	BIK	SNX25	NXN	NCKAP5	DRAXIN	PTGER2	MAP1LC3B	TUBB3
Drug110_UP	RITA	IKBIP	ANXA5	LRRC8C	ARL3	CLIC4	MEIS2	WDR54	ATP6V1C1	CPSF4	SMUG1	THOC5	SFXN1	ZNF496	DCAF13	SLC35B4	NSL1	SP4	RAB3B	MRPL40	ELL2	EEF2K	CSRP2	DSN1	PTK2	PHTF2	LCA5	GPR180	CCDC88A	PLEKHG2	FAM78A	ZKSCAN5	SRGAP2C	MRPL13	MYL6B	ATF2	DSCC1	FRMD6	ZNF281	MTBP	RABEP1	SLC4A7	GEMIN7	PIP4K2A	FAM171A2	ERCC1	ZNF34	NAP1L1	NUDCD1
Drug111_UP	LY-2183240	LMCD1	NFE2	WFDC2	SHANK2	WFS1	ST3GAL4	SERPINF2	ITGB5	PLEKHB1	RUNX1	KLK6	ORAI2	ETS1	ABTB2	LILRA6	STRA6	UBTD1	UPK2	KLK8	BCL9L	CACNG4	IGFL4	PLXNB3	RARRES2	RASGRF1	RGCC	LTBP3	TPD52L2	TGM2	ADPRH	PCSK5	ABCD1	CST7	SDC4	RGS19	ZMYND8	IL23A	CDA	NAV2	MMP13	YAP1	MRGBP	APOBEC3A	FN1	HOXB4	TAF10	COL9A3	AFAP1L2
Drug112_UP	CD-1530	ADAM19	PCSK5	AHRR	ARHGEF2	FERMT3	IMP3	PEX6	MYRF	BTG2	ZFPM1	TNS1	TSC22D1	ITPKB	TNPO3	GGTLC2	ZNF581	CPNE8	TWF2	FTL	CHURC1	PLCH2	BMP4	AMPD2	PALM3	GGT1	SIPA1L2	TNIP2	SNAPC5	TMEM81	NT5C	DNAJC22	GPR68	IER3	FBLN5	FXYD4	MYCL	PLEKHG5	LTBP4	SYT13	HAS2	MTHFS	PNPLA1	HMGA2	CLK3	RILP	GPX1	FAIM2	PITPNM1
Drug113_UP	TPCA-1	ST3GAL1	ASAP1	MYADM	BAG3	RAB3B	MBOAT7	CCNE1	CD59	LITAF	PXN	SEMA7A	WBP1L	MYL9	TEAD2	SDR42E1	PLIN3	TMED9	REEP3	RGL3	AMPD3	ERCC6	XKR6	ITGB1	SDC4	DLG5	KLF8	C3orf52	ZNF551	SOCS1	HERC4	SERPINH1	LY6E	SERPINE1	CAPNS2	TMEM217	ARHGAP29	PPP2R3A	ELK3	RASGRF1	TGM2	ADIPOR1	ISG15	PSMD2	CSRP1	WDR55	DHCR24	TEAD3	TRAM1
Drug114_UP	NSC632839	ZNF223	ARPC2	RGS19	HOXA1	SHISA4	PELI2	IFI27L2	YPEL5	SYS1	TACSTD2	S100A13	GPSM3	ARMCX4	SLC39A1	GBGT1	DTX3	ASGR1	FAM214B	XKR6	ACCS	MDK	CYB5R1	ORAI2	SDF2	TMPRSS7	PLXNB3	DYRK1B	LGALS1	CD68	ECM1	CDKN2B	MCTP1	GNAS	PFDN4	COL9A3	ATP9A	COL18A1	PRKAR1A	STX1A	HOXB2	ZNF154	B2M	RIT1	POLE4	OST4	HOXA4	USP35	CALM2
Drug115_UP	pifithrin-mu	PLEKHF2	ZNF462	IFRD1	MDK	SYS1	CPNE8	DCAF13	POT1	RICTOR	RBM12B	ZFAND1	WDR35	NMD3	HOXC8	KLF10	CC2D2A	TMEM240	USPL1	FTL	PDE3B	DHX35	DMTF1	PAIP2	TAF2	MANBAL	TFPI	EIF3E	EIF3H	ZNF273	ZNF160	BUD31	SEC22A	RGS17	NXN	TPD52L2	ELL2	NAGS	CCT4	UCN	ATP6V1C1	NEDD4	TATDN1	TAF1B	SLC7A2	PNMA1	C1D	PPM1N	EMC2
Drug116_UP	SN-38	CCDC121	LEMD3	DGUOK	SLC30A6	ATP6V1A	TMEM135	PLOD2	ACSL3	EXT2	ARL6IP6	SNX4	NSL1	UTRN	GNAS	WDR83	CGNL1	APH1B	RPA1	SPRED2	XRCC1	RBBP7	GTF3C2	MED20	MORF4L1	RSRC1	LSM14A	ALG1L	USP39	TEF	TGOLN2	SASH1	XPR1	PPP6R3	WBP4	GPR37	CNPY3	ATF2	CPSF3	POC5	ZNF143	GALNS	OPA3	USP5	PPP1R10	MAN2B2	AEBP2	SLC15A2	IFT52
Drug117_UP	BRD-K80183349	MUS81	ZNF41	HOXA11	GALNT7	ZNF543	TMEM165	FKBP2	TCN1	PPP1R15B	UBAP1	CD160	CCDC107	CLOCK	BAG1	ARAF	AQP3	GNAT2	ZNF544	C2CD2L	SMCO2	HOXA10	FOXD4	CARD8	FOXD4L3	RBM3	TXK	GBA2	PRR4	ACCS	ZNF10	ERRFI1	ZNF33A	CLCF1	ZNF675	TPM1	WDR13	TLR3	EPC1	ASF1A	C17orf49	LRR1	TIMP1	DDX59	ZSCAN20	SEC24D	ROM1	UBA6	DNAJC1
Drug118_UP	BRD-K66532283	C1orf43	SCYL3	C11orf54	ALDH3A2	NDUFA10	FAM122A	CBWD2	TOMM20	PTPN13	FOCAD	FAM120A	TMEM87A	RPRD2	RAB4A	TRMT10A	RCC2	LRRIQ4	LANCL2	VWA8	TTC39A	RFFL	NUBPL	CPT1A	AAGAB	RARG	CLCN3	EXOC6	ZNF277	CWC27	EML2	C9orf85	RXRA	ABHD17B	LRRC31	WARS2	FXN	PPP2R5C	HECTD1	NOA1	ARHGAP32	ACBD5	SIPA1L1	GRTP1	PPA1	ANP32B	EDEM3	ZFAND5	GOLPH3L
Drug119_UP	MK-2206	HSP90AB1	PSIP1	NIPSNAP1	KCTD14	HAUS6	MTAP	ZNF280C	NOLC1	WDR89	SEC62	SETD6	TERF1	SMN2	SFXN2	ITGB1BP2	UNG	CTBP2	TBL1XR1	SUMO2	DDX42	CXorf58	UTP3	PCBD1	HPD	XRRA1	BCCIP	MINPP1	POGZ	ZDHHC21	PLIN5	TOPORS	RANBP6	NAPG	DCLRE1A	NOB1	ERVMER34-1	NONO	MMS19	NHLRC2	C2orf15	NLE1	PAFAH1B2	NPM3	THYN1	ACRV1	PIK3R4	PRDM15	SERPINC1
Drug120_UP	triazolothiadiazine	PPP1R2	LTBP3	ITGB5	PFDN4	SYS1	SEMA3F	HOXA1	TGM2	RUNX1	CACNG4	SLC2A1	COL18A1	HOXA4	LGALS1	MILR1	CDC42EP3	PLAG1	MYL6B	EEF1A2	ZMYND8	SEC14L1	RGS19	SDC4	DOCK9	LMCD1	PLXNB3	TIMP2	SERPINE1	FCRLB	ZNF532	GNAS	MDK	ARHGAP23	CWF19L2	HOXC9	RBMS1	PPL	CLIC3	MKRN3	RICTOR	ZNF512B	HSFX1	KIFC3	IDS	HOXA3	PTPN1	NXN	CPVL
Drug121_UP	BRD-K66453893	CYB5B	EPHB6	PPP1R2	SPNS2	LAT2	FAM222A	SERPINF2	GOLT1A	NR1D1	KLRC2	PALD1	ACSBG1	LMTK3	BAIAP3	HAP1	SULT1A2	SERPINA1	CCR4	GJC3	ACSL5	WFS1	GAST	MT-ND5	ENTPD8	KLK6	MROH6	GPX3	TUBA4A	MKRN3	IGSF22	KLRC3	NSMCE1	CXXC5	CDA	C10orf62	ACOXL	HOGA1	AVEN	NQO1	ITGB5	GSDMA	ZDHHC23	FGFRL1	ABTB2	DHX32	SAT1	ATP6V1A	ST6GAL1
Drug122_UP	BRD-K11533227	TYW1B	SPATA20	INO80C	IGFL2	TTC13	RHNO1	TRNT1	MBLAC1	CBWD2	HYOU1	PSMA3	NDFIP1	SLC7A8	AP4S1	CHMP4A	CDK2AP2	PGBD2	JAG1	PTPRU	UXT	MTHFD1	EIF2B2	MSX2	COL10A1	TMEM117	ATP6AP2	OSGEP	FKBP3	MRPL21	SIPA1L1	ABHD14A	CDKN2AIP	PIGA	MED6	PSMC6	CPSF2	CDC14A	KAZALD1	CDC42SE1	TP53I3	C1orf53	EXOC6	LGALS3	MRPL52	COQ6	COLGALT2	HIGD1A	A2M
Drug123_UP	BRD-K27224038	CDHR3	PTMA	ZNF655	PLEKHB1	RPL23A	NHS	MAGOH	WDR77	TAS2R5	IMPDH1	HMGN1	BRMS1	CUL1	ARHGAP26	SCARB1	SOX4	SLC44A5	HSF1	PPA1	ODC1	RIMKLA	CDK8	CCNG1	KRBOX4	AHCY	XRCC2	KLK6	MOCS3	PHLDA3	IQGAP1	SEMA3A	TFDP1	POP1	NT5E	TBC1D4	LRWD1	C3orf52	PSMA7	PUS7	MRPL9	TRMT61A	EID2B	DKC1	TCF7	ADAM19	ANXA10	MTAP	ALG8
Drug124_UP	BRD-K14844214	AK1	ST6GALNAC4	DENND4A	RPL4	KLF15	PRR14	INPP5K	RPL13	RPL35	AMPD2	PTGDR2	KCNN1	KANSL1L	DNAJC17	MCOLN3	PRKCE	BFAR	GNPAT	EXOSC5	GLI1	RPS17	ZBTB26	PCDHGA6	STX2	FAM131A	NDRG1	TPPP	FBXL16	RPL10	NBPF15	PCDHGB3	ASIC1	MNT	POLR2H	RNF125	ZNF23	FSD1L	ZNF581	CA9	ARNTL	TMEM18	CRAT	NHP2	ANKRD37	ONECUT3	TRIM32	C5orf24	CAMLG
Drug125_UP	BRD1835	PELI2	SLC40A1	BCL11B	TUBB1	AATK	WDFY1	CYP3A5	STX16	AKR7A3	FTL	TATDN1	ITGB6	ARPC2	KLK11	PITPNM1	TMEM150B	TGOLN2	SPATA2	TMEM92	CD68	MYO7B	PDCD10	CDHR5	RNF128	ZDHHC6	POLD4	MGLL	SEMA4B	MGAT3	GPT	VMP1	MOGAT3	GABRE	DGKH	TRIM40	KALRN	ARFGEF2	MARCKS	ANXA4	FAM155A	CADPS	AIFM3	NUBPL	SEC62	SLCO2B1	EXOC3L4	SLC7A1	RXFP4
Drug126_UP	BRD-K41597374	ATP9A	ASPH	B2M	KBTBD4	DNAJC5	EMC7	DLGAP4	HARBI1	RABAC1	TAF7	PCDHB15	TGOLN2	RELL2	MMP24	FAM214A	ATP6V1H	TP53RK	RAB9B	IL13RA1	PCYT1A	TMEM17	CD59	PAK2	STOML1	CHMP3	FAM214B	TMEM219	ARNTL	KCTD10	MADD	GLRX	TMEM59	RAB27A	JOSD2	NR1D1	NAPA	GSN	TRIM21	DYNLT3	MFGE8	TRAPPC12	ZNF846	SHROOM2	TP53INP2	VPS18	HELZ2	SEMA4B	NOXO1
Drug127_UP	BRD-K63431240	SRSF6	POGLUT1	SLC9B1	ETAA1	LRP12	PIGF	ADAMTS13	ULK2	TCF24	NPHP3	PNPLA4	FEZF1	CDNF	ZNF19	DNAJC27	IKBKB	ATP6V1E2	CLHC1	YIPF4	DCUN1D1	TLE6	SLC25A41	NUDT12	NME9	WBP1	ZCCHC9	FMO4	PEX13	KIAA1143	ACADSB	P4HA3	CYB5D2	TMPRSS6	WDR35	AMDHD1	ZNF490	GOLGA7	PARD6G	CRBN	FBXO48	TBCA	ZNF654	ZNF711	PLXDC1	ABRA	FBXO43	ATP11B	FBXO3
Drug128_UP	BRD-K13999467	UCHL3	SPICE1	ABCC4	SMUG1	FARP1	COMMD6	EIF2A	FILIP1L	LRRN1	CPVL	PFDN4	SOX7	PLEKHB1	MARCKS	RPL7A	PPP1R2	UPF3A	SOSTDC1	WDR77	RANBP6	IGF2BP2	FYN	PDS5B	CAPN6	PRKCI	RPL24	QPCT	ROR1	NDFIP2	RPL35A	MZT1	MYL6B	STARD3NL	MED30	NR2F1	ARHGAP24	DCTN3	ZNF345	SERP2	HMGB1	MED22	CLDN24	RAE1	ZNF83	ZNF34	BORA	TSPAN31	FAM3B
Drug129_UP	brefeldin A	NKX3-1	COQ10A	SCD5	FGFR1	ANKRD18A	TMEM132A	TMOD2	KLF15	ST3GAL1	DNAJC18	TBCEL	RAB12	ASAP1	COL18A1	ZNF346	FAXC	BAG3	TIAL1	LRFN1	NF2	FNDC4	SEMA6B	PLEKHF1	MSI1	SLC25A52	TMEM81	TBC1D1	FBXW11	NONO	PSMD2	VHLL	NHLRC2	HMGA1	CSRP2	WWTR1	SLC9A7	ENHO	NUP153	GLI2	DBN1	LRRC8C	MAF1	GCAT	TLE2	ZKSCAN8	SAR1A	MAP3K3	ZNF618
Drug130_UP	AGK-2	TBPL1	FTL	ALB	MAD2L1BP	POLR2K	PCSK5	MYL12A	GALNT7	CCDC28A	DPH3	HCN2	TCEA2	ACADVL	TUBB1	GPR63	PSMG2	GCG	NR4A2	MPST	SAT1	MYZAP	FAIM2	SLC8A2	COX7A2	PTTG2	FAM3D	RNASEK	SNX3	FKBP1B	HSCB	PPAN	MTMR14	OLFM2	CRADD	NPSR1	GRIN3B	VLDLR	NRBF2	PEX7	PPP2R2C	MYO10	UQCRB	HRG	ENY2	PTPRH	GGT1	CHRAC1	CDC26
Drug131_UP	L-685458	DEGS1	MAD2L2	HMGA2	MSX1	GNAI2	ZC3HC1	EMP3	BCKDK	COQ10A	LGALS1	PTK7	ORAI2	USB1	PHTF1	MYL6B	APOBEC3C	ABI2	APOBEC3F	CSRP2	MYADM	TEAD1	KIFC3	CENPO	FRMD4A	OLFML3	PTPN1	FLNA	CMTM3	RNF25	UBASH3B	IKBIP	LMCD1	TAF3	ARMCX4	REEP2	CTPS1	GATA3	PRR19	S100A13	RGS19	TUBB	COL18A1	S100A3	SRGAP2	FSCN1	CDK5R1	CHST14	KCNJ8
Drug132_UP	PF-750	CA2	EML4	ASNS	TRIB3	GFPT1	ATP2B1	UQCRC2	ZNF277	HSP90B1	SERP1	SLC7A11	ADRB1	RAB33B	SAMD5	SMAD5	PMS1	EIF2A	GJB2	USO1	SLC33A1	PLD1	ANKRD29	HERPUD1	STAC3	MRPS31	GSTA1	NCMAP	HOXA13	CUL4A	XPOT	INTS6	CHAC1	MTHFD2	ICA1	EIF3A	DCP1A	COG3	ADM2	CEBPG	CSNK1G3	ZCCHC7	PTCD3	LRPPRC	VWA8	GNPAT	LRCH1	NEK3	PAQR5
Drug133_UP	triptolide	BTBD1	SPTSSB	TUBB1	WDR61	MICU2	MCF2L	FIS1	TSC22D1	ASPH	CHRM3	SHF	PELI2	CLK3	NTSR1	ANXA10	MDK	ABCG2	EGLN3	NAT14	OTUB2	SLC40A1	ZNF277	PKM	EML6	SUMF2	NRCAM	NXN	FGF9	RIPPLY1	SEMA4B	PPCDC	F5	CMTM8	ZMYM5	AHRR	NPAS2	VIPR1	IL1RAP	VWA5B2	ABCA1	EHD2	GPR87	RAB11A	RNF128	C15orf40	IQUB	ARC	MBNL2
Drug134_UP	nutlin-3	PFDN4	CDKN2A	HOXA4	UBE2B	ISG20	ZMYND8	TM4SF1	IGF2BP2	CDKN2B	MXD1	FUNDC2	LAT2	PAIP2	TEX12	CALM2	TREML2	MRGBP	TXNDC9	TRPV3	B3GNT5	SERPINA1	HOXA1	C10orf62	MAP1LC3B2	GPX3	GBGT1	FAM126B	ZBTB20	NR1I3	TRNP1	DNAH12	HOXA3	IGSF22	FGD6	PGC	ZNF470	UBALD2	KCNMB3	ACOT8	ADAM32	NGFR	CLCN4	MRPL47	ATP6V1A	GIPR	PLAG1	MACC1	CIR1
Drug135_UP	16-beta-bromoandrosterone	GGTLC2	LEMD1	GGT1	MROH7-TTC4	CAPN9	AIFM3	ACY3	C20orf202	RDH5	AQP7	GRTP1	TMEM176B	ANKZF1	IRF2BP2	PIWIL4	EML2	GPR35	PIK3C2B	PEX11G	FAM83E	PCCA	IGFL4	TREH	FXYD4	ALG1L2	KLHDC9	ASS1	RHBDL1	FBLIM1	PRR15L	ORAI3	FSBP	ASCL2	TRAPPC6A	AMN	MUC2	IL33	IDH2	YBX2	PNPLA1	GSTK1	KCNE3	ARHGEF2	PIP5K1B	SULT1C2	PLA1A	CHMP1B	CADPS
Drug136_UP	PRL-3 inhibitor I	FNTA	NXN	CTSB	SELPLG	SMIM19	NDRG1	FAM86B2	OTUB2	CHMP1B	SPATA12	ACADVL	SMOX	IQCH	HMGCL	WIPI1	CCL26	PFKFB4	RHCE	DPF2	KCNJ2	ULK4	ACAP1	TMEM102	VRK3	FAM86B1	CNDP2	XPNPEP1	MGAT5	DHRS1	KHNYN	RTP3	VSIG10L	KDELR3	BFSP1	C2orf42	ARSA	IGFBP3	YBEY	PSPH	FGF21	MMP14	PLCB2	SLC7A8	APOBEC3B	LCK	GPR137B	TMEM190	NOD2
Drug137_UP	SID 26681509	SMPD3	PRR5L	CDHR5	MYO7B	BMF	VIPR1	MYO1A	RMDN3	SPIRE2	PPP1R14D	GSPT2	TMEM63C	TMEM198	PCLO	AKR1C3	BTNL8	TMEM120A	MOGAT3	ABLIM2	TRIM10	TLDC2	ABCC6	DAPK2	URAD	TM4SF5	TM4SF20	MEP1A	SLC9A3R1	CD1D	RAB6B	GPR153	TFEB	OMP	CKMT1A	SPINK1	DLGAP4	SEMA4B	EFNB1	PCSK6	FAM214A	BAIAP2L2	TGM3	NR1I2	CAMK2N1	LAPTM4A	SESN3	ANXA4	DNAJC5
Drug138_UP	neuronal differentiation inducer III	ARNTL2	IGFBP6	TFAP2A	CAV1	ZBTB2	PPFIBP1	PPP4R1	GAD1	PORCN	RPS6KA5	MPP5	FAIM	CCND1	IFIT5	IDS	ZC3H12C	AP5B1	SEC61A2	KLHL5	CMTM7	DST	MED17	SWAP70	USP18	AHNAK2	ALDH1A3	SECTM1	NUAK1	MAPK11	ENO2	XKR9	CLCF1	PPP1R9A	RBBP8	EIF2AK2	C2CD4C	SMCHD1	UBTD1	SLC9A7	VEZT	ANO1	KRT86	MAP4K5	PSME1	PLXNB3	CDK2AP1	NCOR2	SAMD9L
Drug139_UP	NSC 74859	PCSK6	PPP2R3B	TOP2B	MYO9A	KLF12	FBXO8	TGOLN2	TMBIM6	MMP24	C2orf42	PGBD5	NFYB	RBL2	SP3	CDKN1B	PUM2	SHROOM2	TM9SF3	SWSAP1	PEX13	DPP4	ATP6V0A2	TMEM43	MPV17L	PAIP1	ACSS1	PIGX	MADD	TOP2A	NEURL1B	RAB3GAP2	SCRN3	SPAG9	CUX1	AFTPH	ETV4	YIPF4	TMEM178B	LNX1	MAP4K3	TRAF3IP3	CDC5L	BIRC6	RBM39	ITGB6	TP73	RAB10	TDRD7
Drug140_UP	bortezomib	RPL9	CCNDBP1	TMEM258	ZNF346	TSSK6	ARL3	FGF8	FBXL20	NLGN3	CDYL2	DNAL4	RHOXF1	HOXD9	HEY1	CCDC151	UST	ELP5	FOXD4L1	ADM5	C15orf65	C12orf57	HNRNPA1L2	CA8	LOXL1	GTF2H5	FOXD4L5	NMRAL1	IFI6	FRS3	WNT2B	PLIN4	ZC3H10	USP18	TUBA8	TMEM39B	FOXD4L4	LAIR1	CD101	ULK1	SLC25A48	SPPL2A	TTC23L	UXT	KCNAB3	CHURC1	RABL2B	CXorf58	SPDYA
Drug141_UP	ABT-737	PPIH	TRUB2	HUNK	RPIA	TPM2	PGP	ACSM3	CA12	HSPE1	CYP2B6	RNASE6	ST6GAL1	EML4	DPH2	SFTA2	TINAG	WDR77	EEPD1	APOBEC1	LDHA	KLHL33	JMJD8	TRIM10	NDUFAB1	CD6	ALG1	EFHD2	LBR	CCDC58	TSR3	MRPL23	PRELID1	TBL3	ABHD12B	LRRC36	C10orf82	FAM162A	TBRG4	TMEM252	CCDC170	CLP1	DDN	ST3GAL2	GJB1	GNAT2	MRPL18	TRIM15	CCR6
Drug142_UP	zebularine	SHB	SELPLG	MXRA8	ATOX1	CD163L1	WFS1	QSOX1	LRRC34	PDLIM7	ARL4C	ABCD1	NAV2	MMP14	THSD1	TTC7A	PRNP	P2RX6	PLEKHA4	INHBB	F8	FMNL3	AHNAK2	PTTG1IP	NDP	PPP1R18	RGS9	PADI1	SLC20A2	ACSM4	TUBB3	TESK1	PRDM1	HSF2BP	FBXL6	UBE2A	APOBEC3A	PBX4	FCHSD1	ADAT1	CATSPER1	TGFB1I1	ACTBL2	APOBEC3C	TPM4	GPSM3	RGL1	UPK2	HLCS
Drug143_UP	PI-103	UNC13B	SAMD13	ALG14	ACSM3	PAPSS2	SLC44A3	C9orf152	OMP	CMPK1	PLS1	USP3	AGR3	CAPN9	FOXA2	PCK1	SPINK4	RSPH1	SERF2	AQP7	TSPAN12	CAPN5	IFT88	MPPE1	CRYL1	FAM3D	TIMP4	SULT1C2	HOXA13	FAM162A	ANKS4B	HNF4G	PDE4C	CCL15	CYP39A1	DLL4	EXOC3L4	CAT	IL33	PER2	TFF3	RASL11A	KIF9	GDPGP1	GPRIN3	CYP2B6	LRRC6	ZFAND6	ARHGEF10L
Drug144_UP	tubastatin A	UCHL3	PLEKHB1	AK3	CDK8	PPM1N	NSMCE1	ZNF277	IGFL4	MITD1	C12orf75	CD58	COMMD6	AHCY	POLR1D	FILIP1L	NPHP1	TUBB1	LAMTOR2	GTF3A	HMGB1	TRPM5	GPC2	PTPRR	DCAF13	KLK6	CHRM3	CLK3	RAB20	SPNS3	ZNF785	MEST	EIF3H	RANBP6	SEC11A	ACAA1	PPA1	NBEAL2	RPE	TSC22D1	PLD1	FERMT1	USP12	ZNF195	RPS7	AKAP4	IDI2	FARP1	LRRC29
Drug145_UP	SR-II-138A	CDRT4	RAB40A	SEC62	ACCS	RGL2	CDK3	STK36	C3orf52	RYK	GRINA	TMEM159	USP35	COL9A3	RGL3	GPR83	CCNL1	EVI2A	CCDC180	TACSTD2	FARP1	NTF4	SNAP23	TMPRSS7	COMMD6	ISY1	TNS1	NCK1	GPR20	PALM3	IL36RN	SMIM1	TEAD2	MYNN	NAT9	GTF2E1	FCHSD1	PLEKHB1	GOSR2	RASD1	SERPINH1	ZNF19	SNTN	ZNF707	DNAH17	WDR73	ST3GAL1	BIRC7	UNC119
Drug146_UP	parthenolide	PITPNC1	BACE2	ST3GAL1	UBE2L6	MT2A	SLC4A11	RGS10	TSPAN17	RIN3	PARP10	ABTB1	CD44	AHNAK2	TLR3	DLL1	SERPINB8	HTRA1	APOL3	MT1E	IL15RA	SHANK3	KLF2	APOL1	SP100	APOL2	ASPHD2	RHEBL1	FOSL1	PPP1R15A	PRKAG2	DMKN	ADHFE1	STK10	HRH1	TRIM47	TLR6	PSMB9	VPS37B	MAFF	JAK2	SQSTM1	S100A2	C11orf68	ARL16	LRRC73	CYP4V2	FAM149A	ADARB1
Drug147_UP	Compound 7d-cis	PFDN4	PAIP2	DCAF13	MRPL13	PDE3B	NUDT15	TAF1B	TATDN1	VRK2	COMMD6	ZNF277	MNAT1	EIF3H	SUCLA2	MYZAP	NSMCE2	PSMA5	BTBD1	EEF2K	RPL7	EPHB6	CASS4	NRAS	SUMO1	UCHL3	GABPB1	EIF3E	SNAI1	NUDT4	MTHFS	RBM12B	RPE	APIP	PPP1CB	HIGD1A	TRNP1	RAP1A	SNAPC5	NFE2	HGD	TUBB1	METTL5	ACP1	CD58	NDUFB9	ASGR1	ACAA1	A3GALT2
Drug148_UP	pevonedistat	MTCH1	ACTR1B	DLGAP4	PHF20	CPNE1	MANBAL	CD276	LSM14B	DYNLRB1	TBC1D17	EDEM2	LAPTM4A	CD14	MEGF8	CABLES2	BLCAP	PPDPF	HSPA1L	NRM	SLC41A3	VAPB	PAK4	PPP1R37	DYDC2	ERGIC3	GID8	GALT	OSER1	SERTAD3	IFT52	NCK2	GADD45G	LEPROT	TGM2	AAMDC	MAGED2	PRPF6	ZSWIM4	UBE2C	ZSWIM3	ALG1L	TSHZ1	SLC2A4RG	FAM3A	PXMP4	MBOAT7	FAM219A	ACOT8
Drug149_UP	AZD7545	TGOLN2	ANKHD1	SMPD3	MARCKS	KCTD10	SEZ6L2	DLGAP4	RNF128	ARHGAP5	MADD	BMF	PLD1	EML4	AFTPH	SPATA20	GLYR1	LRP1	IL13RA1	ATP9A	SLC30A6	PDE9A	SLC9A3R1	GAL3ST1	SLC6A6	HES1	GUCA2A	CMTM8	ASPHD1	ATAD2B	GOSR2	NUBPL	DOLPP1	ZNF408	SOCS5	SLC40A1	CDHR5	PAK2	COX17	OS9	CDR2	BTNL8	NPFFR1	DNAJC5	DVL3	SLC38A11	ABHD12	TMBIM1	KLHL3
Drug150_UP	VER-155008	C3orf52	RPS10	FAM118B	NME4	COL4A2	HSPA8	GLB1	C14orf119	ST3GAL2	FHOD1	FTL	TMEM147	RAB36	PGM5	PDGFRB	SLC4A8	PPIF	GGTLC2	PNKP	QPCTL	VCP	KDELR1	GGT1	TCF4	TSPAN5	MYL12A	ECHS1	AMBP	PSMB5	CCL26	KCNJ8	FOCAD	SEC13	MYO7A	PGD	NUTF2	IL1RN	MARCKS	RASD1	PPIB	NOL6	EXOSC7	SOX1	SMAP1	ALDOA	SNRPA	FHL3	TRIM28
Drug151_UP	ML203	RFK	RAB27B	MAPRE2	HAUS6	IMMP2L	COX10	LCORL	EXOSC3	ZCCHC7	SNAPC3	SMU1	MGAT5	UNC13B	OSR1	POLR1E	CSNK1G3	FAP	TOPORS	NFIB	RFX3	UBAP1	MTFP1	FOCAD	UBE2R2	OTUB2	SEC61B	MNT	PALD1	FGD2	WARS2	POC1B	PARM1	SLC1A1	ZNF2	CLCN3	TLN1	PTAR1	ARL14EP	ADPRM	B3GNTL1	CLOCK	SKAP1	RIMS3	WDR48	SFXN3	DHRS7	QSOX2	SRP72
Drug152_UP	SRT-1720	GPC2	RHPN1	DAPL1	ABCC5	FAM43A	GSTT2B	GAA	HOGA1	PCID2	TMPRSS9	MAF1	TSPAN6	CCNJ	GOLGA8B	CNPY2	GOLGA8A	HOXD9	RPS6KL1	RPL39	NPHP1	ZNF707	WDR35	NEDD8	CPSF1	PELI2	C15orf40	ADAM20	PODXL2	C10orf62	TMPRSS6	LRRC29	ZNF503	GALNT18	GSTM1	LSAMP	LPAR3	AP4S1	LENEP	DOC2A	ZNF250	OST4	PPP1R27	ST3GAL2	NANOGP8	PPOX	CRYGS	ABRA	CGB1
Drug153_UP	CAY10594	TLE3	VCAM1	AAMDC	BMF	ZSCAN5C	WSCD1	CAMK2N1	PNPLA3	SPAG16	CHST13	PLEKHF1	DNTT	CCNDBP1	ECHS1	MAP2K5	ATG2A	FAM126A	MT1G	PDXP	PSD2	CDK2AP2	PTK7	TSHZ1	ST3GAL2	SSTR1	CCDC152	EFEMP1	HEXA	LNP1	SORBS1	GPX4	AKR7A2	CXorf58	PCBP1	S100B	FAM210B	AGT	ZFPM1	IL1A	NFS1	EMILIN1	TBC1D2B	KIF12	KLHDC8B	ARHGEF40	RENBP	RNF5	PRR5L
Drug154_UP	Compound 1541A	RINL	IDI2	PLXNB2	TIGD2	UBAP2	NFX1	SREK1IP1	RRH	PTP4A1	PPIB	GNRHR	GSTT2B	DLL4	FBXW7	TBCK	THNSL1	TESK1	HAUS1	FAIM2	ZNF485	SKA1	FANCG	WDR89	CDC42BPA	NANOGP8	POMZP3	MYZAP	RBL1	APTX	TRNT1	SMU1	BANF1	LPGAT1	MANBA	NFKB1	ACO1	ZNF239	TAF1D	GDI2	SNX7	HSP90AB1	RBM17	CAPN9	NUDT2	THOC6	PAX8	PPCDC	TAPBP
Drug155_UP	RG-108	PFN1	LXN	TXNDC17	RPS27L	IL37	CIB1	PHLDB1	STAMBPL1	CYB561D2	DUSP18	ING1	TNFSF12	MTHFS	ACTRT3	TRIM62	ITPR2	HMGN1	GSDMD	CARS2	B9D2	SLC45A3	TMSB10	SNRPD2	PLAA	TMA7	MRPS12	CORO1A	HAUS1	GSDMA	IFITM2	SDF2L1	DLL4	C1QTNF1	RAC2	KIAA0753	ICAM3	ACAA1	GJC3	LACC1	HMGA1	ISOC2	U2AF1	FXYD5	NHP2	EFHD2	ZNF888	FGD2	ITPRIP
Drug156_UP	PAC-1	DKKL1	ACTR10	RNF11	PRX	ST3GAL5	HK1	OAZ2	ECI2	IRF2BPL	CLSTN1	TNNT1	THAP3	SIRT4	ITM2C	F2R	ZFYVE1	TPGS2	ZCCHC4	ACOX3	BBIP1	RAB2B	STX8	IL17RD	SNX6	PAQR3	MAP3K6	EPN2	ERH	TANC2	BAG3	RBX1	DNAJB4	TIAM1	RABEP1	ELP2	CAP2	SS18	TMEM241	DIP2C	SLC25A30	RBFOX2	ZNF264	SNAPC1	ZSWIM7	TOX2	CTDNEP1	PEF1	BTBD1
Drug157_UP	GMX-1778	DNAAF3	TEX9	RPS12	ENDOV	PRKAG1	SLC16A8	NAPSA	TBC1D8	CCDC173	F8	PHF12	WNT7B	LRRC39	CCDC40	HSCB	CCDC110	ASIC3	IFT43	ABCD4	TMEM67	RAB13	WDR11	EVPLL	TNNT1	TLR5	APOBEC3H	LYG1	WIPF2	EFCAB7	TBC1D3B	NEK11	TCAP	YJEFN3	EEF1A1	ZNF474	TMEM38A	MYH3	METTL25	SYTL1	SAV1	KLHL2	TBC1D3H	STARD3	ZNF16	TXK	SLC2A11	GJB5	RPL19
Drug158_UP	gemcitabine	NUDT15	TMEM135	MRFAP1	HACL1	MORF4L1	NAT8L	SPPL2A	HIPK1	WEE1	NUDT4	GRB14	ARL6IP6	TBC1D9	ANXA5	PPP1CB	TTC7B	ZNF620	ALDH4A1	FNIP2	PRDX3	SCYL2	LZIC	NREP	ZBTB10	RAB33B	CCNB2	TUBD1	F2R	MYH10	GAB1	NSL1	VRK2	MRPL51	SHMT1	MRPL28	NIF3L1	CDC25C	ADRB1	CAMTA1	CCNI	ACOXL	SEC24A	PPM1B	LMO4	SKP2	NRBF2	CDCA7	TRPM7
Drug159_UP	MST-312	TMEM92	KALRN	RASL11A	EPAS1	LNX1	P2RY2	RHOU	UNC93A	VRK3	NOX1	ACVRL1	MGAT3	LRRC6	CHMP1B	TMBIM4	CDC26	EFNA2	CCRL2	TNS1	RAB4B	IQGAP2	CALML4	CCDC180	RAB7A	SLC5A9	ZDHHC6	RBBP8NL	TMEM150B	PAK1	MOGAT3	SLC16A5	FAM118B	WIPI1	TSPAN3	ELF1	LACC1	ZNF774	SPATA2	SLCO2B1	MPPE1	GADD45G	SLC46A3	PITPNM1	GALE	HNMT	ARL14	PDCD10	FANK1
Drug160_UP	olaparib	TRIM10	EML4	NCMAP	EIF2A	C3orf52	PLD1	TNIK	UNC93A	BTNL8	PDE9A	TWF2	WBP4	ADRB1	CNDP2	TMEM200A	ACSM3	ABCB4	VIPR1	GPRIN3	SYT7	HOXA13	FOXA2	NEK3	SLC51B	SLC35D2	PCOLCE2	SERPINE2	EFNA2	CECR2	TRIM15	NOSTRIN	ZBTB10	ADD3	CPSF3	SAMD3	MLLT3	LNX1	EMILIN2	PKDCC	ATP2C2	SERPINA4	CIDEC	MYO1A	HDAC5	SULT1C2	ATOH1	TMEM252	SPINK1
Drug161_UP	oligomycin A	CELSR1	GGTLC2	C3orf52	DUSP5	TMBIM1	MARCKS	GGT1	ABCG2	GJA3	NXN	CDC42EP2	ERRFI1	CHRD	EPAS1	NAB2	BAG3	SEMA4B	NUAK1	PAK1	SMAD3	HBEGF	EHD2	CMTM8	PLEKHN1	TMPRSS7	LATS2	IL1A	F2RL1	ALOXE3	SYTL5	PXDC1	ITGB5	ITGA3	KPNA7	SOCS3	BTBD1	CNTNAP2	NPAS2	PITPNM1	APOBEC3B	GULP1	TNS1	BMP2	F2R	PFKP	PSMG3	ELFN1	METRNL
Drug162_UP	indisulam	BOD1	SYS1	CPVL	MANBAL	FTL	BMF	TP73	NUDT15	PPP1R2	TREML2	MMP9	CEP63	APH1B	MAMDC2	PRKCG	NXPH4	RTN2	TP53RK	CORO2B	TBCC	TACSTD2	DNTTIP1	SUN3	CLDN9	SRSF6	CLDN24	PFDN4	MYLK	PPM1N	DCAF12L2	ARMCX3	TFG	TMEM86A	NXPE3	PTK7	TUBB1	SOCS5	WBP4	HLA-DRB5	TP53INP2	HM13	ADAMTS6	CCR4	PTPN1	NNMT	SEMA6A	BDNF	DNTT
Drug163_UP	BRD-K02492147	NUDT4	CDA	RASSF10	RGCC	ACAA1	SERPINE2	NEBL	NKD2	CYP2S1	SEZ6L2	ATG16L1	NFE2	KLK8	SLC2A12	ETV4	SLCO2B1	SYT7	DDAH2	SSUH2	PPP1R14D	LRCH1	HGD	SNAI1	TTYH1	TMEM176B	KLF10	BTG1	MYO3B	PRAP1	EPS8L3	FSBP	SYTL5	KCNE3	SAT1	SNTB1	TMPRSS2	TMEM176A	FOXQ1	GPR55	NPFFR1	HNF4A	FABP6	ARL14	ZFAND5	PRSS33	SLC30A10	PPP1R36	STT3B
Drug164_UP	austocystin D	HOXC9	NXPE3	UBASH3B	SMUG1	RGS19	MEX3B	IFT52	MSANTD4	HOXC8	SNF8	OPRL1	AP4E1	CMTM3	LIX1L	HOXA1	HOXC6	CD2BP2	KPTN	WDR54	CBX6	FKBP10	FJX1	KIFC3	PLEKHG2	PFDN4	IKBIP	TAF1B	SNAPC5	SFXN1	ABI2	PFDN1	CC2D2A	EID2B	MKRN3	ACSL4	SLC35B4	IDS	HOXC13	ETV5	ARL3	FGF1	MDK	NDRG4	MCM8	COMMD9	LTBP3	AKT3	WWC2
Drug165_UP	SJ-172550	PTPRF	SVIL	GALC	FZD8	STON2	MGST1	MERTK	DMRTA2	GRHL1	PRICKLE2	KIAA1841	CCDC80	TLN2	PPP1R3G	HIC2	SLC40A1	NCOA3	ADAMTSL4	SLC9A2	HOOK3	GLIPR1	TMEM260	EPHA1	FUT8	BMPR1B	C11orf80	PDIA6	FUOM	CALM2	PRODH	NENF	BATF	C2orf72	NOTCH3	SOWAHC	SC5D	DSP	CORO2A	DDAH2	AK7	HMGCS1	EPAS1	NEDD9	DIP2B	CENPW	GALNT6	SNRPD3	SLC51A
Drug166_UP	pandacostat	ZNF362	EPM2A	TTLL5	MAX	PRSS27	TLE3	FBXW4	TECPR2	LGR6	OXA1L	CHMP4A	ARL2	COQ6	MIF4GD	YLPM1	BTBD6	KIAA0586	BRF1	DLST	CDC42BPB	FNTB	AKT1	PCBP2	LINC00634	MTHFD1	TINF2	GSTZ1	SRSF5	PPP1R3E	RHOV	TTC8	NRDE2	L2HGDH	KLC1	FAM120C	LONP2	LANCL2	FAM161B	THAP7	PACS2	SDC3	RCOR1	RBM23	PCCB	TOX4	AIFM2	SUPT16H	SAMD1
Drug167_UP	BRD-K96431673	TMEM176A	CADPS	LY75	RNASE6	TMEM176B	FFAR4	LEF1	PLB1	GRIN2D	TM4SF5	MED21	KALRN	PTPRR	CLDN2	LRRC10B	PCOLCE2	UPK3A	CFTR	BCL11B	PPM1N	PSORS1C1	RIPK3	CDHR5	CLDN1	GSDMD	EPSTI1	CYP3A5	SPNS3	MUC20	VIL1	ETS2	MT-ND2	TNS4	BLNK	SMIM6	ARL14	SEMG1	ICAM2	IKZF3	TWF1	RPS10	USH1C	IRF8	MT-ND1	ENC1	SLCO2B1	LIMA1	CA12
Drug168_UP	cyanoquinoline 11	SDF2	CHD3	HMBS	SYTL5	SEC11A	TMCC3	MARCKS	IL36RN	ST3GAL4	TRIM16L	PRSS35	NAP1L5	NSMCE2	NTN4	ARPC1A	ATP6V1D	EXT1	YIF1A	RPL28	IQCD	ATP9A	MYL6	TRPT1	RPLP1	FAM3A	MEIS2	NDUFS8	KPNA7	FBXO32	STOML1	APH1B	VAPB	ARF5	NDUFB9	FARP1	MTHFS	DAPK1	FAU	RNF139	NUDT15	COX7A2L	APPL2	PDZD11	RPS3	EVI2A	MLPH	MTMR2	GSTA2
Drug169_UP	tipifarnib-P2	TEAD2	NPHP1	RPE	SIPA1	MRPL28	PFDN1	PIAS3	CLP1	FAM118B	CTNNAL1	TFPI	C19orf12	MCM8	TMEM230	RPS10	ASAP1	FCRLB	SMUG1	FHL3	TMEM14A	GLA	TRIM62	PSMD13	PTPN1	CTSV	RAC3	SIX4	PLIN3	MYL6B	PSMA1	UBASH3B	KIFC3	CORO1C	PHTF2	GNAS	ZNF85	ARL3	CC2D2A	BTBD10	ASPH	C3orf52	GLB1L	PSMB6	GOSR2	UCHL3	VASH2	HMGA2	PSMB7
Drug170_UP	tipifarnib-P1	CREB3L1	GGT1	TEP1	FBLIM1	GGTLC2	FMOD	GGT2	SMOX	GLRX	LZTS3	MPDU1	RILP	GBA2	FAIM2	ZNF22	ARHGEF2	PRSS1	C3orf52	GALNT10	KRTAP5-6	STX18	PLA2G2A	SPHK2	HARS2	TMEM242	JMJD8	GAK	SH3PXD2B	CPA6	FBXL16	MICAL1	ITLN1	FOXD4	TFF1	SPRY2	ZFPM1	BFSP1	CANT1	RDH11	TPM1	TSPAN5	UNC13B	PLD2	JAG1	EVL	UNC93A	NOX1	ACOT1
Drug171_UP	Compound 23 citrate	RAB41	TP53INP2	ZNF34	EEF1A2	MILR1	TBC1D9	NPTXR	FGFR1	HSFX1	KBTBD3	DMBX1	DNAAF3	GNB5	TLR6	FLT3LG	PFN4	NR2F1	ANKRD18A	APH1B	P4HA3	JAZF1	ASPH	F2R	ANXA5	RUNDC3A	C2CD4C	NKX3-1	CDK14	TP53RK	DZIP1L	TBC1D25	CDC42EP3	SLC37A2	CYLD	ABL2	NXT2	PCTP	VKORC1	ANKRD50	SMAD3	PDZD11	KCNIP4	DIRAS1	TMOD2	HCN2	MAPT	AMZ2	TBC1D19
Drug172_UP	nakiterpiosin	SYS1	PFDN4	ITGB5	LMCD1	ADAM19	RGCC	ZMYND8	MDK	DNTTIP1	PAIP2	RUNX1	TACSTD2	LGALS1	PRPF6	SERPINE1	ARHGAP23	TGM2	MAPRE1	SERPINA1	SLC2A1	PPP1R2	SERPINF2	PLAG1	SYT7	GPX3	MTSS1	NXN	CORO2B	RAE1	ORAI2	NFE2	CATSPER1	HOXA3	CDA	CYP24A1	RGS19	EMP3	HOXA4	PTPN1	DOCK4	MYL6B	LTBP3	KIFC3	SARDH	L1CAM	KLK6	FARP1	CTSZ
Drug173_UP	CCT036477	ZNF277	TATDN1	EIF2A	RPL24	THG1L	RPS6	ZC3H15	SPINK4	ACAD8	TFF3	XPO4	TIMM8B	EIF3H	CAPZA2	EIF3E	RPS7	MED7	RPL12	GDPGP1	RPL7	PDE3B	FAM162A	PLEKHJ1	ZHX1	PER2	SPTSSB	HSDL2	MRRF	PPA2	RPS18	ARHGAP26	HK2	PDCD10	C8orf76	POMP	RNF6	GSTA1	PHF20L1	PDZD9	RPL26	MOB4	RPS14	BTNL9	FMO5	RPL7A	POLR2H	RPL10A	RPL21
Drug174_UP	tamatinib	TMEM53	MYADM	GGT1	ISOC2	IGFBP4	RAC2	XPNPEP1	PHLDB1	VRK3	NDUFB4	B9D2	GGTLC2	LRG1	MPV17L2	MYL12A	RAB4B	CHMP1B	GGT2	ECHS1	FAM118B	STX3	TRIM68	QPCTL	CCRL2	KLK1	GSDMA	POP4	SLCO2B1	CASP6	PSORS1C1	ACO1	MYO10	TALDO1	PATL1	PCYT2	CAPN5	SLC5A9	C9orf152	SHKBP1	SH3BP1	PSMD13	DPP3	DNPEP	PHF23	EIF3K	CYB5A	NR0B2	OSBP
Drug175_UP	YM-155	CTTNBP2	ABCB1	DACH1	CDHR1	MYRIP	LSM7	ANKDD1B	KLK1	RDH14	DAPK2	ZNF576	PTGES3L-AARSD1	CLDND2	C10orf99	HDDC3	COX6B1	FREM1	PRUNE2	SERF2	GLCE	SATB2	PTGES3L	ACY1	GLOD5	CMAS	SMDT1	POU5F1B	B3GNT8	VAV3	USP30	CA12	LSM4	PRKAB1	PRR5L	COX4I1	KAT8	PPP1R27	EPS8	CRB2	GATM	MRPS12	NCALD	RPS15	FBL	ACVR1C	CEP68	IFITM1	PTPRO
Drug176_UP	BMS-754807	ISG15	APOL2	BAG3	IFITM2	SHISA4	APOBEC3F	ARHGAP29	ST3GAL1	SEMA7A	WNT7B	TNNT1	TEAD2	VPS18	NKX3-1	ARNT2	C6orf62	FCHSD1	ABCD1	PXN	SLCO3A1	ACCS	ATP8B3	STAT2	AKAP12	AXL	PLAT	RBMS2	HMGA1	TAPBP	RAC2	PIK3CD	LITAF	SP110	EPOR	UBE2L6	NTN1	SERPINE1	ITGA3	TMEM132A	CD59	APOBEC3C	CDK9	MBOAT7	HAPLN3	PRKD2	CHRNB1	SAMD9	APOBEC3D
Drug177_UP	BIBR-1532	RNLS	DTX3	MGAT3	PLTP	PCDHGC3	CHST13	VAMP5	MAPK8IP1	OR51B4	ZSCAN12	COL9A2	CTSL	ZNF22	GGT7	TPPP3	HBE1	TMEM176B	TMEM176A	PCSK5	CD63	ATG2A	GAL3ST1	FKBP1B	HYAL1	UCP2	JUN	SRPX2	IFI27L2	RENBP	SEZ6L2	NME4	PITX1	CRIP3	CNPPD1	ABTB2	NFE2	PTPN22	G0S2	C20orf194	BEX5	ISX	C4orf48	RHOB	MDK	STC2	FRMD4A	CYP27A1	RUNX1
Drug178_UP	neratinib	PFDN1	PHC2	CD2BP2	PLEKHG2	C11orf58	BFAR	NSMCE2	IMMP1L	PHF20L1	NRP1	ARFIP2	TPD52L2	SRA1	HMGA2	CSF1R	ANXA5	CALB2	LGALS1	MRPL28	TMEM230	SAE1	ST3GAL1	PSMD13	CEP170	PDLIM7	GTF2H1	KPTN	ARL3	DPH3	HPS5	PSMB7	PTS	HOXC5	HARBI1	TFPI	SFXN1	MYL6B	CC2D2A	ERVK3-1	FHL3	DOCK4	DLG4	DYNLT3	ZNF613	PSMA1	BTBD10	UBASH3B	SMOX
Drug179_UP	BRD1812	TMEM9B	EMC7	BNIP1	MYO7A	PHF19	FTL	ZNF23	THYN1	PGBD4	FAM118B	PSMC5	PSMD13	RSPRY1	BTBD10	CYP27B1	ODC1	ZNF551	MED7	SAMD3	RELL2	ARPC2	HMOX2	SYS1-DBNDD2	RMDN3	PFDN4	TIMM8B	MRPL27	IL6R	ATP6V0D1	CCDC180	MPZ	TMEM200A	MRPL47	ANAPC13	TACR1	MMP24	ZDHHC16	C16orf91	PDCD10	MRPL22	SYS1	MAB21L2	EMC8	TRAPPC2L	CCDC58	DHX32	CTU2	ATP6V1H
Drug180_UP	BRD8958	ARHGAP6	PHLDA3	MDK	COL7A1	FMNL3	ARL4C	VTI1B	DUSP15	LBX2	USP51	CPA6	CREG2	IKZF3	SNRPN	SLC6A4	SYNE3	SP8	TMEM198	DEPDC7	CPAMD8	PP2D1	ACTN1	NAV2	LBH	SOWAHA	TUBB2B	SLC38A6	TRMT61A	TSPAN11	SMIM10	P2RX6	DKK3	PLP1	ELOVL5	ZNF630	TMEM176A	EML6	BCAT1	DDB2	BMP7	TSPAN2	ETV4	AHRR	HES2	PIWIL1	SLC44A5	TMIGD1	MTTP
Drug181_UP	serdemetan	RAC2	MYZAP	CAPN9	GALNT7	ZCCHC24	GPT2	MAOB	KLK6	BRCC3	EFHD2	PHLDA1	CDA	NSMCE1	HMGA1	RINL	GPR173	GPSM3	MBNL2	CABLES1	CBWD2	ZNF280C	HOXA11	NUDT15	RPL10	DKC1	CLEC3B	ACCS	IGFL4	FYN	ARMCX6	DHRS1	DNAH5	NAT14	GGTLC2	PTPRJ	SNX31	C10orf62	TBPL1	PTGDR2	PLAA	RGPD2	CBWD5	RAP2A	SH2D6	RASGRF1	ANKRD10	NKRF	DLL4
Drug182_UP	daporinad	TEF	MROH6	KBTBD3	BAIAP3	MILR1	RFFL	P4HA3	ZNF557	FTH1	GPR108	GRAMD1C	ACOX1	DNAAF3	MRPL43	SDR42E1	SUMO4	NAPSA	TBC1D8	GLIPR1L1	CCDC159	RAB41	TBC1D3	ARNTL	WNT7B	CCNDBP1	KRT10	TLR6	SLC16A3	CDHR4	PTAFR	ALKBH6	WDR11	ANKRD45	GRHL1	NOP10	PLEC	TGFA	ADAM32	TMEM67	SRP14	FAM104A	CLIC3	ZNF780A	SEMA3F	AP3S2	MIEN1	SDF2	PTK6
Drug183_UP	MK-1775	TMEM198	COMMD6	MKRN3	PTPRM	ITGB5	RTN2	TSC22D1	MYL6B	ZNF503	HSPH1	WBP4	KLRC2	PPP1R2	DPYSL3	TMEM86A	TMPRSS7	PEX12	SYTL5	PRAF2	RAB30	YPEL5	ZMYM5	GDPD5	GJC3	RGCC	WFS1	MAGED2	ZFP41	GPR20	ECM1	PRF1	DAB2	UCHL3	TREML2	ZNF175	PALM3	LGALS1	SLC35D2	FARP1	C10orf62	ZNF34	DYRK1B	DNTTIP1	CLN5	MYZAP	COL18A1	SYS1	PITPNM1
Drug184_UP	tivozanib	LZTS3	NAV1	WBP2	CDK9	C20orf194	TPBG	BAG3	PDCL	SH3PXD2B	TEAD2	PLAT	ANTXR1	C9orf116	IL1RN	RNF122	WBP1L	LPAR1	RABGGTA	SH3BP4	FANK1	ATP2B4	ATRN	NME4	NCSTN	DNAL4	SH2D3C	CA8	PLEKHF1	GJB5	DNAH5	NFATC1	C14orf119	ADAMTS15	CGB2	TAPBP	TP53INP1	TRAPPC1	B4GALT1	ABHD4	POLR2A	FBXL19	ZFP14	SPRR1A	RNF7	BLVRB	OGFRL1	KCNJ12	IFITM3
Drug185_UP	Ko-143	MARCKS	ARMCX6	ZNF773	COL16A1	ZNF419	ZNF772	S100A2	GPR173	RAB3B	GRINA	C3orf14	HOXA4	MYL6B	HOXA5	DNAJC12	HOXA6	SLC35G2	S100A13	FKBP10	RAB33A	CDC42EP2	GPRC5B	RSPO1	IL36RN	TGM2	ARMCX3	PEX6	YPEL4	IGF2BP2	HBEGF	ZNF134	RASD1	PLTP	SERPINE1	CC2D2A	ZNF549	RGS19	HDX	HOXA1	NTF4	MAP1B	SEMA7A	HOXA2	RRAS	PFDN4	FCRLB	SMIM10	SOCS1
Drug186_UP	CR-1-31B	C3orf52	ST3GAL1	ASAP1	TEAD2	TNS1	DUSP5	NTF4	LITAF	NEURL3	ITGB5	CLIP4	PLA2G7	TNIP1	GCSAM	CHRD	YPEL4	TSPAN17	CCL26	SIRPA	RPL28	PPP1R1A	CPA4	IL36RN	SIRPB1	CGB7	NDUFB4	HMGA1	SOCS1	GM2A	CTSL	TACSTD2	RASD1	DAPP1	IL1RN	ADRA2B	NRG2	UBE2E2	DMRT1	PLAT	SERPINE1	TMPRSS7	TFG	ZNF268	RASGRF1	SERPINH1	RAB7A	AFAP1L1	CTTN
Drug187_UP	BRD-K71781559	DGCR6L	RPS19BP1	RASA3	UBE2G2	MON1A	MAP2K7	ARVCF	NDUFV3	MAPKBP1	R3HDM4	OTUD7A	SRR	ZFYVE28	PRMT2	SAMM50	SCO2	ENTPD1	NOL12	SLC27A4	YBEY	ABCA2	MIEF1	FAM98C	PITPNC1	PITPNA	HTR1D	TRAPPC10	HIC2	RSAD1	VPS53	PCDHGA8	GPN2	SMTN	POLR2F	PPP1R9B	HPS4	ATP7B	SMIM7	ISCU	PLEKHM3	PPIL2	GPATCH3	ULK3	RNF165	PRKCE	PEX26	C3orf70	TMEM74B
Drug188_UP	BRD-K04800985	SLC48A1	ZHX1	STAU1	NAIF1	LRP3	SNTA1	SUN2	GRK5	PARD3B	TTLL11	PXMP4	LAMB3	OSER1	GNG4	ZNF217	SLU7	NUDCD3	GOLGA1	ADNP	SCAPER	RASAL2	KCTD7	BCL2L10	TRIM14	EFNA3	RNF20	VAPB	PELI3	CWC15	CYLD	KAT6A	CWF19L2	CREBZF	TMEM151A	PRPF6	ARFGEF2	RAB6A	CIZ1	PCLO	ANP32B	ZBTB26	ANKAR	KLF7	KDM5A	FAM110C	GCNT7	TMOD2	PM20D2
Drug189_UP	BRD-K19103580	CRAT	AKIP1	PAFAH1B3	MMP24	AHSG	TSN	TSG101	NAP1L4	RAVER1	ARL3	IRF2BP1	CDC26	TMEM200A	GTPBP6	C11orf58	RCBTB2	EIF3F	ZNF557	PRSS1	SKA3	ATF2	SMG9	STMN1	TRIM5	PIN1	RGS3	YWHAE	SYMPK	AP2A2	ZNF574	HNRNPUL1	POLE3	PARVA	ARHGEF40	MYADM	RRM2	RAB11B	PDZD11	HBG1	GTF2F1	RTP3	EFHD2	ZNF576	JOSD2	CEP19	C3orf18	TBC1D1	SNRPA
Drug190_UP	BRD-K30019337	SNRPE	MYZAP	HMGB1	RASGRF1	C12orf75	HNF1B	MICU2	DAB2	KLRC3	SLC37A4	WDR77	LIMA1	CST6	IDI2	EML4	BORA	TEAD2	PLEKHA4	LDHA	RASSF3	ST3GAL2	POMP	HSPE1	B3GNTL1	GSDMD	WDR61	KLRC2	EFTUD2	SEMA3A	ALG8	BANF1	FOLR1	C3orf52	FAM118B	SOX4	RAN	PLEKHB1	ZNF488	RAC2	IFITM2	REEP6	PAPSS2	MRPL36	PTTG1	TPI1	EIF3I	SF3A3	SNRPC
Drug191_UP	BRD-K84807411	IGFL4	RPL28	TCP10L	BATF	ROR1	APOBEC3C	TRIM16L	NHS	SMYD3	MRPL9	HSD3B1	NENF	TMEM106A	SVIL	FGD3	NUCKS1	S100A10	ZNF655	UCHL3	COTL1	IL36RN	OXA1L	TMPRSS13	MYL6B	HOXA2	SC5D	LYN	GDPD5	C3orf52	CCL26	KRBOX4	WDR77	NPHP1	GXYLT1	HBG1	LYZL4	HYAL2	FAH	SLC7A8	HOXA3	HILPDA	C1orf56	SOX4	IGFL2	SNF8	RPS16	SPICE1	ZNF581
Drug192_UP	BRD-K44224150	SLC17A9	CARD10	DKK1	SLC38A5	CITED1	NOC4L	CPNE7	GCOM1	MRPL21	USH1C	GLIS3	YARS2	MFNG	TPM3	MCRS1	RPIA	TRIB1	BOP1	NPNT	DEPDC7	USP12	RAMP1	MYOM3	MYRF	MRPL38	RCL1	FABP6	FASTKD3	SORD	KCTD14	ZDHHC1	FAM81A	PMCH	WDR74	PBDC1	BCL11B	PPHLN1	MIPEP	PLA2G4A	TCF7	EEPD1	C19orf44	MMP7	SPATA13	WDR4	CA3	CLPTM1L	CYC1
Drug193_UP	BRD-K64610608	DHRS4	DHRS4L2	PACS2	PTPN18	SBF1	CMBL	VGLL4	DLST	GRAMD4	TLN2	SPDEF	SND1	ZIC2	NFIX	AHCYL2	FGGY	ACSL1	SLC25A15	NR3C2	HIRA	PFKL	TMEM229B	DNM2	AUTS2	ERN2	MDH2	RCCD1	MEF2C	FCGBP	SUCLG2	NELFA	TBC1D22A	ZNF575	SYPL1	STEAP3	KIF21B	AKT1	CYP51A1	SPDYE3	TEX264	CACNB3	PAK1	KLF2	ACE	TATDN2	RAPGEFL1	KIAA0586	SLC35D1
Drug194_UP	BRD-K02251932	B2M	ADI1	SSTR5	PCBP3	TGOLN2	FOXO3	SMPD3	ARNTL	RGS17	GRK5	AQP7	MGAT4B	MADD	NPTN	DHRS12	PCLO	NWD1	SRSF6	WBP2NL	CHRM3	MMP17	OR4F3	PLOD3	COBLL1	KRTAP3-3	CLN6	FITM2	SPIRE2	NIPA2	FBXL17	PGBD5	PDPK1	LRRC31	KHDRBS3	MXD4	NLRC5	HPS1	TGM3	PADI3	AVEN	LDLRAD2	ERGIC1	SLC17A4	C15orf40	KLF13	C7orf57	ZNF710	CYP2B6
Drug195_UP	BRD-K55116708	TMEM120A	RBM6	FAM47E	ACAA1	CDX2	TRIM10	GPSM2	POR	CDH17	SORBS2	ABCB1	CDHR5	NUAK2	PCSK6	SYTL2	TRIM15	APEH	GSPT2	MAPK13	SHISA5	FUT2	ACSS2	MLH1	ASL	CRB2	SLC26A6	CAB39L	GLB1	LNX1	GLOD5	VDR	MLLT3	ACSS1	TAMM41	PCCA	DPEP1	ACAA2	GGT6	DUSP16	PRR15L	NOX1	ATP8A1	GPR35	CYP2J2	TMEM178B	IL33	UPF3A	CRYBA2
Drug196_UP	BRD-K41334119	PTMA	S100A10	KLK6	RPS9	ACSF2	ROR1	MRPL9	NHS	ODC1	NOP56	TMEM106A	REN	RPS3	VCP	ABCF2	RPL28	WDR77	CLNS1A	RPS19	RIMKLA	FGD3	POLR2G	SOX4	RPLP1	ZNF655	LRRN4	NPHP1	COTL1	SEMA3A	PPA1	APOC1	QPCT	KRBOX4	SPICE1	MAOB	NACAD	KLHDC7A	ZNF239	PLEKHB1	ACAA1	AHCY	MAGOH	TRMT112	ACTR3B	FAH	MRPL10	RPL31	UCHL3
Drug197_UP	BRD-K34485477	ENPP1	CTIF	PGAP1	TFAP2A	EPB41L2	DZIP1L	PRMT7	KTN1	CCND1	SMARCA4	PPM1L	SAV1	UBE2O	RPTOR	RNF224	C6orf15	VWA5B2	ATL1	GOLGA6L10	GPRC5A	PPFIBP1	NANOS3	TTPA	B9D1	ZNF746	SLC16A9	ANKRD39	ASPHD2	MAP2K4	NFKB2	SRGAP3	CDC42BPA	L2HGDH	APOO	ANXA1	PTPN13	PODXL2	CIB2	RABGGTB	RHBDD3	PARM1	NRG4	TTYH2	DDB2	SLC34A3	PTP4A1	CNNM4	ST3GAL5
Drug198_UP	BRD-K16147474	TLX1	TAOK3	ANKRD49	MYO15B	TGFBI	SPATA2	ARL14	DAB2	PPP1R14D	RNF114	LY75	SLCO2B1	EPSTI1	RALB	IRF8	IYD	TMSB4X	PLEKHG6	B3GNT5	IL2RG	SLC3A1	VDAC1	PRR15	CDA	KALRN	MT-CO2	ZNF738	RGCC	TGFBR2	MT-ND2	PDZD3	CTSS	MGAT3	MPP1	DNAJC15	VIL1	SUSD1	ACAA1	PRSS8	MOGAT3	IL17RE	AGPAT2	TMPRSS2	ARFGEF2	CCRL2	UBD	IL32	ELF1
Drug199_UP	BRD-K29086754	HOXA7	CAT	DMRTA2	TMEM255B	HMGB3	RASSF5	ATOH8	TMEM14A	IL13RA1	HSD17B10	KIF24	ZNF34	CBWD1	ATP6V0A1	CCDC136	CASD1	RAD21	ATPAF2	VIPR1	HSD17B11	ATG4A	PABPC1	SLC25A14	ACOT11	ARMC7	XKRX	PPIB	KEAP1	C1GALT1C1	NPM2	ARL17B	ST7L	NQO1	TYMS	GSDMA	ENY2	RAB13	KIAA2026	LRPAP1	TBC1D8	USP6NL	ZNF592	VPS13C	SEMA3A	MSL3	ZNF26	ANAPC7	MTHFS
Drug200_UP	BRD-K33199242	INSL3	ACADVL	C18orf32	SSTR5	TMEM255B	NPM2	CPNE9	LTF	SULT1C2	DHPS	MCF2L	SAMD3	TMSB10	IL3RA	KRTAP5-9	C1QTNF8	ENDOV	GSTK1	UCN	MRPS33	B9D2	ZNF705E	ZNF653	ABR	NDUFB2	FIS1	TTC9B	LMF1	TMEM200A	MED11	USP40	STK16	LPXN	MTMR14	PFKFB1	MYZAP	AQP8	FOXD4L1	CYB5D2	KBTBD3	GTF2IRD2B	LIN37	MROH7	EPM2A	FASTK	CCDC40	LRRC2	TPGS1
Drug201_UP	BRD-K52037352	UCHL3	ZNF846	ZNF763	PPIB	AKIP1	URM1	COMMD6	CATSPER1	SRP9	MTMR6	ARL3	ZNF254	STARD3NL	SLC25A46	CCDC122	TRIM32	NUDT15	ZNF429	SKA3	ARNTL	B2M	PHF2	EFHD2	SERGEF	PSMA1	PHF19	GPALPP1	CRAT	POMP	ARHGEF40	MZT1	MTIF3	ZNF23	VOPP1	ZBED5	MPG	SECISBP2	DGKH	NCKAP5	POLE3	USPL1	GTF2H1	PHC2	ZNF491	DCTN3	TMEM9	NAP1L4	RFXAP
Drug202_UP	BRD-K27986637	GGT6	DPEP1	CFB	GOLT1A	CDC42EP5	PDZK1IP1	PML	STX19	SLC5A2	IFI27	SYCE1L	CCNB1	PRR5L	GRIN2B	CCRL2	UNC93A	BATF2	STX18	SLC6A20	ARSA	GALE	BAG3	SMIM4	CHST4	ALOX5	TMEM150B	ZC3H12D	QPRT	TXN	IL24	FAM118B	TINAG	KPNA2	ARHGAP29	FPGS	CECR2	AKR1C3	CCDC170	ATG7	SH3BGRL3	DENND2A	POP4	GRWD1	GADD45G	UQCRQ	ANO9	PTGES3L-AARSD1	COBLL1
Drug203_UP	BRD-K37390332	AGR3	GLTPD2	TSPAN12	RAMP1	SLC38A11	LGALS2	TM4SF5	ADH6	VKORC1L1	GPRIN3	SKAP2	CREB3L1	AGR2	SPRY2	LAMA4	MDH2	SUMF2	PKDCC	TNFRSF11A	ABCB1	ZC3H12D	RPIA	CAMKV	ADH1C	TMEM253	ARHGAP18	TM4SF20	ANXA13	NR5A2	SDHA	PREP	LGR4	SEMG1	SLC44A3	HTR1D	NAAA	REG4	DPP4	ITGA1	STK31	CNKSR3	SESN1	MPC2	DENND1A	GRB14	TBRG4	DDC	IHH
Drug204_UP	fulvestrant	DMD	ACOT4	PPP2R1A	UBE2E2	RASGRF2	C7orf61	KCNJ8	ATP6V1C2	DCDC2	ZNF71	DUSP1	SEMA5A	CYTH3	PMM1	ZNF284	VAPA	TNFRSF21	HMGCL	C4BPB	ERVMER34-1	ZNF223	PNKD	KNOP1	TBC1D9	RNF181	STK16	KDM4D	DYNC1I2	ABCF1	MITD1	OCLN	STK3	YIF1A	ATP6V1E1	PXDC1	DHX32	TMC1	MYO6	ATP6V1G1	KRT34	UNC13D	COQ10B	TSPAN13	CSRNP1	FAM189A2	STOM	EVX1	DUSP5
Drug205_UP	HLI 373	ETV5	WDR54	ERCC1	AGO2	NPHP1	RTN2	NXPE3	ARMCX6	NUDT15	FHL3	ZNF34	FGF8	AHDC1	EIF2AK2	RAB38	ARL3	ACSL4	ASCC2	KRBOX4	RBM12B	RAP2A	TMEM44	SPTBN4	VKORC1	SEC14L1	G6PD	WBP4	KLF8	RGPD2	BCKDK	CXorf58	AGAP2	MAF1	ZC3H3	SBK1	GNAI2	STXBP1	ALDOA	ENY2	MBNL2	PTPRF	MLF1	KIAA0930	TAS2R43	ARHGAP24	ALKBH3	ARMCX3	SEC14L2
Drug206_UP	NSC48300	CDC37L1	AK3	LNX1	EIF3H	PABPC1	PDCD10	KIAA2026	PPA1	GALNT10	ZC3H15	EIF3E	RHOU	ZCCHC7	ZNF277	PPARG	OTUB2	PLAA	STK39	KRTCAP3	C9orf85	DOCK6	ZNF443	EIF2A	GTPBP10	ACSL5	ACOX1	ZNF800	FUT2	TNS4	TSC22D1	YWHAZ	FABP6	CD58	UTP23	SLC44A1	CANX	IGFL4	RPS6	ZFP62	NSA2	SECISBP2	KCNJ2	GHDC	DTX2	ANKRD22	BMP4	MRPS31	NBEAL2
Drug207_UP	PRIMA-1-Met	HMGB1	WDR61	MRPL36	DSCC1	C2orf15	RPE	TATDN1	XRCC3	GPC2	POP1	TFB2M	GNG5	NLE1	APIP	NBEAL2	TAS2R5	EIF3E	TOP1MT	SPATA13	PTDSS1	RAB4A	CCDC58	PCID2	RPL21	EIF2A	PUS7	MRPL13	MRPL11	COMMD4	AMD1	TMEM69	PDSS1	TSFM	HSDL2	PDCD10	HSPE1	MEMO1	C12orf75	TTC26	ISY1	PPP1R3B	RPL6	USP12	XPO4	MTAP	GALK1	NT5C	SNAPC5
Drug208_UP	isoevodiamine	SYS1	ITGB5	TP53INP2	RGS19	SDC4	DNTTIP1	LGALS1	TGM2	RUNX1	GLRX	TP53RK	PPP1R2	AAR2	COL18A1	PCYT1A	PFDN1	FJX1	PTK7	BMF	ATP6V1A	MKRN3	ZNF503	OGFOD3	HSFX1	CHST14	TREML2	PARVA	CALB2	MAPRE1	WIPI1	HM13	CORO2B	TM9SF4	PTPN1	TNNC2	ZNF22	TRIM44	EPOR	KIF3B	MEX3B	MZB1	MAP1LC3B2	SERINC3	MAP1LC3B	CCND3	PFDN4	IGSF22	LAT2
Drug209_UP	UNC0638	EMD	C16orf95	NDE1	HDAC6	TCTN1	GPRASP2	WASF1	LONP2	BRCC3	UBA1	HLA-DMB	HAL	BHLHB9	MORF4L2	PSMD10	RCBTB2	ZNF618	MAPT	HLA-DMA	ARMC2	CUL4B	SNUPN	GAB3	SIX1	TCEANC	OXCT1	TTC7B	NBEA	TMLHE	SENP8	PDCD7	AMDHD1	ZFX	KLF1	PTGS1	RPL10	CDKN2C	NKRF	HEYL	HS6ST1	ELP4	HSD17B6	BBS2	SLC24A1	LRP3	CHSY3	CPE	TMEM63C
Drug210_UP	cucurbitacin I	DCAF13	PFDN4	MTHFS	ST6GAL1	ADAM19	PDCD10	SNAP23	PAIP2	PCSK5	KCNF1	UBE2B	LGALS7B	FZD10	COL9A3	POLR2K	FGF19	PGC	DNAH17	IL6R	PPP2R2C	NLRP14	EPHB6	CALB2	PGLYRP1	NT5C	ATP6V1C1	NR1I3	COL18A1	NPAS2	GPR155	MYZAP	BAIAP3	GRAPL	PLEKHO2	PRF1	PRAP1	HS3ST3B1	CAPN12	RNF19A	KPNA7	EIF3H	PFDN1	C10orf82	TBX10	SRP14	CHRNA1	UQCRB	CELA2B
Drug211_UP	BRD-K50799972	GID8	NELFCD	LAMP1	MRPS11	SYT7	POLE4	DDX27	VAPB	TMEM63C	SRSF6	MTRNR2L3	ABCC6	RPE	MTG2	TMEM120A	RPRD1B	GGT7	CTNNBL1	DNAJC5	FAM47E	MANBAL	RPS21	SLC6A4	CAB39L	MRPL46	ZMYND8	PRPF6	NFS1	DOK4	EVI2A	DIDO1	LSM14B	GSPT2	RAB6B	F10	ARPC2	TTI1	CDHR5	TPD52L2	GMEB2	SYTL5	ZSWIM1	PCSK6	OSBPL2	TAF1B	ROCK2	ZSWIM3	TGM3
Drug212_UP	BRD-K17060750	TFPI	IGF2BP2	STX2	AKAP12	ARMCX4	ZNF738	KLK8	DCAF13	INSIG2	CNTNAP1	LRRN1	CNN3	RAI14	WWC2	PLEKHA4	SLC7A2	EMP3	MTRNR2L8	CMTM7	COPS8	CEP170	ZNF681	HES7	CPVL	ANGPTL4	HMGA2	ZNF470	DAB2	C9orf153	DPF1	KIFC3	STK3	NRAS	LHB	C1QL3	ZNF300	RAP1A	MYL6B	PFDN4	PPP1R2	SLC16A4	PRRG1	RGCC	ARMC1	ZNF665	RHOBTB3	TAGLN3	MITD1
Drug213_UP	linifanib	VRK3	STK10	RUNX1	IL1RN	ITGB5	CDA	ZC3H12A	SERPINE2	TREML2	CCND3	C4orf48	LMO2	CD82	NPAS2	SRPX2	GGTLC2	RAB7A	PITPNC1	ITGAX	FAM214B	LYPLA2	FAM110A	MVP	SLX1B	MSN	MAFB	ABTB2	PAGE2	SLX1A	DHX32	SLCO3A1	RGS14	SOCS1	BAG3	SERINC2	PRR5L	LRRC8E	TCN2	FTH1	DHRS9	NAV1	SELPLG	SEMA4B	MYEOV	TRIM68	ADAM19	PIK3CD	ATOX1
Drug214_UP	veliparib	HOXA5	HOXA2	NAA10	HOXA6	ZNF587B	CMSS1	SLC22A13	VMA21	WNT10A	HOXA11	HSD3B7	TNFRSF12A	ERAP2	VMP1	SCT	DBNDD2	EIF3M	TIMM8A	UTP14A	FUNDC2	FAM209A	BCKDHA	LYRM1	FTH1	GNAT2	MOB4	DCUN1D3	TAS2R20	SURF2	HOXA3	HOXB2	RPL24	ALG13	GCNT7	THOC6	RGS17	C1GALT1C1	TOR1A	FAM209B	KLK5	MTRNR2L4	FADS3	HOXB9	OR2AG2	SAPCD2	STEAP1	TAF1B	B2M
Drug215_UP	saracatinib	ARNTL	PHF2	ZFYVE28	SHC1	MYCBP2	DNAJB4	COPS8	IPPK	OSTM1	GNG12	MAPKAP1	ZNF697	IQUB	LSM1	HCFC2	HIVEP2	HOXC5	PLEKHG2	CDH24	GPATCH11	LGALS1	WDFY2	MZT1	LETM2	RUNX1	SLC25A12	SH2D3C	FGF1	ECM1	DPH6	ZFP37	FYN	ERCC1	TTF1	TRDMT1	RTN2	ARHGAP24	CALB2	JAZF1	SHC2	KREMEN2	MACF1	SIPA1	ACTR3	HOXC9	ELK3	NR2F1	PHF20L1
Drug216_UP	afatinib	PLEKHG2	PHC2	DOCK4	C6orf141	MRGBP	HES7	TPD52L2	ACSL4	LGALS1	HOXC5	PITPNC1	COL9A3	WDR54	WWC2	STX2	KREMEN2	CALB2	SIPA1	ZNF300	PPM1N	NRP1	UBR1	SPRY4	TRNP1	MAGEA3	CDKN2B	TFPI	ARSJ	PTPN12	ACTR3	MAGEA6	DLG4	GRIN2D	SLC4A2	MTSS1	UCKL1	WDFY1	RNF139	CRYZ	RTN2	ERCC1	TPM2	HOXC6	WDFY2	PDLIM7	ZBTB48	HS3ST3B1	ZNF22
Drug217_UP	canertinib	PLEKHG2	ANXA5	OPN1SW	WDFY2	PLEKHO2	PHC2	CCDC88A	PRAF2	IKBIP	ERCC1	WDR54	DOCK4	ZKSCAN5	ST3GAL2	PHF20L1	CEP170	MRGBP	PIP4K2A	MYL6B	MSN	HOXC5	ACSL4	STX2	DYNLT3	ELL2	DPH6	CALB2	RTN2	LGALS1	DLG4	SLC35B4	WWC2	TRNP1	PNMA1	HOXC4	NAT14	KCNF1	ARL4D	SPATS2	C18orf54	TBC1D25	PFDN1	UBR1	TINF2	ETV5	AKR1B1	NRP1	VSIG10L
Drug218_UP	obatoclax	STARD10	SSNA1	TPM1	PLXNA2	BCAS1	EPHB3	TMSB4X	PIK3IP1	PAX8	NFKBIZ	IL36G	PSMB10	TRADD	PCTP	NADSYN1	F11R	CANT1	C2CD4D	JUND	ZNF414	EXT1	TP53I3	RNPEPL1	TNFSF10	CAPN9	ASB9	TMEM254	CHMP4B	DAB2IP	ARSD	HLA-DQB1	UFC1	SPACA4	CTSS	PEX11B	ARAP1	TRIM21	IL37	IKBKE	SLC25A44	ARPC5	TSKU	TCTA	NCK2	ZBED1	TDRD7	GBP2	COX6B1
Drug219_UP	masitinib	TMEM200A	SAMD3	HHEX	CALM2	AHCY	GBX2	RAE1	RPS6KA6	RASD1	ZNF34	PELI2	PLD1	PHOX2A	TMEM63C	C10orf62	CCT7	DYDC2	RAC2	TCN2	F13A1	IL36G	MFAP2	PTGR1	TNIK	TKT	RTP3	PRNP	GYG1	TBCB	DNTTIP1	SMOX	TWF2	RALB	OTUB2	TMEM65	GRK5	ALDOA	TMEM47	RAP2A	MYO1E	LMCD1	PDZRN3	AZI2	LPAR3	HCN2	HBEGF	DYNLT3	RGS17
Drug220_UP	ZSTK474	KCTD14	PAPSS2	RINL	DLL4	ACSM3	RAC2	SPATA12	TRIM10	LNX1	LRG1	CA2	CAPN9	SNUPN	DOK1	SLC5A1	FGD2	LRRC6	CA12	GGTLC2	KLK1	PFDN6	B9D2	GSDMA	NR0B2	P2RY1	TMEM53	VWA7	GSDMD	BTG2	POP5	SAT1	CLK3	MLLT3	SPNS3	DUSP18	CHRNB1	MYZAP	SLC18A2	ASTL	HLA-DQB1	EEPD1	ARHGEF40	GGT1	KCNQ1	ACADS	CIB1	TRIM40	KIF9
Drug221_UP	brivanib	TSPAN2	SEMA3B	TESK2	PACSIN3	LGR6	LRRFIP2	CADM4	EGFL7	LAMB2	ZNF425	LTBP1	NPC1	PIM1	ZNF362	COL6A1	KIAA1549	PELI3	KLC2	HSF2BP	CCS	FAHD2B	ZBTB47	CABYR	EFR3B	LYPD6	SLC25A6	SH2B2	KLHL42	KDM2B	RHNO1	SIK1	USP9X	ACTL8	UAP1L1	MICAL3	RILPL1	FBXO6	CELSR2	GNB1L	CNNM4	CRTC3	HTRA1	EXOC6B	VSTM5	PTPN23	INPP4A	CITED4	CDK16
Drug222_UP	GDC-0879	CCDC174	TMEM170B	FEM1B	SIAH2	P4HA1	PPIG	ZBTB41	RMND5A	MOCS1	KDM6A	C2orf42	EPC2	TCEANC	RBM5	PCGF1	TRIM50	KBTBD6	ANGEL1	RAB5A	SRF	ATF2	TKT	ZRANB3	IDH1	FAN1	SERP1	NIT1	ZNF770	KDM3A	TBC1D8B	TBCK	CEP68	THUMPD1	ZFX	CLDND1	LAPTM4A	SATL1	TP53RK	AMMECR1L	TRMT10A	TMEM31	TIA1	NFE2L2	SIRT1	UBXN4	METTL6	RAB3GAP1	TBL1X
Drug223_UP	NVP-TAE684	ISG15	IFITM2	SHISA4	TMEM106A	TPBG	ST3GAL1	ZNF558	KRT10	PFDN1	STARD3	MTRNR2L8	PHF23	ZNF613	ZNF230	ARMC9	EPOR	BABAM1	TWF2	WBP1L	TMBIM4	MAP4K2	APOBEC3C	BBS12	MIS12	TRAF4	C4B	TRAPPC3	APOL2	C1orf216	NDUFB4	CDC26	POLR2G	ZNF699	MMADHC	GPX8	SERTAD3	NKX3-1	APOBEC3F	PHF12	PRKAR1A	PROS1	UBOX5	CTSK	ARL13B	ZNF543	RAC2	DERL2	STAM2
Drug224_UP	SNS-032	ABCB1	COCH	EML4	TRIM10	EEF1A2	KLRC2	KLHDC7A	TP73	ACOXL	UTP3	FAM222A	ARHGAP18	PHF8	ZFY	NAT8L	PCOLCE2	TNFAIP8L3	HSP90AB1	PPP1R14C	MMP24	USP9Y	TUBA4A	PDE9A	PRKY	PIM2	HRCT1	NKRF	ALDOA	CGREF1	TMEM184A	PRICKLE3	UBE2E2	HEYL	ELP4	ERCC6L	KDELR1	PCSK6	ZNF592	TMEM178B	EARS2	CYBA	ZCCHC12	STARD4	NPHS1	VCP	CXorf38	CTCF	VSIG1
Drug225_UP	PLX-4720	AMN	MECOM	CDX1	RBBP8NL	POF1B	ANKDD1B	B3GNT8	HDHD3	CBLC	RETNLB	AGR3	ACSS1	GPR160	HEPH	PRKAB1	ALDH1A1	ANXA13	LBR	C1orf131	CALML4	ELMO3	ST6GALNAC1	IYD	NPNT	MUC3A	ATP8B1	ZDHHC3	DAP3	LRRC31	WNK4	CDHR5	PPP2R5A	CDH7	GRTP1	ATP1B1	GGT6	PRR15L	RASL11A	CASP5	FOS	DDC	CAMKMT	FABP1	PPFIBP2	SLC11A1	PELI1	COL28A1	DSC2
Drug226_UP	TGX-221	STARD10	INPP5K	PLEKHB1	BNIPL	EPHB3	CAB39L	TM9SF2	ERCC5	IGFL4	CABLES1	FBXL3	HDAC11	CLCN4	ANKRD10	TMEM150C	ARHGEF35	RABIF	ARHGEF7	PDZK1	AP1G2	BTD	FAM214A	CTPS2	JRKL	KCNH6	PHF20L1	MTM1	FHDC1	FAM110C	FNBP1L	DLEU7	ITLN2	ANG	COMMD6	PROX1	KCNE3	STK24	PPP2R2C	CGGBP1	STAU1	VAPB	CPAMD8	ARID4B	TMCO3	C2CD4D	MPZL3	TGFBR1	TFF3
Drug227_UP	KU-0063794	RAB26	C9orf43	ACOT13	ITGAE	PRDX3	YWHAE	ELP5	TMEM218	CHCHD1	ACRV1	PROS1	TPGS2	FUNDC1	SNX4	MED31	RAB12	ENTPD7	SLC9B1	UTS2	RAC3	NTPCR	NPPA	APH1B	TYMS	MRPS16	SPA17	FHOD1	ZNHIT3	SNUPN	ZNF235	RASSF3	HDDC2	TMEM107	NSL1	TRIM62	NME3	EI24	ZC3H10	NREP	POLR2H	NARF	MRPS21	TMEM183A	GTF2H5	BBS4	SYAP1	MRPL20	MB
Drug228_UP	SU11274	EVL	VAPA	SIN3A	SYNJ2BP	TYMS	CREB3L1	RABGGTA	DPP8	UBL7	PTPN9	SNUPN	RINL	BTG2	MPPE1	PLD2	CDK2AP2	INPP5A	SLC39A7	HSPA8	SIDT2	PRPF8	EXT1	VPS52	RNPEP	ALS2	NFATC1	ACVR1	TLN1	SLC25A1	MORF4L1	HPS6	NOX1	VIPAS39	SLC9A3R1	SPPL2A	EPG5	SEC13	NRDE2	PSTPIP2	ATP2A2	MBD1	SORBS1	ATP2A3	NPTN	ADIPOR1	USP14	MCUR1	KDELR1
Drug229_UP	BRD-K88742110	KLF12	RAP2B	GNA15	REN	HLA-DQB1	TRIM62	CALHM2	KCNS3	TP73	CYP19A1	PRB3	SHKBP1	GLIS3	RUNX1	LARP6	RBM38	ATL1	CTTNBP2	OPHN1	VOPP1	TNFAIP2	CCND3	DMWD	MRAP2	SNUPN	TEAD2	PRPF6	HOXA10	TMEM63C	GPSM3	HHEX	SEMA3C	HLA-DMB	KRBOX4	TRIM6	PRKCD	IFT52	TMEM178B	MTMR1	RAC2	CETN2	NR2F1	HLA-DRB1	APLP1	NKX3-1	DES	PDE4A	EXOC3L2
Drug230_UP	BRD8899	MGAT5	NTMT1	KCNJ2	IMMP2L	ABLIM2	KLK1	ARC	TSC22D1	MTFP1	SOX9	EDAR	PDE10A	BMP4	NSMF	MSRA	TMEM231	VASP	CADPS	CORO1A	CCL24	ACADVL	CHRNB1	NEU4	ARMC4	SFXN3	HLA-A	RHOB	ODF2	CDHR2	PALD1	AXIN2	PTGES3L-AARSD1	PSPN	ASCL2	MYRIP	RPP25L	SPATA12	TRIM36	TGIF1	KLK3	CMC1	AZGP1	SPNS2	GSDMA	NR4A2	SKAP1	ETS2	KHK
Drug231_UP	EX-527	KLF2	RAB27B	LRRC34	SEC61G	LRRC73	BACE2	LCN2	SLC4A11	NT5E	OGDH	PTPN22	LRRIQ4	ITPK1	GNE	ST6GALNAC4	GLRX2	RPL10	FXYD5	ALDH3B1	CXCL1	SRD5A1	SECTM1	AHNAK2	IRAK1	ADCK2	LMNA	TFR2	ANKRD34A	CTSS	TSC22D4	APOL3	FSTL3	TNFRSF14	SCCPDH	ADAM15	SPDEF	SLC35D3	ZC3H12A	STEAP4	TGFB1I1	FER1L6	NFIX	CCNO	VPS37B	IL1RN	UFSP1	NOS1AP	S100A6
Drug232_UP	ELCPK	PAIP2	EIF2A	CDK8	PRF1	TEX13B	WBP4	KRBOX4	WDR77	KLRC2	DNTTIP1	CPSF3	SOX4	ITGB5	WDR35	UCHL3	NXN	COMMD6	SYT7	PDE9A	DPP3	ACOX1	NLRP2	RGCC	EML4	CCDC122	PPP1R2	ACSF2	ISY1	TMPRSS13	PHLDB1	POC5	SUSD1	HMGB1	SNF8	ARID3A	IFT52	TRPV3	TSC22D1	PALM3	MOCS3	THEG	HSPH1	ZNF254	HBG1	PLEKHB1	CERKL	ECHDC3	SYS1
Drug233_UP	NPC-26	FIBCD1	FAM161B	RNF167	KLF13	GPR153	ZFPM1	IL16	SDC1	SPAG7	TRIM4	CLIP2	DALRD3	NEO1	NOTCH1	PCLO	INPP5K	IRS2	IRF2BP2	C7orf26	FBXO4	TXNIP	PTPRN2	CES2	XPC	GAS6	GBE1	IDNK	NACA2	TPO	NCOR1	FTH1	SPTSSA	GEMIN8	HSD17B3	TLE3	TTC8	COL5A3	IDH2	KCNH8	CBFA2T2	ADAMTS8	RAB43	NCKIPSD	RAB40C	SRR	SOX18	FAM189A1	CCNDBP1
Drug234_UP	1S,3R-RSL-3	TMEM184C	COPS2	MAPK6	ARPP19	MTMR10	BLOC1S6	CYB5D1	ZSCAN29	UBE3A	CBWD1	NEMF	XPNPEP3	NRDE2	KLHL2	GTF2A1	FAM169A	USP8	TRAPPC6B	THAP6	PLRG1	CNIH1	THAP1	DDHD1	LEO1	EML5	RPAP2	FAN1	TMX1	TCF12	BTBD1	CYFIP2	AFMID	SLC38A2	CBX8	ZSCAN32	KATNBL1	EAF1	TTPA	CSGALNACT2	PPID	NBN	FAM98B	PPP1R9A	MIER1	ZNF131	IDH3A	POLN	TMEM165
Drug235_UP	CIL55A	AP3M2	HMBS	CUEDC2	NDE1	CUL4B	TCTN1	TK2	CYB5D2	DCXR	CCDC134	TTI2	NCKIPSD	CDCA2	HHEX	MPI	TADA3	EMD	GTSE1	FAM149A	OXCT1	SEC22C	SLC9A6	CIRBP	TRIOBP	EPM2A	USP13	INTS9	ELP3	PCM1	PKD2	PPP3CB	AGBL5	C16orf95	SEPHS1	HIRIP3	MBTPS2	UHRF1BP1L	SIRT1	CGGBP1	PRAF2	EME1	TMEM17	ETV5	ST13	SLC25A4	PRC1	EEF2	TNKS
Drug236_UP	SCH-529074	HTRA1	RASD1	RAB15	AP1G2	ALOX5AP	ADAMTS15	TP53I3	LGR6	SAP30L	MAF	HLA-DQB1	FRAT1	MSL3	EPHB3	TNFSF10	PROC	GAS6	SULF2	GRAP2	ZNF442	SLCO3A1	KCNJ2	SEC14L6	PELI2	IKBKE	C1orf53	TAX1BP3	TSPAN17	ENTPD8	PBLD	ANG	EVPLL	SYK	SHBG	ATL1	ABO	FIBCD1	KLHDC7A	GALNT7	TNFRSF11B	OBP2B	CD82	FOXJ1	RASL10A	BTD	PARP10	TIMP4	SLC5A1
Drug237_UP	StemRegenin 1	IFI27L2	TMEM74B	SPR	SFXN3	FBXL16	SLC6A8	DLL1	ARHGEF1	SLC4A11	TMEM63C	METRN	SLC35E4	ZFYVE28	KCNH2	AC068831.6	LY6G5C	CCDC88B	RAB40B	RASA3	SEC14L2	DOK1	ULK3	SORD	CES4A	PTGES3L	KLK12	RBM48	RGS14	TSNARE1	UNC45A	CACNB1	RAB3D	NPAS2	NPM2	GPR153	BTNL9	BCAN	FAM214B	PEX11A	RAPGEFL1	FAM110C	SLC16A3	AXDND1	SPATA13	RRAGA	KCNAB2	MOSPD3	NAGS
Drug238_UP	FQI-2	EEF1A2	TGM2	ARHGAP12	ZMYND8	AAR2	HOXA4	NRP1	PRPF6	L1CAM	MFSD11	CSTF1	HOXA3	PEX12	BMF	ARHGAP23	SYS1	IFT52	EPHB6	SRSF6	LTBP3	FGF19	PPP1R2	A4GALT	DUSP5	SDC4	RGS19	SLC35C2	DNTTIP1	HOXA2	ATP9A	ARFGEF2	ACVR1	MSN	SERINC3	ZNF503	GABRE	ST3GAL6	PIAS1	TMPRSS7	RNF111	SERPINA1	HOXA7	ACCS	HOXA1	ZNF512B	BCAR1	KIF3B	TRIM44
Drug239_UP	ML210	NRDE2	CYFIP2	SLC22A15	PPID	USP8	BUB3	TMEM184C	CBWD1	SEH1L	EIF4A1	HMGN4	ELAC2	GPR3	UBE3A	CRK	RNMT	AHSA1	RBFA	HAUS1	LEO1	IDH3A	BTBD1	TMEM33	AARS2	SKA1	MTPAP	KLHL2	CNOT8	ARIH2	USP14	PTPN2	BLOC1S6	CASP2	TOP3A	GTF2A1	TXNL4A	GMEB1	TSR1	METTL4	STRAP	KDSR	PRDM4	MAPK6	XKR8	CBX8	C1QBP	PLEKHA3	TSPAN33
Drug240_UP	darinaparsin	RPL23A	TRIM10	FOXA3	RPL7	ETFA	NSA2	MRPL9	RPL7A	RASGRF2	PSMA5	SNRPE	C12orf75	IHH	RPS3	BTF3	TESC	EIF3H	CAPZA2	GNAI3	SEC11A	TMEM126B	RAN	MRPS28	EIF2B3	RPL21	AHCY	MLLT3	USP54	HSDL2	RPS9	RPL27A	PDCD10	FIS1	GCG	TNIK	MRPL54	MRPL46	PSMA6	SLC25A20	MRPL11	TRMT112	WDR77	TIMM8B	MRPL13	MRPS18A	SYTL5	PCOLCE2	TRIM15
Drug241_UP	PX-12	MCF2L	AKR1B1	MSN	MSI2	ZKSCAN5	C15orf40	ANXA5	DYNLT3	MTRNR2L3	KIAA1586	ARHGAP26	MAPK8IP1	GRK5	PAIP2	VHLL	DPP8	COPS2	GJB7	ATAD2B	TP53BP1	FAN1	ARHGAP5	SRSF6	ANGPTL3	EPHB6	TACR1	POGLUT1	GGT5	TOX3	NRBF2	MRPS11	MAPK6	PPP2R2C	AFMID	NXPE3	STAMBP	TAS2R50	ENY2	USP46	NPTXR	KHDRBS3	SECISBP2L	SLC25A46	SCN8A	ELL2	WDR35	PROX1	MRAP2
Drug242_UP	GANT-61	CTDNEP1	ELAC2	GPR158	FXR2	SPIRE1	NDUFV2	PSMG2	PHF23	EIF5AL1	DIXDC1	RPL26	AURKB	TTC39C	FAM210A	CXorf58	HSCB	TMEM102	MED31	VAPA	TNK1	WDFY2	NDEL1	WRAP53	GFI1	PAX9	MAPRE2	SCO1	ULK4	RABEP1	KAT5	METTL4	MIB1	SLC25A11	TRERF1	DAAM1	TCN1	USP43	TIAM2	NFIL3	SNX9	TRAPPC1	MYL12A	SERAC1	TXNDC17	PFN1	GTF2H5	DVL2	SENP3
Drug243_UP	PL-DI	PAIP2	SYS1	TPD52L2	MRGBP	PFDN4	NELFCD	COL9A3	MPV17	GID8	ARFGAP1	WDR35	SLC35C2	KIAA1586	MKRN3	SRSF6	PLAG1	CC2D2A	RGS19	TP53RK	UCKL1	CSTF1	ADNP	CRIPT	MYL6B	PPP1R2	DYRK1B	ZNF175	MTG2	MTRNR2L3	DNAJC5	GLB1L	SUMO1	SECISBP2	PCMTD2	SOCS5	RAE1	ZMYND8	ZNF737	PSMA7	PTK7	PCDHB15	TAF1B	PDZD7	ASGR1	PCYT1A	DLGAP4	VAPB	NCBP2
Drug244_UP	TW-37	XPNPEP1	LIMK2	CREB3L1	ZNF865	MED18	GAS2L1	ST6GALNAC1	COPG2	MOB3B	SSPN	RNF19B	AKR1B10	CTSE	MYPOP	TNFRSF11A	PLA2G2A	TCN1	MPPE1	ISOC2	AP2A2	PHF23	PRKD2	ZBTB45	SEMA4B	REG4	RAB4B	KHNYN	STX18	ZNF628	C15orf65	CTBP2	CTDNEP1	HECTD3	UST	SLC37A1	RCAN3	UQCR10	CDK11A	PEX10	MAEA	VSIG10L	UBL7	UBE2M	JAG1	TMEM160	VAPA	CD200	ZNF428
Drug245_UP	AZD8055	TMEM183A	RAB26	ACYP2	MRPS21	OAZ3	ZNF543	CDK11A	TOB2	ELP5	SFXN2	PITHD1	NSUN4	TRAPPC8	TBCCD1	SNRNP40	CHCHD1	SRPRB	PNP	TAF12	NME3	PPIH	MMAA	UTS2	NUPR1	RPA2	TMEM39A	TNFRSF25	CTC1	GPATCH3	CDCA7	PPP1R8	ABCD4	LDB1	DNAAF3	MPPE1	VWA5A	FOXO6	FAM227B	C9orf43	DNAJC16	ZNF397	SFXN4	PGD	TSPYL2	CACUL1	NMNAT1	CYB5D1	NUTM2F
Drug246_UP	CHM-1	ANO1	LTBP3	COL16A1	MFSD11	EEF1A2	LMCD1	MED15	TGM2	SLC16A5	PCSK5	BCL9L	NXN	RICTOR	MMP13	CDA	ABLIM3	ARHGAP12	KLK8	FBXO2	BCAR3	UNC13D	CPEB4	ARHGAP23	COL18A1	HOXA1	AHRR	ITGB5	CHKA	ADAM19	SH3TC2	STRA6	HAPLN3	FAM222B	FGF19	RASSF5	RUNX1	F8A1	ARHGEF3	SLC26A9	WBP2	A4GALT	ZFPL1	ALDH1A3	MDK	NIPBL	ATP6V1E1	BCL2L1	GPR20
Drug247_UP	ML239	ZNF311	RALB	NR1H2	VLDLR	VRK3	MBOAT7	ERGIC1	CTTN	RAB7A	VASP	TMEM200A	ZFPL1	TTC7A	PRSS8	DPP3	ITGB5	HOXB9	TNFAIP1	TDRKH	AP2A1	ALDH3B1	AMPD3	FBXL12	GALE	IL4R	LASP1	ZNF217	CDV3	GCC1	BIRC7	MVP	DYNC1I2	GM2A	NR2F2	RGCC	CCDC9	CCDC122	DNPEP	NUAK2	TMEM87B	MOSPD1	MMP15	NADSYN1	RNF149	MPP1	RGS3	YAP1	CNN2
Drug248_UP	fumonisin B1	RPL22L1	MCOLN2	XPNPEP3	CBY1	CCDC113	GRPEL2	PCYOX1L	ACSF3	HIGD2A	MARVELD2	SERPINB8	CNOT8	TBC1D9B	FOXD1	SLU7	DCTN4	CSNK1A1	ACYP2	DCAF4L1	ZNF596	RPL10A	GTPBP8	PLAGL1	RPL3	EFCC1	QRSL1	SRPRB	MAP1LC3A	DNAJC16	CTNNB1	SATB2	ATF4	ALDH1B1	TTC39B	SLC25A51	RAP1GDS1	POGLUT1	ZNF763	RPUSD2	SLC25A28	RSL24D1	CANX	WRAP73	SUPT4H1	RCBTB2	ENPP4	CMTM4	MBLAC2
Drug249_UP	JQ-1	SSNA1	SERPINF2	SMG9	SNRPD2	ANAPC15	C19orf53	PLEKHB1	UXT	ZNF576	TMED1	CCDC12	FRMD5	B9D2	ST3GAL4	MAP2K3	PDZK1	LRPAP1	PPP2R2C	TIRAP	B3GNT5	EHD4	ARAF	FUNDC2	ADAM19	FGFRL1	BANF1	STARD10	ZNF551	SERPINA1	POLR2L	QRFP	CHID1	SUV39H1	LOXL1	STARD8	ZFX	UBTD1	UBASH3B	MOB2	FARP1	BTBD10	SULF2	C10orf62	DRAXIN	EPHB6	AP5S1	CCDC120	PAFAH1B3
Drug250_UP	BRD-K51490254	ITPA	MMP11	SIPA1L2	DHRS4	ADCK1	CCDC28B	CCDC78	MDH2	ASIC1	FAM189B	MFSD3	MAPRE2	NAV1	SH3PXD2A	CXCL1	TSPYL4	YDJC	COLGALT2	LZTS3	MFSD2A	BLOC1S4	ABHD14A	OSR1	SRI	LRP4	PTPRD	SLC39A8	SF3A1	VGLL4	AUTS2	CITED1	PTPN22	TRIM65	RHBDD3	CXCL3	QDPR	APEX1	CXXC1	POLR2J3	ASPHD2	EPHB2	PTGER4	MRPL34	LAMP5	ACO2	BIVM	TMEM231	DDRGK1
Drug251_UP	BRD-K85133207	LRG1	PSMG2	HRCT1	PRSS8	SETD3	ACY3	LNX1	MYL12A	ABHD3	GGTLC2	ZHX2	SMAP1	PKP2	SLCO2B1	TRIM10	SH3D19	SPTBN1	CHMP4A	IL17RE	ELF1	FAM71A	CEBPG	KLK1	INF2	SUSD1	MARCKS	ATP2C2	ICA1	UNC13D	C4BPB	GSKIP	ASS1	IL2RG	GGT1	FUT1	LIPG	GDPD3	STX3	NEBL	SPTAN1	LRCH1	VDAC1	VIL1	CAPN9	TTC39B	CD46	TRIM15	OSBPL10
Drug252_UP	CAY10576	ICAM2	MMD	PHLDB1	GGTLC2	BICC1	RHOC	THBS1	PLP2	P2RX5	ARPC1B	SH3TC1	GSTK1	TGFBI	C3orf52	ARID3A	ARPC3	GGT1	SLFN12	SEC11A	EPDR1	STYXL1	ARMCX4	PITX2	PEX6	ISM1	ARAP1	AMPD3	ST3GAL2	ESPN	SPATA9	KRBOX4	UNC13D	PXN	HSPB1	IL33	STRIP2	C1QTNF1	PSMB3	POLR2J	GDPD5	VDR	CPNE9	CATSPER1	PFN1	VWA2	HBE1	RTN4	PPP1R35
Drug253_UP	Repligen 136	EMC7	PTS	WDR62	NAA20	PCMT1	PPIL1	PLEKHG2	SRSF3	CYP27B1	DPH3	KPTN	ANXA5	HNRNPDL	ZC3H15	TMEM138	PSMD14	CWC22	MRPL46	ACTA1	OLA1	USP16	PSMA4	HAT1	CRBN	STAM2	SRSF7	BNIP1	RRH	EIF2S2	LIN54	SUMO4	MCM8	ZWILCH	BZW1	ARPP19	CISD2	ORC6	ERVK3-1	NIPA2	UBE2D3	HDAC3	ARL5B	PFDN1	ING3	MED7	RNF139	DYNLT3	SAE1
Drug254_UP	nintedanib	NAV1	TNFSF12	ORAI3	ITGA5	RRAGD	CCL26	MYL6B	ANTXR1	PRAC1	HOXC10	EOMES	IRX3	ALOX12B	FES	TNRC6C	GUCY2D	CHST11	ZCCHC24	GGTLC2	ARMCX6	SCD5	APOBEC3F	SPAG7	SNPH	CD72	GOLGA8H	CYTH4	ARHGAP40	C20orf194	LTF	PLEKHF1	RIMBP3B	SYNGR1	RHCE	HOXD9	FAM227B	C3orf18	RNF167	GPR132	EPOR	B3GAT3	SLC43A3	COX8C	CTDNEP1	TWF2	GALNT18	SOX18	SAT2
Drug255_UP	foretinib	P2RY2	SLC46A3	TMEM92	SLC7A7	VRK3	MGAT3	EFNA2	RIPK3	INPP5D	CDK2AP2	LACC1	ITGB5	CHMP1B	CNDP2	MYL12A	CCRL2	IL17RE	CDA	SEMA3F	SERPINF2	BMP4	CD6	ZHX2	TMEM150B	LPIN2	KLK1	FGD2	SC5D	RINL	SUCLG2	GGT2	TCN2	TNFSF13B	MMEL1	FOLR1	IL1RN	DNMBP	ALOX5AP	TBX20	EHD4	EPAS1	HSPA8	ENC1	NAV1	PRSS8	ELF1	MOGAT3	WDR1
Drug256_UP	regorafenib	HECTD3	SEMA3C	GPC2	SIPA1L2	SH3PXD2A	C1orf54	ITPA	SCARF1	CDC42EP4	EVL	MRPS21	LTBP4	NAV1	MAGEA6	NPSR1	DQX1	ARHGEF1	MPPE1	RINL	MAGEA3	CSAG1	ZSCAN23	RILP	C18orf32	MAGEA12	DHRS1	ABCD4	ZNF513	CANT1	SLC12A9	VAV1	HPS1	SMAP2	GPR132	NADK	TRIM62	TNFRSF25	SPDEF	BAK1	ZNF134	PLEKHG5	EXOC3	TP53INP1	TTBK1	PMF1	TMEM53	PPP1R16A	TEP1
Drug257_UP	WZ8040	CDK2AP2	SYNE3	SH3TC1	ACOT1	TMEM106A	DNAJC4	LMCD1	TINF2	MBLAC1	BTD	IGFBP4	CORO1B	ISG15	MTHFS	VGF	GGTLC2	LBX2	VPS18	NRP1	MYL12A	NPPA	FADD	F8A1	ACOT2	BCAR1	CUZD1	TWF2	CST3	SYS1-DBNDD2	S100A13	C3orf52	LRCH4	APOBEC3C	FKBP2	PRSS1	ARAP1	AHSG	TRPT1	PCBP4	HMGA1	PITPNM1	P2RX6	TIMP1	CYTH4	GNG5	C1orf122	CNN2	PHC2
Drug258_UP	OSI-930	FAM214B	WIPI1	RNF103	LMTK3	EPPK1	CHMP1B	SMPD3	RABAC1	CREB3L1	FOXJ1	ATG2A	HBP1	SEZ6L2	HLA-DRB1	NPHS1	TMEM219	FBXO32	SIDT2	PET100	ORMDL3	SLC44A4	TCAP	WBP1	TBC1D17	RAB4B	DIP2A	TNNI3	CES4A	SLC8A2	HLA-DQB1	STK16	SLC5A1	BAZ2B	YPEL5	TEP1	RASSF9	RORC	MPZ	IL17RC	MYO18A	FAM83E	S100P	TMEM59	RGL2	CRELD1	ERBB2	PPFIA3	SAP25
Drug259_UP	MGCD-265	VRK3	CHMP1B	CYP4F2	NOX1	PLA2G4F	RBBP8NL	TMEM150B	TMEM92	CTNNB1	FUT2	FGD2	FAIM2	GSDMA	IL1RN	SYT7	TNS4	ELF1	SLC5A9	KDM1B	AIFM3	LMTK3	LNX1	KCNJ2	CYP4F11	GPD1	GLCE	PRSS8	MOGAT3	ARFGEF1	FTL	KLK1	IL17RE	RAPGEFL1	TJP3	OVOL1	LRRC6	ZDHHC6	TLCD1	GADD45G	GGT6	CBWD2	ADRA2A	BAG3	TMC4	KCNQ1	CXCL13	LACC1	AK3
Drug260_UP	lenvatinib	PCSK5	NPM2	ADAMTS14	DBN1	CCL24	LZTS3	TEAD2	RAC2	NME4	NFE2	TMEM176B	GRAMD1A	GRAP2	MYO10	BIK	PTGES3L	CHMP1B	AMPD3	GGT1	NAV2	CPNE9	HSF1	RRAGA	KCTD14	B3GNTL1	TSPAN5	ELAVL2	TMEM255B	KCNJ2	IFI27L2	TMEM176A	IKBKE	GDPD5	GRINA	HAS2	HIPK4	B9D2	SNRPN	PHLDB1	SMTN	CTNNB1	PPP1R2	NPR2	KLK8	PSORS1C1	CYB5B	ZNF648	LRRC32
Drug261_UP	YK 4-279	ITGB5	ZMYND8	TGM2	SYS1	PPP1R2	RGS19	BMF	DNTTIP1	L1CAM	BOD1	ATP9A	ADAM19	KIF3B	RGCC	HM13	GNAS	PMEPA1	TACSTD2	ZNF503	MOCS3	LMCD1	ARHGAP23	MKRN3	TUBB1	CPNE1	PRPF6	MAPRE1	C3orf52	GDPD5	LAMP1	TREML2	TMPRSS7	CTSZ	IGSF22	YAP1	LRP1	ST3GAL2	GPSM3	YWHAB	MYT1	CSTF1	SERPINF2	COL18A1	AAR2	FN1	RASGRF1	RAB7A	ZNF22
Drug262_UP	CAY10618	ARHGAP29	DUSP14	EHD2	TULP1	STYK1	SLC1A3	ANKRD2	NPC2	RPL28	ST3GAL1	PLAT	WNT7B	RPS5	UPK3B	TMEM40	PON3	BDNF	CHRD	GPR87	IL1F10	EBI3	HOXA5	ALDH1A3	P4HA3	ELOVL3	DNAAF3	FADD	EVPLL	NKX3-1	ULBP2	RPE65	ZNF14	CLIP4	PRKCH	CST6	IL36RN	MATN4	CLIC3	IVL	NTF4	FAM189A2	FCRLB	TEF	S100A14	P2RY2	MAFB	KIAA0040	HOXA6
Drug263_UP	KU 0060648	COL9A3	PLIN5	CXorf58	SLC16A10	TMEM150C	APOBEC3F	POLN	FUNDC1	TRERF1	CHRNB1	SIX4	ZNF707	PLEKHB1	PHKA2	ANKRD10	SPEF2	CFP	CCDC39	VHLL	CPSF1	ODF2L	MRPS21	HDAC6	GNRHR	LYNX1	LYG2	TAF1L	FNBP1L	TIAM1	RBM12B	C3orf49	GPR158	PTK7	ZNF235	TUBB1	GRAPL	FUT8	GNMT	SULF2	NR2C2	BHLHB9	TTC14	DRP2	C9orf153	FAM227A	IGFBP2	KIAA1586	FUNDC2
Drug264_UP	narciclasine	RGS19	YEATS2	IKBIP	SLC2A4RG	PTK7	INPP5F	MSANTD4	SLC4A3	DNAJC13	ZNF217	LARP6	RBM38	RBM12B	EEF1A2	COL18A1	SPEG	OAZ2	DENND5A	SMAD3	MCFD2	TNS1	BAIAP2	CGNL1	GNB5	ARL4D	PPP2R3A	KIF3C	LZTS2	A4GALT	HOXB4	ADNP	PIK3R4	SCRN1	CLASP1	CHD6	GPX3	VWA1	TSC22D2	GNAS	PDGFB	CDC42EP3	ZMYM3	SEC14L1	PHF20	ITGB5	MFGE8	OGDHL	GNAI2
Drug265_UP	MLN2238	CWF19L1	MPHOSPH9	ZNF611	TCTEX1D2	TAS2R31	UST	ALG10	TTBK2	CDCA3	COX15	ZNF550	CACUL1	SPPL2A	SLC9A7	ZAR1L	C17orf67	MRPL51	LGI2	CHML	SBNO1	AGO2	ZNF320	PURA	HHEX	TAS2R19	RAD51C	NLE1	MESP1	SPDL1	CDC25C	OXCT1	HSD17B6	TFDP2	ZNF639	CCDC88A	PDXP	ENTPD7	FIGNL1	MOB3B	TMEM39A	PMEL	ARHGAP10	FZD1	GRB10	PRR11	NKX3-1	USP37	GJA1
Drug266_UP	ISOX	PPIB	BAG5	HYOU1	AVEN	PDIA3	BMP4	UTP14A	HOXA11	GNAT2	FAT1	TUBA4A	RUNX1	WDR61	TMEM178B	CLOCK	ANP32A	PDIA4	TRIM10	SLTM	EIF2B2	PTMA	CORO1A	INTS7	LANCL2	IL17C	PROX1	TYW1B	ZNF41	NQO1	SLC22A18AS	LRP8	CTNNB1	AFMID	CMTM6	RIPPLY1	INO80C	PMM2	GSDMA	CHMP4A	AAGAB	JPH1	CBWD2	RCC2	TM9SF3	ARPC4	ZBTB14	PRF1	EDC3
Drug267_UP	BRD-K29313308	ST3GAL2	GAB1	GID8	BOD1	PTK7	SHF	FIZ1	PCMTD2	BMF	KDM8	NAPA	TRIM24	LARP6	IFT52	CACNA1D	ZNF33B	KLF12	ALDH4A1	LAMP1	RAP2A	UPF3A	ALDH7A1	NAT14	OPA3	LSM14B	RFXAP	MEX3B	TNS1	MAGED2	ZMYND8	FGD5	KLHL25	MEX3A	ABCA1	ZCCHC18	WBP4	TET1	HNRNPA1L2	LRP1	HYOU1	PRPF6	SOX4	SETBP1	DLGAP4	ARHGEF7	MYEF2	CENPBD1	ADM5
Drug268_UP	UNC0321	RAB36	RPS23	RPL13A	DPH5	TERT	RPLP1	CCDC78	RPS14	RPL3	GGT1	KLK1	RPS9	RPS6	IL33	DLL4	PAM16	PCCA	PALD1	HSD17B13	RPL27A	RPS24	C2orf15	RPS17	RPS2	GGTLC2	RPL37A	RPS15A	MYZAP	RFX3	NPM2	RPL29	RPL5	DBX1	MAN2C1	ALDH1B1	PTGES3L-AARSD1	C1orf127	RPS11	KLK3	HAGHL	GNPDA1	LTF	RPP25L	SLC27A5	CPNE9	TNIP2	PRDX5	RPL12
Drug269_UP	SGX-523	ACTN1	COLGALT2	YAP1	C1QTNF1	KCTD11	SP5	OSBPL10	SIMC1	SH3BP5	SLC2A1	ERICH2	GAS6	SPTBN5	PTK7	C1orf198	ZNRF3	SHANK2	ZNF69	TTC7A	KIAA1549	LMCD1	CTDSPL	LGALS8	ROCK1	B3GNT2	ZNF860	DPYSL2	LOXL3	MYO1B	SYNE3	VSNL1	CLASP2	PRKAR1B	POU2F2	KCNQ5	RTKN	CDK2AP2	CARD10	IGFBP4	C9orf64	EIF5B	NFE2	SH3RF3	CALM2	EDAR	IL17RE	APOBEC3F	KIAA0930
Drug270_UP	erismodegib	STARD5	PRSS16	GK5	LAMP3	SERTAD4	APAF1	MATN2	SLC35B3	ZNF165	BTN2A1	TMEM217	GOLGB1	ALDH5A1	DENND2A	NDEL1	SLC46A3	GRIP1	MB	GNAQ	CELF2	MGAT4A	FUT3	LDLR	LPP	GPR137B	ZNF217	IFITM3	SLC46A2	DTX3L	OTUD1	SYT12	ZNF219	IFT27	INSR	PHF11	RNPEP	TRIM5	STXBP6	NDST1	DUSP1	UBA7	TRANK1	LDLRAP1	ERCC6	MID2	C6orf62	S100A14	TTC13
Drug271_UP	alisertib	PLEKHF1	PFDN1	COL18A1	HMGA1	PSTPIP2	LRFN1	PTK7	VPS18	SYS1	MYADM	RUNX1	ABTB2	BCL9L	ACAD9	ITGB5	NUDT15	PTPN1	APOBEC3F	CCND3	PHLDB1	AMDHD2	PARVA	DNTTIP1	DBN1	UMPS	HAMP	CIB2	GALNT10	STK33	ACOXL	BAG3	CLP1	EHD4	SOCS1	SPECC1	PSMD13	DPP3	TRAPPC1	CDA	AMPD3	ZNF22	ADPRH	FN1	APOBEC3D	SEC61A1	IDH3G	SERPINF2	TALDO1
Drug272_UP	AZD6482	NEK3	EML4	GRIN2B	FOXA2	UNC93A	TNIK	CYP2B6	CDC26	UCHL3	STARD10	TIMM8B	LNX1	HGD	GUCA2A	PROSER1	IDH2	APOBEC1	RAB20	ADD3	NOSTRIN	TM4SF5	FMOD	NDFIP2	MPDU1	PLD1	GOLT1A	FMO5	LRRC36	COMMD6	CDK8	DAB2	FSBP	CYB5B	TRIM10	SAT1	OVGP1	ORM2	CYP39A1	ATP2C2	HSD3B1	TRIM13	RP2	CDCA7	IRF8	PKIB	STX3	GADD45G	ANKS4B
Drug273_UP	ruxolitinib	GPX3	DNASE1	ITGB5	TTC7A	CLIC5	IL2RG	LRG1	RHOC	ADPRH	ATOX1	MBOAT7	AMPD3	ENC1	PRSS36	ANXA6	ARHGAP29	NFATC2	PLIN3	UPK2	DNAH3	C3orf52	NEFM	SQSTM1	PRSS8	XKR6	UBE2E2	ANXA9	CRABP2	RAB7A	TDRKH	TFAP2C	GSTM3	ATP9A	VGLL3	PXDC1	SP6	TPP1	SERPINA1	CDH26	JUP	PGC	SEMA3F	PBXIP1	OLR1	SERINC5	CACNG1	TMEM41A	PRR9
Drug274_UP	bleomycin A2	CTSC	PTPN1	FKBP10	PFDN4	FDX1	RAP2C	DNTTIP1	CPVL	SYS1	POC5	DAB2	REXO2	MAPRE1	LGALS1	CDK5RAP1	ITGB5	FUNDC2	PGC	TRIM59	MT-ND5	VAMP7	IFT52	FJX1	TASP1	ELMO2	SDC4	ZNF570	CCR4	TGM2	NUDT15	F5	CDK8	COX17	CLP1	RHOG	LHFPL5	TUBB1	CHKA	QRFP	ARFIP2	ANGPT2	CATSPER1	CYP24A1	BCL2L10	COL9A3	NAPA	STARD3NL	ZNF22
Drug275_UP	GDC-0941	PLEKHB1	ZNF235	SERPINF2	EPHB3	SYT8	RGL3	TIRAP	RINL	HAMP	ADPRH	TPO	CHRNB1	TNNI2	GJC3	MYZAP	SLC35A2	DLL4	GNRHR	HDAC6	BTD	STARD10	VWF	TCF7L2	SPNS3	SOX4	RAB37	COL9A3	CCDC24	WDR6	ENO4	FUNDC1	ARHGEF19	KRBOX4	KLRC2	PPP1R10	RAB26	SIN3A	CTBP2	KLHL25	ZSCAN31	ARMC7	FAM174B	ACTRT3	RBM12B	CAPN9	PGAP2	SMOC2	SNUPN
Drug276_UP	SB-525334	PLEKHG5	EFEMP1	ITGAX	VCAM1	GLRX	ZNF513	CHPF	CACUL1	C10orf88	KREMEN2	COL1A2	C16orf72	ACVR1	WIPI1	ZNF846	ZNF354C	SEZ6L2	DPY19L1	KPNA4	TUBB3	UBLCP1	SMNDC1	ORAI3	TNNT1	UBE2W	THSD1	PADI3	KHDRBS3	SHC2	GRIN3B	COL6A3	FAM72B	CPLX1	BEND6	TNFRSF25	PCDHB15	IGSF9B	CDH24	SENP8	RASL10A	MAN2B2	FBXL17	SESN2	NAB2	SRA1	SERPINB8	GAS1	GABRB3
Drug277_UP	PHA-793887	TRIM10	APIP	UXT	MLLT3	SBSPON	KLHDC7A	VIPR1	PDHA1	GTPBP6	PCSK6	HNRNPA3	EML4	GSPT1	TP73	ETV2	HRCT1	APRT	ALDOA	TOMM40	CARHSP1	NDUFS3	PCOLCE2	RAB20	CRIPT	PROC	TUBA4A	KLK1	MSI2	DDX10	HIGD2A	HGD	NAP1L4	UBE2D2	COQ7	HOXA13	CAB39	SUSD1	WEE1	ABCB1	KAT8	MRPL48	TDRD7	SWSAP1	TRIM15	VCP	ZBTB10	CA12	CCT7
Drug278_UP	quizartinib	APOBEC3C	HMGN1	PSTPIP2	APOBEC3F	ULK4	AAMP	NAV2	ADA	CYP27A1	TNFSF12	SMIM10	ETS1	TBC1D10A	TMEM106A	COL18A1	APOBEC3G	SLC4A3	ARMCX4	HMGA1	RRM2B	PTK7	CTNNBL1	RAC2	ISY1	RASSF4	GAS6	ORC2	CHRNB1	ARHGEF18	ZGPAT	PHF23	APOBEC3H	NFE2	POLR2G	ZNF697	GNAI2	TMEM14B	APLN	PFKFB4	KLF10	LRRC8E	DEGS1	ANKRD20A1	GGH	FZD10	GBX2	TRAPPC1	ATP6V1C1
Drug279_UP	fingolimod	TBPL1	RPL13A	ENY2	C20orf194	TXNDC17	ZNF543	HSCB	DNAAF3	GRAP2	SLC4A7	COMMD5	GALNT7	YBEY	TMEM81	MRPS21	B9D2	FBXO32	TCN1	EPM2A	ITPRIP	RPS12	PRKAG1	PNP	SAT1	TMEM132B	CA8	NUPR1	DPCD	RPS5	NSMCE2	MPDU1	RPS9	NUDT2	RNF165	OLFML2B	MAF1	NDUFB9	MSN	DYNLT3	EOMES	HCN2	KCTD15	SPAG7	PPAN	RPL39L	STK33	SYN2	RPS11
Drug280_UP	pazopanib	GPX8	NCMAP	CLN8	ZC3H11A	SEC62	SLFN5	TSC22D2	ZNF827	NCK1	ZNF879	RANBP6	RYK	KIAA1217	GTF2E1	ZNF548	KNDC1	FXR1	POFUT2	SLC25A18	SSR3	SLC33A1	TMEM39A	FNBP1	SLC6A9	FNDC3B	ITGAV	FAM171B	DOC2A	ENTPD4	TPBG	NIT1	BOD1	DNAJC13	SH3PXD2B	TSC1	RNF7	POLL	RAB3B	CTSK	PPY	NBEAL1	KRT32	MSTN	UBXN7	LITAF	SPOCD1	CLDND1	SLC25A36
Drug281_UP	BRD-K24690302	MUS81	LSMEM1	HECTD1	CARD8	SLC7A11	CASD1	PPCDC	TMEM87A	OCIAD1	RIOK3	SYTL1	FAAH2	WDR73	C2orf15	TAF2	BCL2L2	IGSF9B	TATDN1	PHF20L1	CHMP4A	CHAC1	PLCD3	MIS12	ZNF763	ATF4	SEC11A	ZNF280D	RNF139	SERPINB8	PPIB	ASF1A	SLCO1B3	ZNF544	NBN	PHF12	DNAL1	RWDD2B	EIF1	TRIB3	ALDH3A1	EDEM3	CABLES1	DNAJB14	TMEM165	SLC47A2	HID1	SESN2	METTL4
Drug282_UP	BRD-K70511574	ZMYND8	PRPF6	IFT52	DHX35	CTSZ	ITGB5	GNAS	CACNG4	MTSS1	CTNNBL1	ARHGAP23	G6PD	PTPN1	MAPRE1	GID8	COL18A1	RAE1	PPP1R2	TTI1	BAIAP2	SEC14L1	CALM2	TGM2	LMCD1	WFS1	OTUB1	STAU1	TMEM17	HOXB4	ARL4D	FSD1	STRA6	VOPP1	USP11	VAPB	SERPINA1	UBE2C	CLNS1A	RGCC	DNTTIP1	MECP2	RASGRF1	GPX3	MTMR1	PLEKHB1	DOCK9	B4GALT5	MYBL2
Drug283_UP	PLX-4032	ESPN	ICOSLG	ZNF630	VWCE	C2orf72	OXER1	LGR5	BTG2	SUSD3	ARRB1	HAAO	PPM1H	KIF12	SLC29A3	BICC1	ZNF124	DPAGT1	TFCP2	PTCD1	ACTL8	RNPEP	PRLR	ASB9	LAMB1	FZD5	BMP7	TSPAN15	SLC17A9	MPZL1	PLCB2	SOWAHD	FBXL14	PRR13	TMEM183A	PANK1	EFNA2	GALM	ZNF488	ARHGAP6	NARS2	MEST	PLA2G2A	DOK4	IGFL2	CCDC6	CCNJL	COG2	SPATA12
Drug284_UP	GSK461364	TGM2	LTBP3	ITGB5	LMCD1	SDC4	ITGB1	ARL4D	RGCC	COL18A1	DBN1	GATA3	TIMP2	WWC2	PTPN1	ADAMTS9	CDC42EP3	GNAS	LATS2	ZNF532	RGS19	YAP1	EEF1A2	PIAS3	SEC14L1	ETS1	TPD52L2	ASAP1	FBXW11	A4GALT	SRGAP2	ANXA6	KIFC3	ARHGAP23	CNN2	BCL9L	MFGE8	CRABP2	SHISA4	TTC7A	ZNF512B	MCAM	HOXC8	RTN2	ST3GAL1	PLEKHG2	ZBTB46	DOCK9	L1CAM
Drug285_UP	BRD-K20514654	FILIP1L	FIS1	SLC17A9	SPAG8	TMEM126B	RPL27	MRPL21	RPS3	C12orf75	RHPN1	RNASEH2C	CHIC1	OXR1	TMEM138	DNAJC12	POLR2J	SEC11A	MRPS14	TATDN1	TESC	DUSP12	SBDS	NUDT13	ATOH8	RPL37	NPHP1	AKR7A3	RPL23	GTF3A	SSBP1	CC2D2A	OR10A2	EIF3H	RPA4	NOL11	RPL31	RNLS	NDUFAF2	ZC3H15	TM4SF1	RWDD2B	RPS24	PFDN2	RPS7	PCED1A	ATG4A	DMAP1	BCS1L
Drug286_UP	BRD-K28456706	NAP1L4	ERCC6L	CIAO1	LDHA	DCTPP1	POLE3	SMS	PRPS1	EBP	FSD1L	NCAPH	NUDT15	POLA2	VBP1	SPC24	KIF18A	FUNDC2	SUV39H1	MRPL23	TBC1D10B	POLQ	SMC1A	IMMP1L	FANCB	UBA1	TPI1	UBE2T	PARPBP	C9orf43	NEK10	KCNIP3	CCNB2	NANP	PTTG1	MSANTD3	CKS2	MAD2L1	TSG101	SYAP1	GTPBP6	POLR2D	CKAP2L	PSMA1	GAS2L3	EIF2AK2	MAMDC2	GINS1	RMI2
Drug287_UP	STF-31	DNAAF3	SLC25A28	ZNF14	EHD2	P4HA3	FAM149A	SESN2	CACUL1	TPBG	NR1D2	CHRD	ZNF180	STK17A	CLMN	RDH13	NAPSA	WRAP73	GPR87	ELOVL3	FAM189A2	BNIP2	BTC	MCOLN3	ARHGAP29	WNT7B	TRA2A	ST3GAL1	POPDC2	ZCCHC8	MMRN2	TSPAN17	TBC1D3B	ANKRD2	SYTL1	SERPINB5	UBLCP1	CLIP4	CCDC110	YTHDC2	CCNL1	ZNF805	PLCXD2	MID2	APOBEC3H	TLR3	ATP6AP1L	TBC1D3G	ZNF473
Drug288_UP	spautin-1	DDIT4	TRIB3	ERN1	ZMYM2	MCEE	SLC7A11	ASNS	PLD1	ADM2	TTLL1	VEGFA	LURAP1L	GFPT1	TMEM87A	ERP29	MCTP2	FAM214A	SESN2	COL1A2	PHYKPL	RBCK1	CHRM3	EIF1	TSC22D3	SLCO1B3	ZNF277	PYGB	HMGCL	PPCDC	RASEF	COG3	SPG11	CEBPB	EIF4A2	INHBE	CHAC1	ZC3H6	FGF21	HBP1	THY1	POC1B	PNRC1	GATAD1	KLF9	TMEM59	PCK2	SCARB2	TTC17
Drug289_UP	BRD-A02303741	RXFP4	SMIM6	CKMT1B	SLC22A3	HKDC1	PLEKHA6	MUC13	MUC2	TSPAN8	CKMT1A	GIPC2	ANKDD1B	FBXL22	CYP3A5	TM4SF5	USH1C	FRK	GUCY2C	MYRF	MYO7B	CCL15	NFAM1	ZC2HC1C	PAQR8	CYSTM1	CLRN3	ANXA4	PBDC1	CNPPD1	GAL3ST1	LY75	CDHR5	EXOC3L4	PLA2G4E	SLC22A18AS	ARL14	SGK2	B3GNT8	MYO15B	ASL	PDE4C	POF1B	TRIM31	RAMP1	CYP2B6	BATF2	BAIAP2L2	ANKS4B
Drug290_UP	ML320	TUBGCP4	MRPS11	KLF12	ANP32A	AC068831.6	VPS18	WDR61	SPRED2	CSK	GNAZ	ZNF620	EDC3	HNRNPA3	OAZ2	MED16	BAHD1	SNUPN	HLA-DMB	SBK1	ZNF609	KCTD10	IREB2	RAE1	PARP16	EEF1A2	GID8	ARIH1	FAM98B	OPA3	ZNF592	HERC1	ADNP	CD276	RCN2	CHST14	FBXO11	DGUOK	ARHGAP35	PKM	USP22	ACTR1A	DLX4	EXT1	USP34	LSM14B	CYFIP1	PTPN9	CLASP1
Drug291_UP	tigecycline	C2orf16	RPE	SIPA1	LSMEM1	ZNF419	CWC27	KLF10	PRH2	SLC19A2	FAM131A	IGFBP2	GPC2	ZC3H15	ZNF644	CBWD3	WWP1	SCRIB	MTAP	LYRM4	GDAP2	TVP23B	ZSWIM6	PPP1R3B	ASF1A	FERMT3	ERGIC2	GALNT11	MAPK6	APIP	EEF2K	METTL4	CALD1	HSFX2	GABPB1	ZSCAN21	CBWD6	EVI5	NCKAP5L	COPS7B	NRAS	PRPF38B	SMN2	DNAJB6	CD37	TTC37	RHPN1	CDK8	ZNF277
Drug292_UP	BRD-K34099515	EN2	GALC	RPL39L	SMPDL3A	PPARGC1A	IL2RG	DPH1	CHPT1	CLTA	SLC11A2	ERAP1	PLA2G6	PLLP	RHEBL1	UNC13B	ATF7	ESYT3	ODF3B	LGI2	CREBL2	POR	HEXB	THEM5	BRK1	ACBD5	GJB4	KCNK15	S100A14	HOMEZ	DOCK11	APOBEC3B	ABRACL	PSME1	ZNF44	CCDC77	SLC25A40	PIGR	WBP2NL	SPTBN1	TGFBR3	CFB	STK31	NPAS2	ZFP69	C8G	ATF7IP	CYP2C9	MINK1
Drug293_UP	PF-543	ZNF2	DGCR6L	VEZF1	NR2C2	IRGQ	ZNF45	ARHGAP33	ZNF428	ZNF490	TCP11L1	RIBC1	KANSL3	ARF3	PORCN	ZNF658	LANCL1	SEC22C	KCND1	MSL3	ONECUT2	DMWD	HDAC6	PI4K2A	FCHSD2	CA5B	MORN4	ARL3	CEP250	HSBP1	XXYLT1	AZI2	CDKN2C	PGBD1	ZNF225	ZNF491	FUNDC1	NPRL2	MXD3	FAXC	SNRPD2	RAB28	AAMDC	KBTBD3	TRPC4AP	CUEDC1	P4HA3	EMC6	FGFR1
Drug294_UP	PF-573228	FCER1G	TAPBP	SHROOM2	SYT12	PLEKHF1	TMEM217	CSNK2B	RCBTB2	SLC25A52	BAG3	EIF2AK2	NKX3-1	OAT	TCF7L1	CIB2	NFKBIE	SEC13	TWSG1	IFITM3	APOA1	TACSTD2	HAMP	ARF4	QRFP	KLK13	ISG15	FOXD1	HERC6	KDELR1	QPCTL	EBP	OAS3	C15orf39	P4HA2	SPPL2A	LGALS3BP	VPS18	HERC5	ADORA2B	C9orf43	HSH2D	APBB2	SERPINH1	MT-ND5	RHPN2	GFPT2	GPR143	CMPK2
Drug295_UP	ceranib-2	RGS19	PTK7	RBM38	PPP1R2	SYS1	SHANK2	ZMYND8	SEC14L1	MSANTD4	COL18A1	ROR1	YAP1	SERPINF2	FARP1	LMCD1	ITGB5	PLEKHB1	TGM2	SOX4	ZNF503	GDPD5	NFE2	CPNE1	ZMYM3	CCDC82	IFT52	L1CAM	TEAD1	FUNDC2	ARMCX3	ORAI2	LGALS1	TEAD2	CDC42EP3	MAPRE1	KIF3C	CRABP2	RASGRF1	MTSS1	PHLDB1	NAT14	PARVA	ZNF281	PTPN1	GSTT2B	TMEM132A	CPVL	STRA6
Drug296_UP	FSC231	GRIN2D	GLIS3	TIMM8A	MCRS1	SOX30	TRIP13	SORD	ELFN1	MFNG	SLC17A9	RPIA	TIMM50	MSH6	CARD10	GNPAT	CITED1	SLC18A2	IMP4	PHB	FASTKD3	FABP6	NUDC	DEPDC7	MRPL37	UNG	CLPTM1L	EFNA2	BCS1L	NOC4L	MRPL38	ABCB6	CMSS1	REEP6	DKK1	STK32C	TPM3	USP3	MTRR	CPNE7	RAI14	PDZD8	CHST4	SLC38A5	YARS2	CKB	NR5A2	NAGS	AADAC
Drug297_UP	GSK4112	DPCD	BCL11B	HINT1	NUPR1	NR3C2	LIAS	SHMT2	B9D2	PYGB	RPL3	ZNF771	NLE1	PARPBP	LTBP4	P2RY1	RPL13A	ZNF132	C15orf40	LONP1	NOP10	RPLP1	RGMB	GTF2A2	RPL22L1	GINS3	PLD1	HPS1	CCT2	GPM6B	SSTR5	MYL5	RPS19BP1	BCL7A	ZFP90	HSCB	CDK4	MRPL34	PGLYRP1	TBCCD1	C5orf24	SH2B1	HNRNPC	PEBP1	TMEM143	UBAP1L	IDH2	UGDH	AAGAB
Drug298_UP	etomoxir	TUBB1	KALRN	RSPH1	NOX1	YIF1A	CAPN5	ANXA9	CADPS	SULT1A4	GGT1	MYL12A	IGFBP4	ENC1	TMEM150B	PSMG2	SLCO2B1	MSRB2	GGTLC2	SLC7A7	CDK2AP2	LPIN2	MOGAT3	AOC1	AP1S1	MUC13	NDUFB9	PNKP	HGD	TMEM92	SLX1A	PCSK5	BMP4	FAM83E	PHGR1	SULT1A3	SLC37A1	RAB4A	ZNF22	RHOU	CTSH	SETD3	GPD1	SFTA2	SLC25A13	SLC39A4	TRIM15	S100P	RNASE1
Drug299_UP	HC-067047	RINL	CAPN9	CCNDBP1	GGT1	GAK	DLL4	B3GNTL1	RCBTB2	PARP3	CTBP1	SLC24A1	SENP8	HPS1	NOP10	PCDH12	PKIA	RASA3	SH3BP2	RABL2B	SPRED1	ZFPM1	RORC	GEMIN8	MCTP1	ZNF763	PHC2	SSTR5	PHLDB1	MYZAP	GGTLC2	LGALS1	TWF2	MCF2L	AGAP2	MRPS21	RAC2	FNDC9	NPM2	B9D2	C15orf40	TRIOBP	GJC3	FAIM2	SH2B3	TBC1D2B	STX18	POLG	HSF1
Drug300_UP	IPR-456	PALM3	E2F5	TWF2	KCNE3	ANKRD29	PCBD1	ASGR1	UPK3A	RAB5A	NXN	SBDS	SS18L2	TMEM60	SERP2	SLC17A9	RINT1	EIF1AX	STYXL1	BUD31	ARHGAP40	IDH1	SPTSSB	MYO7A	MEST	PNKD	NUDT4	BTBD1	NOLC1	PRR15L	TMEM9	PRKCD	AMBP	CSDE1	BMP4	RPE	TNIP2	TIMM8B	PPP1R3B	HIGD1A	ELF1	ZC3H15	HSPA1L	SNTB1	TMEM70	PRTFDC1	PLOD3	ZNF277	MTFR1
Drug301_UP	leptomycin B	EEF1A2	MFSD11	COL9A3	MKRN3	SEZ6L2	SYS1	PDE9A	DLX4	RBMS1	SLC9A3R1	EPHB6	ACOX1	ARMC7	TP53TG5	PFDN4	PALM	GID8	PDCD10	CKB	MYO7A	VWA1	SNAP23	TMEM63C	BMF	SLC35C2	CNBD2	ATP6V1A	PPP1R2	VAPB	ERVMER34-1	FES	SLC43A2	NECAB3	GPR37	TMPRSS7	SESN3	SPRED2	GOPC	RAB1A	PROS1	CASD1	NTS	ZNF235	MCMDC2	ADNP	PGC	STRN3	TUBB1
Drug302_UP	AZ-3146	HHEX	COL18A1	NR2F1	HCN2	MAPK8IP2	LARP6	LOXL1	IFT52	MTCH1	CCNDBP1	NPTXR	MAP2K1	ZNF512B	MAFB	GGT5	ACSBG1	INPP5K	DNAAF3	MDGA1	MSN	EPOR	CFI	PLEKHF1	ABCA1	RUNX1	DNAJB2	HSD17B2	MIA2	SRGN	GPR158	PROS1	DUSP15	SULF2	ZMIZ1	PCTP	AFAP1L1	FKBP1B	ACOXL	GRAP2	PLXNB3	NPHP3	KHDRBS3	RNF182	STK33	PHKA2	GBX2	C20orf194	HDAC6
Drug303_UP	VU0155056	MTHFS	YBEY	AVEN	PPIB	DLL4	MCF2L	HIGD2A	IFT74	CCNDBP1	PHLDB1	TMEM255B	SRP14	DPP8	CSK	RAB20	RPLP1	PPIP5K1	LCMT2	RPS20	SLC45A3	RRAGA	PROS1	TWF2	PDIA3	COX5A	TNIP2	ARNT2	TREH	RPL4	AGAP2	SDF2L1	MRPS33	CCNG1	HMGN1	U2AF1	SEC11A	CHURC1	TMSB10	RPL19	MLLT3	DGKG	MRPS11	CCNJL	NCKIPSD	RPS2	UBL7	RPS6	ADAL
Drug304_UP	JQ-1:UNC0638 (2:1 mol/mol)	RINL	ITPRIP	C2orf15	SRGAP3	CD160	XKRX	RP2	CYFIP2	TSPAN14	ALDH7A1	UBTD2	OSR1	BAAT	RPS24	PHLDB1	C9orf43	RPL13A	SEMA3G	ARAP1	TP53	MFSD2A	DAB2	TRIT1	FAAH2	NDUFV2	TWSG1	SPAG1	MRPL14	RSPH4A	ACRV1	GEMIN4	RAC2	ZNF469	QRFP	FUNDC1	SMO	RPL10	SMS	TRPV3	UBQLN2	GATAD2B	GALNT18	RPS11	KCTD14	TIMM22	PFN1	MRPS21	DENND2A
Drug305_UP	vorinostat:carboplatin (1:1 mol/mol)	SRP14	MRPS11	FDX1	RPS6KB2	NELFCD	ANAPC15	RAE1	SRSF6	CST7	ARPC2	THYN1	POLR2L	CAB39L	SPCS2	B4GALT5	POLE4	PFDN4	PSMD8	DRAXIN	MRPL46	DYNLL1	LGALS1	RPUSD4	DPM1	RABIF	UFC1	COX17	CSTF1	UBE2V1	GALR2	LAT2	MCTP1	MEA1	PSMA7	SEMA3F	FAM118B	ATP6V0D1	PTTG1IP	TAGLN	SEC14L4	FUNDC2	TRIM44	RGL3	SNRPD2	EEF1A2	OPA3	TEX12	SLC2A4RG
Drug306_UP	serdemetan:SCH-529074 (1:1 mol/mol)	NREP	GPR158	SNRPD2	ARL3	OPHN1	GALNT18	PAIP2	POPDC2	ENY2	WDR54	FUNDC1	STK33	ZNF304	UXT	HMGB3	B9D2	CNFN	VEZF1	C9orf43	KIRREL3	COX17	DCUN1D1	TMEM132A	SYAP1	ZFX	TBC1D19	ANTXR1	NDUFB11	GPC2	HIGD1B	NLGN2	MYPOP	NUDT15	TRIM46	ZNF771	MSANTD3	PIN4	SPC24	UBE2S	KCNJ12	ORC6	ANAPC11	RAP2A	SBK1	CEP70	ST3GAL4	CUEDC1	RCBTB2
Drug307_UP	selumetinib:PLX-4032 (8:1 mol/mol)	NUDT15	DNAJB4	ZNF304	MRPL14	VLDLR	PPAN	ZNF264	C9orf153	HSCB	ZNF586	CCNYL1	PTOV1	QPCTL	C18orf54	DAD1	VAPA	HUS1B	GPX8	ULBP2	ZNF211	KHDRBS3	DSE	EID3	PSMB5	GAMT	BABAM1	RAB23	PTPRM	UBE2M	REXO2	LMO4	SEC24D	KPTN	SLC17A5	TUBB6	IRX3	NKX6-1	MRFAP1	ASF1A	SLC26A2	GLT8D2	SLC17A7	ARF4	OR1F1	FKBP2	ZNF14	ITGA5	ZNF772
Drug308_UP	sirolimus:bortezomib (250:1 mol/mol)	LGALS7B	NEK8	LGALS7	ALOX15	SLC15A2	KLK6	RPS24	SPNS3	FAM209A	ZNF28	ACRV1	KCNE3	SULT1A4	VRTN	BIRC7	PIH1D2	SULT1A2	ADAM8	ADPRH	CEL	SHBG	FOLR1	PRKCG	ISY1	GSDMD	APOBEC3H	LIPT2	EVPLL	TMPRSS6	REEP6	PCSK5	PGLYRP1	NXN	APOBEC3G	ZNF223	GADD45G	C11orf1	CAPG	LIPC	SLC23A1	CALHM2	ZNF488	ZNF468	APOD	SLC5A9	PMEL	TINAGL1	RBBP8NL
Drug309_UP	BRD-K97651142	DNAJC5	HOXA3	SYT7	TGOLN2	MDK	MFSD11	TMBIM1	POLD4	ERRFI1	PLEKHF2	SLC40A1	TMPRSS7	MARCKS	NAB2	DYRK1B	LSMEM1	DLGAP4	ZMYND8	MAP4K3	IQUB	TES	SLC2A1	ABCG2	LHFPL5	SDC4	NXN	PIAS1	GABRE	PDE9A	MRPS31	MBNL2	WDFY1	EPAS1	CMTM8	GOSR2	TPD52L2	TTC37	LRCH1	KCTD10	ZMYM5	ELF5	GUCA2A	NQO1	ASB7	ARNTL	DST	GIPR	IFRD1
Drug310_UP	vorapaxar	DOK1	MYL6B	FSBP	PPM1N	GSDMA	IFI27L2	ARMCX4	RAB38	NT5C	ECM1	IGFBP2	GPSM3	KRBOX4	LGALS1	NSMCE1	SMOC1	RAC2	LPAR6	PTGES3L-AARSD1	TBPL1	GIPR	TEAD2	PLEKHA4	LSAMP	CD58	DLL4	SLC2A12	GLRX	TMEM14A	DPY19L1	BLOC1S4	TBXAS1	PROX1	SMOC2	PAIP2	CAPN9	TUBA4A	NUDT2	MAOB	B3GNTL1	PLAG1	PLD1	CA9	MRPL13	ACTRT3	TRPT1	RCBTB2	NPM2
Drug311_UP	Ch-55	ZNF775	CLK3	SH3BGRL3	CDC26	GGTLC2	REPIN1	TSC22D1	PPP1R35	MPG	ZNF563	STK16	PCSK5	SFXN3	SPHK2	MSRA	FAIM2	SPRY2	CNDP2	APEH	HECTD3	GGT1	ZNHIT1	LNX1	FBLIM1	FLOT2	ACAA1	TMEM176B	STARD10	TWF2	AFP	BMP4	IFITM2	GSTK1	C11orf49	TUBB1	LIPM	PEX16	SLC35D2	URAD	EEPD1	ISOC2	LYPLA2	KALRN	ZNF792	SNTB1	DAB2	TRIM10	VRK3
Drug312_UP	BRD-K79669418	DHX58	HTRA1	IFT27	UBA7	KIF4B	FOXM1	EVA1A	NFKBIA	PPIAL4G	RNF213	CHFR	PSME2	IFIT3	IFI44	SAMD9L	SLC9A9	TMEM109	CMPK2	TMEM19	DUSP15	DDX60	POU4F1	OAS2	PARP3	SHC4	THBS1	SOGA1	F8A2	RAB32	ARL6IP4	LAPTM4B	CDCA3	GBP1	PCDHGC3	NUDT6	KIFC1	UCHL1	GYG2	CYP2U1	CD99L2	PLAT	SYNM	CASP1	CHD8	RIMKLB	EBP	SLAIN1	PGAM4
Drug313_UP	BRD-K99584050	SYNM	RAB32	CHFR	MAP1LC3A	KDM4B	TRIM58	B4GALNT4	GBP1	C6orf47	RSU1	MICALL1	NLRC5	RAET1G	EVA1A	ACE2	C1orf53	SPATA18	WDR25	CCDC92	PGBD5	EVI5L	GLIPR2	PTGER4	OR2T8	VMO1	IFT27	TAP1	GTPBP1	NEU1	TMEM19	AHCYL2	KHDRBS3	DCHS2	ARF6	PLXNA2	GYG2	RNF19B	CLTA	C1orf54	ZNF362	WSCD1	CNNM4	GNA11	MAPK8IP2	IL37	SAP30L	EFEMP1	FZR1
Drug314_UP	BRD-A71883111	GGTLC2	ITGB5	PLD1	ST6GAL1	CLK3	ATG3	SPATA9	TAF10	SELPLG	AMPD3	STK10	TMEM44	TALDO1	EFHD2	SLC25A14	GGT1	MYZAP	ACAA1	PEX16	SEMA4B	RAP2B	NUDT15	TEAD2	WFS1	RANBP6	FAIM2	SHB	CDA	IDH2	C3orf52	BMP4	DDX3Y	ACAD9	KDM5D	SLX1B	DNMBP	EIF1AY	OR10H1	ABTB2	AMDHD2	IL17F	ANXA2	CCDC70	IFITM2	TMSB4Y	NSMCE1	B3GNTL1	RHOG
Drug315_UP	navitoclax:birinapant (1:1 mol/mol)	EML4	CTTNBP2	TRIM10	XPO4	ABCB1	USP3	USPL1	RAB20	RPIA	SUGT1	PDE3B	MARS2	CYP2B6	ZBTB10	HMGB1	CCDC58	WDR61	TGDS	BRCC3	DOK1	VPS36	HSPE1	MPHOSPH8	PNRC2	SNX4	ALG5	POMP	SLC18A2	CECR2	FMO5	SS18L2	WBP4	TRIM40	GPALPP1	PAN3	NEK3	LRRC36	DLL4	CUL4A	DDC	ANKDD1B	ELF1	RPL21	PRUNE2	CLK3	GPR18	C1QL3	SLC51B
Drug316_UP	ISOX:bortezomib (250:1 mol/mol)	SPATA24	C1orf131	EMP2	SEMA4A	UGT1A6	RAB15	HS3ST3B1	TMPRSS13	VWA2	PPFIBP2	IDH2	SMOC2	SNAP23	TST	ZCCHC10	ADAMTS15	ALOX15	ATP2C2	MTHFR	ASCL2	CARD14	FAM167B	SPDYA	PODNL1	PANK3	UGT1A4	LIPC	C14orf119	B4GALT7	TMED9	RTCB	WT1	SDC1	SLC9A1	PLA2G4F	MLYCD	MPST	RAB40C	CDH1	ADD3	IDH1	SLC46A3	PRKCQ	MTG1	PGD	IMPA2	STARD10	GRHL2
Drug317_UP	selumetinib:GDC-0941 (4:1 mol/mol)	SLC17A7	DZIP1L	WDR54	ADRB1	C9orf43	ULBP2	SLC1A3	NHS	TSPAN4	NXPH4	SPTB	F2R	CYP26B1	MEIS2	IKBIP	CA11	ETV1	DNAJC18	ACOXL	GNB5	PPM1K	HDAC6	NUDT15	ZNF34	SCD5	C18orf54	TBC1D25	MRAS	C12orf57	UST	APH1B	NKX3-1	SLC9B2	HIRIP3	MAD2L1	STX2	SCN5A	GNG2	HMGB2	FRMD6	MAD2L2	PDGFRL	CXorf58	LRFN1	TTC7B	TBC1D19	LRRC8C	MAP3K12
Drug318_UP	selumetinib:tretinoin (2:1 mol/mol)	CD160	SLC17A7	SMUG1	C9orf153	C9orf43	CERS5	KLHDC3	HUS1B	GNRH2	ZNF776	APH1B	MGME1	ANKRD37	ZNF264	MEIS2	CHIC2	SLC26A2	ZACN	PINLYP	ARL6	ZNF177	ZNF304	MRPL14	ZNF586	SIX4	GPR180	SPECC1L-ADORA2A	CCNYL1	TIMM8B	TAS2R14	AKAP5	USP35	RBPMS2	MTMR2	GPANK1	CCDC167	ADAMTS6	CCDC28A	HOXD9	C3orf49	GOLGA8T	IGFBP2	CCDC77	ZNF85	DBF4B	NUDT15	FUNDC1	ALKBH6
Drug319_UP	selumetinib:vorinostat (8:1 mol/mol)	RNFT2	HDAC6	PROS1	PLIN5	ADM5	MRPS21	ZNF264	QPCTL	NREP	ZC3H10	DNAJB4	FCER1G	GCAT	C9orf153	LRFN1	KLHDC3	MORC2	ODF2L	INPP5B	GPR37	TMEM30A	FUNDC1	NEB	POLR2H	HDDC2	CD160	PGM1	ZNF235	RCBTB2	TAC4	LCT	PER1	ISG15	PKIB	C18orf54	HERC5	CCDC167	NIF3L1	PPIE	ARF4	ATG5	OR1F1	STRADA	NLRP2	VHLL	PPP1R2	ACRV1	OSTC
Drug320_UP	selumetinib:BRD-A02303741 (4:1 mol/mol)	OSTC	NUDT9	HDDC2	NUDT15	CCDC117	TDG	WDR18	NOA1	EXTL2	HSCB	DNAJB4	ADRB1	GCAT	SCOC	RNFT2	SGSM3	HELQ	PRR14L	TXNDC12	ELF2	NAP1L5	TNRC6B	COMMD8	MRFAP1	SSR1	CCDC125	ACOT13	PPAN	PDGFRL	TOB2	QPCTL	TRIM37	NDUFC1	CA2	KIAA0513	ADH5	SEC63	ZNF264	RWDD2A	EIF3L	RAB33B	C18orf54	RPL22L1	CHEK2	SEC24D	MTX3	PRPSAP2	SLC17A5
Drug321_UP	tretinoin:navitoclax (4:1 mol/mol)	GNAT2	HUNK	SPTBN5	FXYD4	ST6GAL1	LEAP2	PRF1	CHST5	GRAPL	GRAP	DDN	POLR3E	CTNNB1	BMP4	TMEM150B	TAF4B	RGS16	MT-ND5	TRIM10	MCOLN3	SLC22A18AS	TMC5	DLL4	STAC3	TMEM252	CDCA7	EFNA2	RSL1D1	SYCP3	AKR7A3	ARC	UNC5A	ACSM3	NT5DC3	METAP1D	UQCRC2	TMED6	EGR3	DPH2	MT-ND6	PTGDR2	FAM81A	UBE3D	PNRC2	HS3ST1	GEMIN8	CCR6	MPST
Drug322_UP	decitabine:navitoclax (2:1 mol/mol)	NELFCD	FAM126B	SLC39A2	PFDN4	SYS1	TPM2	TP53TG5	COL9A3	MRGBP	SNAP23	RBM34	TAS2R13	RMDN2	POLR2H	NMB	ZHX1	SRSF6	NSUN3	WDR35	USPL1	MAGEA3	FAM217B	TRIQK	TAC4	UCKL1	GJB7	PGP	TFPI	C15orf40	SRP14	SLC25A53	BCAN	SLC17A9	ADPGK	SPDYE6	SPOP	DCXR	COX7B	ZNF737	ADNP	RPRD1B	STK4	TATDN1	ZNF23	OR10A2	SNX4	NPPA	GCNT7
Drug323_UP	tretinoin:carboplatin (2:1 mol/mol)	CDC26	SLC25A26	ZNF627	ZNF557	PSPN	TADA3	MAD2L1BP	CCDC174	ZNF766	STT3B	CGGBP1	ARFIP2	ZNF561	B3GNT2	ZNF823	HEMK1	DPH3	ZNF443	ZNF814	PRICKLE3	KIAA1586	METTL6	ZC3H11A	C11orf58	WDR83	ZNF765	TRIM13	ZNF761	ACVR2B	MKRN2	RPRD1A	FNBP1L	UBA3	SMG9	RBM5	ZNF816	GPATCH1	CCSER2	CYB5B	ENPP5	THOC7	RAB5A	COX20	WIPI1	SLA2	ZNF678	RBM6	SERP1
Drug324_UP	necrostatin-7	LIMK2	TP53INP1	SAP30L	NDRG2	ARHGEF40	MFSD1	ZNF219	HTRA1	PRLR	CACNB3	ARPC5	SLC12A9	PIK3R3	SPPL3	LGR4	SLC39A7	FOXD2	SYPL1	NR3C2	PIGZ	HEXB	TRAPPC10	KIF13B	INSIG1	PTGER4	MGAT1	FAM3D	SOD2	HTR1D	KIF13A	RNPEP	THOC3	RALGAPA2	EXT1	FOXP1	WSCD1	MAP1LC3A	DEGS2	SLC11A2	CANT1	TMX2	LMAN2	NEU1	TPPP	UBE2F	MFSD2A	LAPTM4A	RAB15
Drug325_UP	PYR-41	NT5C	CPB2	IER3	PKIA	ITPA	PARP8	CXCL1	GGT2	ZNF474	CHURC1	CYTH4	GLIS3	TXNDC17	ETS1	EMP3	TNIK	CD70	MYZAP	BTBD3	CXCL3	METTL23	PFN1	PPP2R3C	TMEM241	RCBTB1	RILP	OPN1SW	FUT8	HPCAL1	DPY19L1	FAM72B	FAM72C	EIF3D	WDFY2	PLGRKT	GGT1	RPS20	HMGA1	NBPF15	GGTLC2	GPR173	RFX3	U2AF1	NAV1	GRM3	AAAS	WRAP53	ZNF697
Drug326_UP	I-BET151	ZNF235	USP54	STARD10	OVGP1	MPDU1	BAAT	CA8	HGD	SOX13	CCDC125	ITM2C	COMMD6	MYZAP	C11orf54	CDC26	C1orf50	ZNF780A	TRERF1	RCN2	NBEAL2	ZNF860	DAB2	DSTN	RP2	IGSF3	AAGAB	PRSS1	TMEM53	FHDC1	CCDC167	CTBP2	RINL	CAT	EPHB3	MREG	SAT1	TIMM8B	RGL3	CRLS1	PAIP2	KDM4C	DEF6	ATP11A	ZNF233	MCF2L	ZNF383	TEN1	ARHGAP26
Drug327_UP	lomeguatrib	TLE4	SLC4A8	PLD1	IGFL4	C6orf15	SLC6A9	PERP	TRPV3	BOLA2B	C4BPB	HBEGF	TACSTD2	HRNR	GGTLC2	CCL26	SMCO2	LAMC2	ACR	ZNF549	SLC2A12	ATF3	ZNF419	COL4A1	QRFP	SEMA7A	GPRC5B	TGFBI	DAB2	ZNF548	CSF2	DRAM1	HSD3B1	MUC20	IL1RN	WNT5B	SH3PXD2B	ZFAND5	GGT1	EIF3M	ANXA3	NFE2L3	NODAL	C9	TMPRSS13	SLC1A5	CGN	CYTH4	TNFRSF9
Drug328_UP	tanespimycin:gemcitabine (1:1 mol/mol)	NXPH4	DNAJC18	F2R	GRB14	LRFN1	ZC3H10	TCEA2	SEMA6B	PLEKHH2	SPEG	SMO	FERMT2	APH1B	WDR54	SIX1	SLC17A7	MYH10	TTC7B	C1QL4	PTGS1	USP11	UQCC1	RAI14	NREP	CYB5R3	LARP6	CGB2	SHOX2	GPR37	KIF3C	APOE	RIMBP3	SMAD3	NKX6-1	MAGEF1	MAGED2	EEF1A2	ZBTB10	TBC1D25	CA11	CHST14	GNB5	CNPY3	EOMES	UBE2E2	CLCNKB	SPRED2	SYNGR1
Drug329_UP	docetaxel:tanespimycin (2:1 mol/mol)	LTBP3	LRFN1	ACOXL	CHST14	EEF1A2	MFGE8	GLIS2	MYLK	TGM2	USP11	NHS	DUSP14	OLFML2A	LMCD1	ST3GAL2	CDC42EP3	G6PD	ITGB5	CCDC102A	PDE9A	CRABP2	GPR20	PPP1R2	ARHGEF17	MARVELD1	GPX3	SBK3	A4GALT	ATP6V1A	GATA3	HAPLN3	VASN	ZNF503	PLEKHF1	MKRN3	ETNK2	TFAP2C	UTRN	ERVMER34-1	KRBOX4	PROSER2	DLX4	LATS2	PLK2	AP1M1	TIMP2	ASAP1	PTK7
Drug330_UP	selumetinib:MK-2206 (8:1 mol/mol)	NUDT15	SLC17A7	C9orf153	SYT12	QPCTL	ZC3H10	RBPMS2	LRFN1	DNAJB4	HERC5	APH1B	GRB14	HS6ST2	NREP	EID3	PDGFRL	FCER1G	PTOV1	ZNF264	NXPH4	ZNF34	LMO4	CSAG2	PPM1K	MRC1	KLHDC3	SCD5	CSAG3	PRKCH	PCDHGA10	MEIS2	OR1F1	SIAH2	CPVL	ARF4	MRPL14	ZNF586	ZNF28	PER1	DZIP1L	HDAC6	ULBP2	MAGEA3	PXT1	UST	MAGEA6	LY6E	NAP1L5
Drug331_UP	navitoclax:PLX-4032 (1:1 mol/mol)	PELI1	ABCB1	HDHD3	ZC3H12D	SPATA24	EML4	THRB	LBR	SAMD5	EXOC3L4	SPINK1	EIF4EBP3	ISX	CDH7	QPRT	HUNK	ACVRL1	SLC5A2	ARL15	GFPT1	NOSTRIN	ANXA13	ABHD12B	ALG1	ADH1C	SLC38A11	DDC	PIWIL2	LRRC43	GCNT1	ADH6	UGT1A10	TRPM6	FABP1	ZNF141	URAD	MRPL2	PIP5K1B	HNF4A	MEP1A	FOXA2	ACSM3	AMN	CAMKMT	MYO1A	DNAJA3	VIL1	PPFIBP2
Drug332_UP	selumetinib:piperlongumine (8:1 mol/mol)	GRB14	SLC17A7	C9orf153	NUDT15	CCNYL1	TMCC3	ZBTB10	WBP4	RBPMS2	SYT12	GAMT	UBE2E2	SRPX	ITGA5	ZNF83	MT-ND5	IGFBP2	FRZB	EID3	IGSF3	IGF2BP2	LRFN1	EPB41L5	HUS1B	CACNB4	ZNF586	BBS12	ADRB1	NKX6-1	NFKBIE	KRBOX4	SUCLA2	PRICKLE1	C9orf43	APH1B	DDIT4L	NKX2-8	TMEM106A	NXPH4	SIAH2	NHS	TCF7L1	C17orf98	CSAG2	SUN3	KCNJ12	CKB	ZNF28
Drug333_UP	tanespimycin:bortezomib (250:1 mol/mol)	SLC17A7	BAZ2A	PTOV1	RNF122	AP2S1	BBS12	F2R	TPBG	PDGFC	LRFN1	PURA	TEAD2	DNAJC18	USP2	XRCC1	DKKL1	AP2A2	OGFRL1	ZDHHC7	NKX3-1	BAG3	COPB2	TBC1D22B	FIZ1	CNNM2	SMO	SLC1A3	MYPOP	SUFU	ST3GAL1	JARID2	PRICKLE1	GPLD1	RBPMS2	MBTPS1	TNFAIP8L3	SIAH2	APH1B	CCDC3	UBE2E2	GBF1	GPR176	HNRNPA0	PDCL	UTRN	SAMD4B	LDB1	RNF26
Drug334_UP	navitoclax:MST-312 (1:1 mol/mol)	NOSTRIN	MUC3A	ACSM3	GIPC2	HOXA13	PAPSS2	MLEC	AIFM3	CFTR	UNC93A	GRIN2D	CDX1	NOX1	URAD	HEPH	LIPG	PPARG	CA12	FCHO1	RASL11A	HHLA2	BCL2L14	CDK18	SLC17A9	LIMA1	FZD5	PLEKHG6	COLCA2	ARL14	CYP3A5	HMGCS2	MUC2	BTG2	WNK4	DNMBP	DENND4C	REG4	SAMD5	IL33	NBEAL2	MUC13	PKDCC	ADRB1	DDC	ST6GALNAC1	CALML4	TMEM141	GPA33
Drug335_UP	carboplatin:etoposide (40:17 mol/mol)	PPP1R2	EML4	QPCTL	ST6GAL1	EIF2A	MT-ND5	C3orf14	VLDLR	MYT1	CENPBD1	ZNF503	C10orf62	TBCC	TNIK	TPP1	PQBP1	TMEM178B	PDE9A	ZBTB10	SOX4	SARDH	SIAH2	SEMA6A	RAE1	LBP	ST3GAL2	CEP63	WBP4	FIZ1	DAB2	HS6ST2	C22orf31	MYEF2	ZFP41	PUS10	ZSWIM3	BET1L	CPSF3	NUDT15	BMF	MYRIP	KISS1R	EIF2B5	OGFOD3	KHDRBS3	MOCS3	RGCC	TALDO1
Drug336_UP	piperlongumine:MST-312 (1:1 mol/mol)	PAK1	RAB4A	TFB2M	RASL11A	GRTP1	NOSTRIN	CASP6	FAM162A	ZDHHC6	MRPL46	ESRRA	DBI	FAM118B	TPT1	CEBPA	GNA14	RILP	PPP1R3B	COA6	SC5D	NOX1	RPS19	RPS27L	SMAGP	P2RY2	LRRC6	AIFM3	IL33	MRPS18A	PNP	LACC1	CALML4	VPS33B	SUCLG2	PPIL3	TMEM135	HDHD3	CAPN5	INTS8	EIF3K	DENND4C	NIPAL1	TMEM141	IBA57	TASP1	WWP1	GSKIP	SLC31A1
Drug337_UP	navitoclax:gemcitabine (1:1 mol/mol)	GABRE	CLDN9	MYLK	SLC7A7	IL4R	TGM2	SLC40A1	CPVL	NRP1	HOXA2	ARHGAP12	MDK	EXOC3L4	NHS	L1CAM	LBX2	ELFN2	NEURL2	C3orf22	SLC2A3	MAP3K8	BMF	GATA3	SPATS2L	NR2F2	ARFGEF2	CD302	TMEM200A	DNTT	RTN2	ITGA1	PRPF6	GPX3	VAPB	SYS1	ATP9A	HOXA3	AURKA	DIDO1	PHOSPHO2	RASL12	TUBB2B	SQLE	GLIS2	RTN4	IGFBP7	SLC51B	TP73
Drug338_UP	JW-480	MIA2	SIPA1	MRPS28	ELAVL2	FKBP1B	ACAT2	TOM1	SNX3	PCMT1	GNG5	CALR3	MAGEA6	C20orf194	CSAG1	MAGEA12	RUNX3	LURAP1	DYNLT1	MAGEA3	GRB14	NIF3L1	GBX2	COL18A1	DPY30	CLP1	HTRA2	MRPS5	AURKA	SDHAF2	WASF3	ALG14	SARDH	PUSL1	AK4	GTF2H5	FERMT2	POLR2K	ANTXR1	PEX2	AK7	TAF1B	GEMIN6	PCBP1	ELL2	CLGN	FBXO17	MRPL13	LRFN1
Drug339_UP	BMS-195614	ASPHD1	C12orf75	ABCB6	SEZ6L2	PROCR	STX1A	CREB5	TFPI	UAP1L1	ADAM19	FAM155A	DRD2	ODF3L1	ZNF462	IRS1	DKK1	SLC17A9	RPE	FAM200A	LAMB1	CPNE8	PLOD3	PELI2	GRK5	ABCG2	TOX	KLK11	ECHDC3	PPP1R3B	PAK1	ZNF655	CLDN12	ETV4	UBE3C	TMBIM1	SUMF2	GGT2	DPP4	CKB	MGLL	CRIP1	TNPO3	RNLS	EDN1	PITPNM1	TNFAIP2	ANXA10	ARSJ
Drug340_UP	BRD-K07442505	PSMG2	CHEK1	MYL12B	ASAH2B	TRAPPC4	CDC6	STIL	TK1	NDC80	DSCC1	IDE	BUB1	TIMM17A	IDH3A	BUB3	CDC20	ZBTB2	DNAJC9	KIF20B	TGIF1	CEP55	ATAD2	TOE1	MMS22L	TSR1	COMMD4	STAMBPL1	MRPL16	CRK	DTYMK	SEH1L	PTPN2	IGHMBP2	HBS1L	NINJ2	HELLS	CMTR2	NDUFV2	FAM210A	ANLN	ECT2	PSMD12	PFN1	CPSF7	GAS2L1	TRIM47	PTTG1	MELK
Drug341_UP	BRD-K35604418	CADPS	WIPI1	CYP4F2	RABEP2	PRAP1	LAPTM4A	PLEKHG5	PCP4L1	ZBTB38	RORA	ORAI3	STX4	TRAPPC12	C10orf99	EPHB1	ORMDL3	TGM3	PTPRD	CD1D	B3GNT8	GSPT2	GNPTG	SLC2A9	TRPM4	SIRT6	GGT1	NXPE2	RAB4B	EMC10	SLC38A10	SYN3	GLB1	APOBR	URAD	LRP10	GGTLC2	FURIN	BIN2	STX3	CPA6	SPTBN1	PLB1	TPGS1	AIFM3	CTSF	ITPKC	CDHR1	SCAMP2
Drug342_UP	SB-743921	LTBP3	EEF1A2	CPVL	ACOXL	TMEM106A	ATP6V1A	LMCD1	SBK3	TGM2	ITGB5	CHST14	SYS1	PFN4	PTPN1	RGL3	PPP1R2	PFDN4	HOXC8	SERPINE1	SPECC1	ZNF532	DUSP14	MDK	CRABP2	LRFN1	HOXC9	GPX3	RGS19	APOBEC3D	APOBEC3A	VASN	RHOD	CDC42EP3	FJX1	DZIP3	RGCC	CACNG4	UBASH3B	TIMP2	PFDN1	NXPE3	PTK7	TFPI	PARVA	FRMD6	MCAM	ARHGAP29	IL6ST
Drug343_UP	GSK525762A	CCDC167	ZNF235	TUBD1	POLR2G	MTMR2	CHCHD5	MRPL14	ACOX1	DAB2	MAD2L1BP	MPDU1	USP54	RCN2	FIZ1	CCDC43	KAT5	COL18A1	ITM2C	FARP1	HGD	DRG2	SMG9	STARD10	PTS	NRBF2	ZNF860	ZNF222	ARHGAP26	PTRHD1	SNRPB2	VRK2	ZNF227	PRPSAP2	BCL6	MRPS28	NASP	IGFBP2	DSTN	TARBP2	CCDC116	TMED1	GAMT	BTD	LGALS7B	FUNDC1	ZNF780A	ZNF551	C19orf47
Drug344_UP	navitoclax:pluripotin (1:1 mol/mol)	SLX1A	HS3ST1	SLX1B	SULT1A4	UNC93A	TMEM150B	ZNF22	SULT1A3	ISG15	CXCL11	COTL1	ANKRD10	IFITM2	APOD	GADD45G	C4BPA	IQCF1	GSDMD	CCR4	SFTA2	SLC7A7	SLC41A2	TMEM200A	C4BPB	MMEL1	ARL14	IFITM5	SAMD3	P2RY2	FXYD4	SLC6A20	SLC22A18AS	HMCN1	CXCL17	IRF7	IRF3	CA7	ACVRL1	BMP4	ALOX15	RASGRF1	MYH15	USP17L11	DNMBP	FCER1G	ITGB5	FOXD4L5	ZNF239
Drug345_UP	JQ-1:carboplatin (1:1 mol/mol)	ARHGEF7	PROSER1	NUDT15	DAB2	RAP2A	TASP1	ANKRD10	SUCLA2	ACAA1	ING1	ZNF22	MRPS31	STARD10	TIMM8B	TNIK	SDHAF1	KDM8	ARHGEF25	GRM3	GPATCH1	RP2	OARD1	PCDHGB6	ZNF211	DCUN1D2	PTGDR2	TTC37	UBAC2	PDZK1	SEMA6A	UCHL3	NFKBIB	PCID2	CACNA1D	SERPINE3	ADIPOR2	APOH	SMO	CACNA1H	MRPS18A	TUBGCP3	MYZAP	BORA	CLNS1A	ZNF860	TSPAN18	CABLES1	COX6B1
Drug346_UP	selumetinib:navitoclax (8:1 mol/mol)	APH1B	C9orf153	SLC17A7	DNAJB4	EIF2A	GPANK1	CA2	EPOR	PLIN5	IGFBP2	NUDT15	KPNA5	WBP4	GRB14	SMUG1	ZC3H10	C18orf54	SLC7A2	ITGA5	EID3	QPCTL	GPR180	SCD5	MCOLN2	TAS2R19	PDGFRL	SOCS5	RBPMS2	EQTN	POLR2H	CUL7	ZNF816	SRPX	PUS10	EML4	TAC4	PXT1	HDDC2	CDC26	TAS2R43	CCNYL1	ZBTB10	ZNF83	ATF2	SLC26A2	PER1	GOLGA8K	TIAL1
Drug347_UP	selumetinib:decitabine (4:1 mol/mol)	ZBTB10	CNN3	QPCTL	MRC1	MYRIP	NUDT15	C9orf153	TAS2R43	EQTN	MT-ND5	FGF21	TRIM10	GALNT18	MRPL14	CIAO1	DOC2A	IGFBP4	IGFBP2	SPACA3	SLC25A47	IGF2BP2	MT-ND6	ANKRD37	DENND2A	CPVL	STK33	MYL6B	KIT	ZNF816	ZNF28	SLC7A7	KCNJ8	SMTNL2	CXCL5	C12orf75	SRPX	SEMA6A	FCER1G	TMEM106A	ACOXL	STEAP1	MAPRE2	PCDHA5	TULP2	PAEP	CADM1	C17orf98	SS18L2
Drug348_UP	SNX-2112:bortezomib (250:1 mol/mol)	SEMA3F	ITGA3	SLCO3A1	ST3GAL1	SP110	TBC1D2	PI4K2A	ARHGAP29	COL13A1	CD22	BDNF	SOX13	SMAD3	PJA1	RASSF5	LMTK3	SNCG	PRKD2	ITGB5	NR1H2	INPP5K	ANXA2	ABCD1	A4GALT	MSN	WNT7B	IFIT1	KRT34	MED15	POPDC2	DNAAF3	SLC37A2	ARHGAP23	ISG15	ULK1	CLIP4	HAPLN3	NANOS1	TBC1D17	FAM189A2	NAPSA	PLCXD2	CREBRF	THSD4	SLC41A3	MBNL2	ZNF766	IFIT2
Drug349_UP	JQ-1:MK-0752 (1:1 mol/mol)	ZNF211	ZNF383	ZNF235	RINL	TNFRSF8	COMMD6	ZNF222	DAB2	C11orf54	PLAGL1	ZNF808	ZNF417	ZNF233	CBWD5	EIF2S3	C10orf62	RNF165	CBWD2	SLC28A3	ZNF763	ZNF223	RP2	MEGF11	MYZAP	ZNF227	SAT1	PHKA2	ZNF419	MCF2L	ZNF573	ANKRD10	PRSS1	ZNF551	SMG9	MYL12A	GOLGA8H	BAAT	CABLES1	ZNF254	MAD2L1BP	ZNF567	FAAH2	SMOX	ZNF224	IGSF3	FHAD1	FBXL3	OARD1
Drug350_UP	BRD-A02303741:navitoclax (2:1 mol/mol)	CDCA7	MPC1	PNRC2	MLKL	TIMM8B	FCGBP	UNC93A	TNFRSF11A	GDPGP1	FMO5	NCR3LG1	HNF4G	LEAP2	AGMAT	MARS2	BTNL9	GLYCTK	DPH2	TMEM183A	PDSS1	FAM162A	RPIA	TSPAN12	GPRIN3	NT5DC3	PPARGC1B	FOXA2	TRABD2A	ATAD3B	GTPBP6	DDC	E2F4	CA12	SGPP2	TMEM52	SLC25A15	UQCR11	FMOD	BDH1	ALG5	KIF9	MYB	NDUFAF4	ETNK1	ATOH1	GNL3L	RAB4A	MPDU1
Drug351_UP	salermide:PLX-4032 (12:1 mol/mol)	ACADVL	ADAMTS15	ATP6V1C2	TMEM102	RWDD2B	LGR5	MSLN	ABO	TCP10L	PTPRR	AQP6	GJB2	PTPN13	ASMTL	ETS2	CTC1	PDCL2	CACNA1F	SSPN	INSL3	IGFL2	POMZP3	CRYM	IL20RA	NMNAT1	PNMT	S100A4	PPP1R32	ABHD12B	CD72	EFCAB9	CYP2J2	EBF4	LPCAT4	FAM86B1	SLC6A20	TRIM47	DCP1B	TGIF1	SLC39A12	DALRD3	BMP4	MMP17	MSRA	ZMYND15	DENND2A	BSG	CCNO
Drug352_UP	UNC0638:navitoclax (1:1 mol/mol)	SLC38A5	TNFRSF11A	CCDC78	RDH5	NT5DC3	TFR2	AQP5	STAB2	HNF4G	MAP3K8	IL17C	LEAP2	BMP4	MYB	SPTBN5	RPS6	JPH1	GDPGP1	TRABD2A	SGPP2	SYCP3	LCK	CD6	TMEM102	PAQR4	LURAP1L	CKMT1A	RPP25L	UTP14A	DLL4	NOS1AP	SPINK4	FOXD4	MNX1	NMU	CITED1	FGFBP3	CKMT1B	ADCK1	MUC3A	UFSP1	ACY3	ZHX2	NRAP	METTL7B	FAIM2	SPATA12	SPDEF
Drug353_UP	BRD-A02303741:carboplatin (1:1 mol/mol)	STXBP6	URGCP	CXCL16	LEMD1	CD6	VSNL1	TMEM102	TRIM40	ZHX2	NLRC5	MNT	DAAM1	NR4A1	ARHGEF37	NOS1AP	ASS1	KLF2	ELOVL7	TTC13	SHF	CLIP2	NMNAT3	PPP1R13B	SLC16A13	BCL11A	ACTR1B	ADCK1	PAQR4	PHF7	CD99L2	GTPBP1	KRT14	ACO2	NUMB	EFNA3	KLK13	HMCN2	VMO1	KHK	CHMP1B	CHDH	TNNT2	EPB41L5	ZP3	DMC1	DUOXA2	TAP1	VGLL4
Drug354_UP	doxorubicin:navitoclax (2:1 mol/mol)	MTMR1	MOCS3	IDH3G	NELFCD	RAE1	CSTF1	HCCS	ADNP	MAGT1	FAM222A	MT-ND5	VAPB	MCTS1	ABAT	CXorf56	GID8	SEMA6A	MYT1	SERPINF2	B4GALNT1	ALG3	EML4	PRPF6	SOWAHA	FES	EMD	ADPRH	TAB3	ZSWIM1	B4GALT5	ZFP64	DIDO1	HS6ST2	ENKD1	ABCF3	MSH6	LAMP2	C15orf39	MT-ND1	DKC1	CAMKV	GAL3ST1	PGC	CHST13	SYS1	AAR2	CALHM1	SLC10A3
Drug355_UP	selumetinib:UNC0638 (4:1 mol/mol)	ZNF264	ACOT13	MYH10	TAF11	QPCTL	GRB14	KLHDC3	RBX1	PPIE	SLC17A7	ZNF518B	LMAN2L	GYS1	GNMT	ACRV1	HERC5	BBS12	FBXO7	LRFN1	C9orf153	CCNYL1	REXO2	SERAC1	MRPS21	WBP4	RNFT2	KAT8	METTL21A	BTLA	DAXX	PEBP1	WDR18	FUNDC1	SNX4	KDM1A	CCDC121	TM6SF1	KCTD15	SYT12	YIF1B	HUS1B	EID2	ST13	NINL	PACSIN1	CKB	UBTD2	AKAP7
Drug356_UP	alisertib:navitoclax (2:1 mol/mol)	SYS1	MANBAL	ARFGAP1	PFDN4	TP53RK	PTPN1	MOCS3	SLC35C2	DNTTIP1	WDR46	MTG2	COL9A3	TPD52L2	ZSWIM1	CCDC180	CCDC58	FAM217B	TSC22D2	RGS19	CPNE1	CALHM1	ZNF737	GREB1L	RGL3	TTPAL	EIF6	MT-ND5	KISS1R	EMP3	MRGBP	TM6SF2	HS6ST2	SEMA6A	MYL9	SLC25A47	PLEKHF1	SPATA2	OGFR	PGC	TOMM34	ELMO2	ZNF22	STK4	CCR4	NR6A1	YTHDF1	TP53TG5	CCND3
Drug357_UP	navitoclax:sorafenib (1:1 mol/mol)	ZNF860	RGL3	ACAA1	IL12RB2	C3orf52	SPHK2	MOGAT3	CCR6	UBA5	ZDHHC6	GNAT2	IL17RE	RAB17	GALNT10	SLC7A7	KDELR1	SLC35D2	UNC93A	ZC3H15	ATP1A1	AREG	ATP11A	VIL1	PREP	BMP4	TMEM51	SLC22A18AS	ORMDL1	LRCH1	KALRN	ACSL5	SPINK1	CSRP1	RHPN2	SLCO2B1	CLDN23	ABCC6	EOGT	RBM45	RTKN	CYP27B1	SRC	DNAJB9	EFNA2	CLDN2	STX3	HIBCH	OVOL1
Drug358_UP	navitoclax:piperlongumine (1:1 mol/mol)	ST6GAL1	EEF2K	USP3	RBM44	PARP8	ZNF23	CD160	PDE3B	SNAP23	IL17F	CLPX	SYCP3	NSMCE1	LEAP2	HDAC8	PRAC2	TRIT1	TRIM13	TFB2M	CA2	ARMC1	TMC5	HOXA11	FAIM2	PLIN5	DCAF13	B3GNTL1	HOXA13	MECR	TRMT10C	SPRY3	CAPZA1	ZDHHC6	MRPS10	LRRC69	RAB4A	PSRC1	ACSM3	EQTN	PNRC2	CRYBA1	MOB4	ISL1	FAM72D	QRSL1	NPIPB3	CHTF18	MRPS21
Drug359_UP	SMER-3	ALKBH4	BTBD3	HMG20A	TUBGCP5	POLR2B	GPATCH3	ATF7	RIBC2	AKR7A2	CRADD	NADK	PIAS1	SRCIN1	PRKX	DPH1	NBPF3	SOX15	PITHD1	HIPK2	TSPYL2	SPATS2	TFCP2	ARRB2	VPS53	BBS4	RPA2	TRIM54	PSMC3IP	PPM1L	NUDT3	CDK6	GCLC	DNAJC11	PPP1R8	FAM171A2	NFATC1	MNS1	ZNF843	MSN	NELFA	C14orf93	MBOAT4	MACROD2	FKBP1B	ELP5	WDFY2	RBBP4	RFX7
Drug360_UP	NVP-ADW742	HMGN1	IFITM2	NOSIP	CHRNB1	LPCAT1	RUVBL2	ACRV1	AHDC1	G6PD	CALHM2	HK1	HMGN2	TRIM62	ARL3	ING1	SCYL1	MPV17L2	DNAAF3	ADM5	PSMD8	TYMS	RCC1	MT2A	TXNDC17	SNRPD2	LYPLA2	PHF5A	KDM1A	SF3A3	ISOC2	MED31	DMWD	PIH1D1	ZCCHC17	GNAI2	ZNF235	PFKFB4	KIF22	TSEN34	ARL13B	ERCC2	NUDC	P2RX6	APOBEC3H	NKX3-1	SNRPC	AP2S1	GPR158
Drug361_UP	clofarabine	PPP1R2	PIK3C2A	ATP6V1A	POLQ	EML4	GLIS2	CTSV	PDE9A	CPSF3	PCMT1	MSH2	ARL6IP6	APLP2	XPO1	SLC30A6	TOPBP1	SDC4	COX17	SCYL2	RPN2	SBK3	CAB39	KIF18A	RFC3	PHACTR2	HOXA3	CLDN9	ZNF143	SENP2	PKP4	FGD6	ECT2	OPA1	CDC42EP3	CPVL	TPM2	PSME4	C1GALT1	YTHDF1	LEMD3	CTNNAL1	HNRNPA3	ZMYND8	RGCC	AGFG1	TAB3	RASSF10	RBMS1
Drug362_UP	vorinostat:navitoclax (4:1 mol/mol)	CD6	ITPR2	LEAP2	TRIM10	VWA2	IL17C	MOB4	VIPR1	DLL4	MAP3K8	TRAF5	DOK7	FCGBP	SPACA4	TMEM63A	PRKAR1B	LCK	TRIM15	RGL3	SMIM22	RDH5	TRIM31	BMP4	DUSP18	RXFP4	SYT8	AQP3	C2CD4D	FGD2	SLC52A3	SLC45A3	SYK	REN	ARHGEF38	SLC37A1	SPTBN5	RHBDF1	WDR73	WNK4	RAB20	TNFSF13	BTG2	ZFAND6	HOXA11	TMEM62	ACOT11	PLA2R1	KCNQ1
Drug363_UP	XL765	TRPM5	ELF1	TMEM176B	HGD	NOX1	TM4SF5	MT-CYB	MOGAT3	GAL3ST1	CALML4	VWA7	PIP5K1B	TMEM176A	LACC1	C9orf152	MUC20	RBBP8NL	ANXA9	ARL14	ANXA4	RSPH1	PLB1	KALRN	NEU4	AQP7	LNX1	TMEM150B	KCNE3	RBP2	MGAT3	RIPK3	STARD10	RNASE6	TRIM40	CLK3	RXFP4	HDHD3	ATP2C2	OVGP1	AMACR	TDGF1	FOXA3	FAIM2	MT-ND2	FMO5	TFF3	LRRC31	CAPN5
Drug364_UP	ML258	BTG1	KLK11	KLK10	PMEPA1	ENOX2	PLEKHG7	KCNJ14	GJB4	BCL11B	DKC1	SLC2A12	FOXQ1	EMC9	LTB	CWH43	ZHX2	EFNB1	BTBD16	TH	TOX3	GPX2	IRAK1	TEX22	C17orf99	MMP7	SHARPIN	SLCO3A1	FERMT1	SH2D2A	RBMX2	NPSR1	PGRMC1	PIK3AP1	HLA-DRB1	KLK6	CLDN1	CARD16	MPV17L	PTP4A3	PELI2	ANO1	UGT1A4	RNF128	NPFFR1	SLC39A4	TREML2	LURAP1L	GPR68
Drug365_UP	SR1001	MYRIP	SSTR1	VSNL1	HUNK	PUS10	TRIM10	FAT1	RBM24	EREG	FTL	CLIP2	CHRM3	C12orf75	SLC5A2	ERP29	HSPA8	GSDMA	TMEM51	SHH	CCL24	CMTM8	SPATA12	SNX25	RPP14	PRR5L	TAF7	CADPS	TRIM36	FXYD4	AZGP1	CTNNB1	CPPED1	IRF2BP2	GJB1	MSRA	MGAT5	SULT1C2	ETS2	DPEP1	DNPEP	NR1I2	NLRC5	SLC1A4	GEM	LRIG1	CNDP2	TMEM115	DNAJC22
Drug366_UP	bardoxolone methyl	LARP6	EEF1A2	NKX3-1	CTSL	COL18A1	C20orf194	MSN	INPP5F	ST3GAL1	AFAP1L1	PPP2R3A	LMCD1	TMOD3	DPYD	FNDC4	SOX18	SMAD3	ASAP1	FBXW11	ZNF217	PALM	SLC36A4	CAMK4	POPDC3	SCRN1	KLHL5	CYBRD1	UBE2H	CAV2	RBMS1	SHISA4	PLA2G7	SNRPN	SHOX2	TNNT1	CLIP4	CHRD	UBTD1	UBE2E2	CHRM4	GRK5	MDGA1	PTGS1	TNFAIP2	SCN8A	ATP8B3	RTN2	CDK14
Drug367_UP	BMS-270394	COLQ	TSC22D1	DPH3	ACADVL	OVGP1	C9orf85	ALDH8A1	HRH1	ZNF277	MSTN	SUCLA2	CDC26	PNPLA8	TRNT1	SLC16A1	DNAJB9	ZC3H15	LRCH1	TESC	THOC7	PLEKHN1	TWF2	IL17RD	PPM1J	STT3B	RPL5	DEF6	GLRX	CCDC146	GCC2	FXYD4	SUGT1	ADAMTSL5	RPL15	BMP4	NPM2	PCCA	CD58	TSTD1	MICAL1	HSD3B1	ZNF85	TPT1	EML2	UBE2E1	CADPS	CUBN	C6orf141
Drug368_UP	fluvastatin	TASP1	ZNF763	C8orf76	NCMAP	UCHL3	CCDC28A	CEACAM19	WDR49	CHCHD7	TMEM230	CAPS2	C11orf94	VPS28	ECT2L	ZNF283	PANK2	COMMD6	CLN5	SMIM2	CDC26	ZNF736	LRRN4CL	RGS5	MTMR6	FBXO32	POLR1D	ZFP41	UFM1	IFT20	KRTDAP	ZNF254	SLC45A2	RMDN1	TSGA10	ASB14	MKKS	DUSP22	NDUFAF5	MGME1	ZNF350	CUBN	MTRF1	SLC45A4	C3orf49	FAM107A	C9orf43	SLC6A13	PXDNL
Drug369_UP	AZD4547	RAC2	IFITM2	TSPAN17	CHRNB1	MTRNR2L8	FOXD1	TRIM62	CDK9	ISG15	SEC14L2	ITGA3	PKIG	GRINA	RIN3	NKX3-1	DNAH5	GAS1	TNFSF12	EXOSC3	DSE	PLAT	FANK1	HLA-DRB5	KRT10	PITPNC1	TAPBP	ADAMTS16	TPBG	BICD2	GSDMD	ZNF45	SLC4A11	ELK3	CD83	LPAR1	DUSP14	C9orf116	HMGA1	HIVEP2	IFNAR1	PPARD	ARNT2	HLA-DRB1	GPX8	HSF1	STAT2	BBS12	FZD2
Drug370_UP	hyperforin	NUDT14	CANT1	PLEKHG5	NLRC5	SPPL3	PIK3IP1	LMF1	LGALS9C	ATG2A	IL17RC	KRTAP4-1	IRF2BP2	TUBAL3	EPHB1	IRF2	TESK1	CNPPD1	ARL8A	IL37	IFI27	C6orf47	ZNF710	CD6	LRRC6	PARP10	SAP30L	TAP1	LGALS9	DUSP23	PPP1R37	JUND	TMEM255B	TICAM1	PARP3	GTF2IRD2B	WFDC13	HLA-E	PGAP3	TNFRSF14	CNDP2	PAQR4	PGPEP1	CHPF2	ORMDL3	ABTB1	CD68	GIMAP2	BATF2
Drug371_UP	NVP-231	ASPH	STRADA	GNRHR	MKRN3	SLC35G6	PPP1R2	PTK7	ANXA5	ZNF34	BCL6	ARL3	RAP1GAP	FAM110C	BBS12	HLA-DRB1	OAZ2	PLIN5	BBS4	COL18A1	ENY2	SLC9B1	RCN2	DYNLT3	TMEM17	ANGPTL7	WBP4	ADM5	VHLL	B3GNT2	SH2D3C	TP53BP1	KIAA1586	BAG3	HAMP	PAIP2	CHST15	C10orf88	PIAS3	VSIG10L	ZNF235	CYB5R3	ST3GAL1	CNBD2	C18orf54	DPP8	SULF2	RETN	MAPK7
Drug372_UP	MK-0752	CLDN16	FILIP1L	DNAH12	CLDN1	DOCK6	BIK	TMEM176A	LCK	TMEM176B	FGFR4	TMPRSS5	RASSF6	TNFRSF1B	TLDC2	BCL2L15	EEPD1	GCOM1	SPNS3	USH1C	TSEN2	TESC	CA3	TGFBR2	TNIK	PLEK2	TOMM5	PALD1	TIGD4	PSORS1C1	ADAT2	CYC1	ARL14	TMC7	NPM2	LRRC34	PTPN22	VILL	ZCCHC7	PLEKHB1	EMILIN2	REM2	DAND5	KCNJ2	KIF9	STOML2	ENKD1	HAUS6	SPATA12
Drug373_UP	semagacestat	UCHL3	MZT1	SUB1	AK3	RNASEH2B	GCNT1	HIGD1A	HAUS6	SNRPD1	CDC26	RANBP6	MRPL13	TXNDC17	RFK	PAICS	NDUFB6	CRLS1	GPR18	LY6G5C	GPR180	TGDS	DSCC1	PPM1N	HAUS1	POP1	SNRPE	MANEA	HAT1	SRP9	MRPS28	VRK2	APIP	SNRPB	TASP1	TMPRSS5	BORA	SNRPB2	NOL11	HMGB1	MIS12	SOX7	STOML2	DCAF13	EXOSC3	SUGT1	CBWD1	STAMBPL1	MPDU1
Drug374_UP	bosutinib	MYL6B	PHC2	WDR54	ERCC1	GEMIN7	MPI	COMMD5	TRAPPC1	TINF2	ZC3H10	TAF10	TEX13B	EIF3I	FIBP	PRAF2	BFSP1	DAD1	CC2D2A	ERRFI1	ZCCHC17	MDP1	SHKBP1	IDI2	LGALS7B	DLG4	KLRC2	RABAC1	SLC26A9	MRPS11	TSR2	PHF23	ACSBG1	ENY2	RNF31	OTUD5	MAOB	PSMB5	TBCB	PKM	SERTAD1	C14orf119	EMC9	ABTB2	AKIRIN1	ING1	MRPS18C	RND2	RBM8A
Drug375_UP	temsirolimus	TPRKB	CCDC58	CSTF2	MRPL3	CXXC5	IDI1	SLC22A18AS	PMEL	TSN	HMGCR	FAM162A	ADIPOR2	DLAT	SLC51B	HMGCS1	ACAD9	PRDX3	NDUFAB1	PGD	HMCES	VAMP7	PAPSS2	VBP1	CHEK1	PKIB	EML4	GCSH	SH3BP1	PSMB2	C1GALT1C1	DCTPP1	DHCR24	COX11	PAIP2B	XPNPEP1	TMEM135	ATP2C2	SHMT1	MRPL16	TFB1M	HAT1	GINS2	ACACA	SQLE	MSH2	ZBTB14	CRIPT	SNRPC
Drug376_UP	nelarabine	NUAK1	FAM20C	HCCS	GAPDH	ADRB1	TMEM98	TROAP	SNRPD1	BUB1	PSME2	FAM78B	C12orf75	BCL3	RELB	NDUFB8	RHNO1	ATP1A3	FOXM1	TMEM147	ALDH1L2	TGFB1I1	PTGER2	SLC25A3	KLHL5	PRKRA	TNFRSF11B	UTP20	MAPKAPK2	TPI1	NRP1	PIP4K2A	CDKN3	CCDC126	ISCA2	ZNF22	ACTB	KIF22	MAD2L2	FAM167A	CENPN	ADH6	OLFML2B	CDCA3	PID1	DPY19L1	TUBA1B	TMIGD1	ZC3H12C
Drug377_UP	rigosertib	TGM2	SEMA3F	ADPRH	AAR2	SYS1	RGCC	ITGB5	SERPINF2	YAP1	GOSR2	BCL9L	ANKRD49	STAU1	NXN	ZMYND8	LTBP3	WFS1	SDC4	PLEKHB1	IFT46	RHOG	PDZK1	CPNE1	DNTTIP1	TRPC4AP	RGL3	TMCC1	SLC2A1	NFE2	ARHGAP23	DYNLRB1	CHD6	ATG13	LMCD1	CTNNBL1	RGS19	FILIP1L	SH3TC2	PTTG1IP	CYB5B	ARHGAP12	DHX35	HM13	LRCH1	OTUB1	GPATCH1	TPD52L2	MTCH1
Drug378_UP	PD318088	QPCTL	ZNF264	RNFT2	ACOT13	KLHDC3	HMG20B	MRPL14	APH1B	DNAJB4	ADM5	C9orf153	SLC17A7	CIAO1	CCDC121	AKAP7	GCAT	ERCC2	NREP	PLIN5	PDGFRL	ZNF230	HACL1	ZNF304	RAC3	LMAN2L	PGM1	GPANK1	EID2	ZNF771	REXO2	TSEN34	ZNF576	ZC3H10	PPIE	GYS1	ARL6	CCDC167	RAB12	YES1	TBC1D19	CA2	DBF4B	ARL3	NAP1L5	PSMD5	ZNF34	CEP70	ZNF765
Drug379_UP	KU-60019	RGL3	ZNF254	ANKRD10	GALNT7	EPHB3	GNRHR	PPP2R2C	ZNF283	ECT2	GDPD5	CCDC82	KRTDAP	ASGR1	PLEKHB1	CCDC180	UBE2B	WFDC9	ENTPD8	ACCS	KLF8	RINL	MYADM	CPAMD8	ACSL3	KLHL33	CD160	SAT1	NOD2	FBXL12	AK9	STARD10	UTRN	B4GALT5	TAB3	PAX8	MRPS21	ZNF736	GABRR2	PPP1R2	SLC45A2	MED20	TMEM150C	C10orf82	CDC26	ARRDC3	RGN	GP5	GPSM3
Drug380_UP	BIRB-796	BANF1	YIF1A	ERGIC1	MSRB2	UXT	GGT1	SPNS3	GGTLC2	CERS2	PHLDB1	FAM118B	CDK2AP2	ZNF23	NDUFS8	CRAT	THYN1	TRUB2	MRPL24	SAMD3	TMEM200A	TMEM126A	SYTL2	PSMG2	SHISA5	CYB561D2	COA4	ST7L	ZFPL1	TMEM218	TRMT112	ECHS1	EVI2A	ARPC1B	MMP24	AHSG	MRPL9	PCSK7	NWD1	NOX1	HIGD2A	IFITM2	MYL12A	PHF19	CEP41	WDR13	PBLD	HSPA8	MUC20
Drug381_UP	KW-2449	APH1B	ARAP1	ITGA5	COL18A1	TMEM106A	TP53INP2	SHISA4	FNDC4	CCDC180	COL9A3	ISG15	NCKAP5L	KRBOX4	TCN2	MYL6B	NXPH4	SLC17A7	TACSTD2	USP35	MKRN3	APLP1	CCND3	RAP2B	KIF3C	ABAT	TMEM217	BBS12	NTF4	VSTM2L	PTK7	HOXA1	CMTM3	ZNF268	ARMCX6	SGK1	GALNT18	FES	COQ10A	FOXD1	CERS5	SMO	SYS1	ETNK2	KRT10	PTGS1	RAB3B	SAMD9	LARP6
Drug382_UP	RAF265	C20orf194	NUBP1	TIMM23B	FAM118B	RAD51	B9D2	CALM3	AFP	EIF3K	ISOC2	AFAP1L1	MPV17L2	DDX41	HUS1B	LENG1	PHKG2	BNIP1	AKT1S1	CDC25C	ZNF264	C8orf44-SGK3	BCL2L12	MEIOB	SLC16A7	TIMM23	ZSCAN5A	SMTN	BET1L	NFKBIB	HARS2	DGKZ	NAPA	IK	FAM72C	SEC13	FKBP1B	PCDHA13	TPRG1L	RRAS2	XPNPEP1	NUDC	TOMM40	CPNE8	PGP	LRRC3	QPCTL	CELA2B	BAK1
Drug383_UP	silmitasertib	KIF12	BTG2	TNFRSF11B	CREB3L1	ASAP1	CAPN9	SPDEF	NOXO1	DNPEP	IL17B	FMOD	PTGER2	ALKBH5	MAPKAPK2	SMPX	EXT1	ATG9A	KDELR1	DYNC1I1	PCSK5	VIT	GRK5	DRD2	DLL1	SORBS1	NPTN	GGT5	CAPN13	TOX3	FAM155A	STARD10	SOGA3	PON2	ITGA1	SLC43A2	SCARB1	C12orf75	MARCKSL1	PLA2G2A	PRLR	ADAM19	SEZ6L2	AKR1B1	KRBA1	ECHS1	SLC12A9	TMEM106A	PITPNM1
Drug384_UP	BRD-K03911514	UBA7	PIK3IP1	PACS2	TLN2	CTSS	UCHL1	SPATA18	DHX58	ARPC5	GAL3ST4	BRF1	CACNB3	TBL2	RNF213	PDXK	TRIM22	DHRS4	STEAP3	PAQR8	PSME2	MMP28	CNNM4	CYP2U1	ITPK1	RABGGTA	NUAK2	IRF2	AHCYL2	CXCL1	SAMD9L	TMEM185B	SUCLG2	C15orf48	CISH	LXN	TMEM253	ABR	PID1	GBP4	NFKBIA	IRF1	BCL3	GBP1	EPSTI1	SLC35D1	LRP10	YLPM1	AFAP1
Drug385_UP	BRD-K16130065	KIF27	ROBO1	NANOS3	CNNM4	TFPI2	SMARCA4	DNPH1	NCF2	SLC2A11	TRABD	KDM4B	SPATA18	IGFN1	MZT2B	CES3	SMAD9	INO80E	PEX26	GPER1	SERPINB5	N4BP2L1	TFAP2A	GLTPD2	OPLAH	CROCC	CLK4	COL5A1	RREB1	DPP7	KDM6B	BPHL	ZSWIM5	SLC16A11	PRRT2	INCA1	ATG2B	NPDC1	FOXRED2	ATG16L2	CAPN3	PACS2	ANKRD36B	PADI2	VGLL4	DECR2	CLK1	PGAP1	TMEM229B
Drug386_UP	momelotinib	VMP1	ACTRT3	ISY1	NR1D1	KLHL3	CD58	PLEKHB1	COX17	MYZAP	KIF3B	TM4SF1	ARMC7	YWHAZ	TACSTD2	SAMD9	RASD1	PPP1R2	KRTAP4-1	PDCD10	HOXA7	EIF3H	STEAP1	LILRA6	SAT1	ZNF776	PIGB	TESC	TAS2R5	PFDN4	NPM2	PCTP	TREML2	PPP2R2C	EPHB6	SP110	TMEM208	PTRH2	TLR4	IKZF3	PRRG4	CCDC180	TLCD1	SLC2A12	ADAM19	GJC3	TSNAX-DISC1	BCAP31	FABP6
Drug387_UP	CAL-101	TFF3	C9orf152	DLL4	MCF2L	ERN2	MPST	WDR61	KCNJ2	IDH2	ARHGAP26	NBEAL2	FAM160A2	CAPN9	RPH3AL	CMTR2	PLD1	ABHD17C	COMMD6	GEMIN8	TRIM10	SEL1L3	HMGB1	SLC22A18AS	TST	GPC4	ACSL5	BDH1	PALD1	LNX1	ACSBG1	IDI2	SGK2	FAIM2	GRTP1	IFT88	CELA3A	PRSS1	TIMP4	MRPS21	RINL	PCCA	LCOR	CABLES1	ACSM3	TRIM13	GDPGP1	ARGLU1	ENY2
Drug388_UP	WP1130	GNG5	POP5	CHURC1	PHC2	SPON2	DNAJC22	MRPS11	PROS1	CAPN9	CAPN5	FNIP2	AKR7A2	ROM1	PRELID1	ST3GAL2	EEPD1	RASGEF1A	TAF12	NOP10	ADAM19	UBAP1L	PDXP	ATAD3B	HECTD3	ZNF22	MRPL46	PCYT2	TUBB1	BCS1L	LAMTOR4	PRDX3	PGF	SSTR5	PUSL1	P2RX6	ABCC2	SDF2L1	KHDRBS3	CD33	SEMA4B	RGS17	CLRN3	CKB	SEZ6L2	NT5C	ALDH4A1	FTL	EFNA2
Drug389_UP	OSI-027	COPB2	TFG	MSL2	ACAD9	RPN1	GOSR2	CACNA1I	APH1B	UTRN	SLC30A6	TIAL1	LRFN1	NREP	MTMR1	DCUN1D1	TIMMDC1	TEAD2	ZNF551	UMPS	GPR37	C9orf43	TPBG	RSRC1	TMEM217	TAPBP	G6PD	PMEL	TP73	PIK3R4	POLQ	ATP6V1A	TRIM6	CENPBD1	ABCF3	SPPL2A	PCDHGA10	C6orf62	KCTD10	SPRTN	DNAJB11	TMEM39A	ZC3H10	POLR2H	GSTA2	ANO2	U2SURP	TMOD3	SIAH2
Drug390_UP	NVP-BSK805	EPHB3	RCBTB2	RAB15	PHKA2	DLL4	PI4K2A	RASD1	SYT8	INHBB	TMEM86A	SH3PXD2A	YPEL1	XKRX	ZSWIM8	ALDH16A1	MZB1	IGFL4	GIMAP7	ALOX5AP	BTD	LRRC27	PTK7	LFNG	ZBTB7C	KLK3	WFS1	FIBCD1	TNFSF10	LAPTM5	TSNARE1	TAF1L	RAB33A	SERPINA1	CHMP1B	DMWD	PHLDB1	FZD10	TNNI2	ZSCAN2	TF	MGAT1	MAGEF1	CD82	TANGO2	CCDC116	PGLYRP1	IL17C	GRAP2
Drug391_UP	erlotinib:PLX-4032 (2:1 mol/mol)	EFHD2	AK1	TRADD	SLC28A3	ARHGEF40	CUTA	SOGA3	TRAPPC1	ZNF540	C6orf47	MAVS	ZNF527	PTPRH	TBCC	TIMM8A	TSG101	CDK9	GALT	RAC2	CARS2	C11orf49	PYCARD	ARHGEF9	ATF6B	C6orf89	DAB2IP	DCTN3	ZNF585A	SPIN3	CHRNB1	ITPA	ANG	FAM214B	SPATA12	FPGS	CABLES1	ZGPAT	UBAP1	FCER2	CLN5	MAPRE2	PAX8	COMMD6	ZNF345	CSAG2	ING1	CSAG1	HBG1
Drug392_UP	PIK-93	ULBP1	EIF2A	TBC1D23	PAIP2	POGLUT1	RPL24	C2orf49	RB1CC1	GTPBP8	FAM53C	ZNF254	SLC25A25	LAT2	SLC25A36	RNF13	TAF7	ZBTB10	ACYP2	SECISBP2	PIK3CB	GNPAT	UBE2B	CREBRF	SAMD3	CCDC58	CDCA7	NCMAP	MRPS22	NR1D2	NMD3	ING5	PRF1	FKBP6	FRAS1	KRTDAP	TIMM8B	GPX3	CNBP	SLC35A5	EGR3	ZNF860	YIPF5	MCOLN3	SERP1	TMEM39A	MED7	BOD1	NCK1
Drug393_UP	AZD7762	DGUOK	PIGU	WDR83	NUBP1	PPP2R1A	TRAPPC1	DAB2	ATP6V1A	BANF1	MYLK	RNF26	SLC35B2	PPP1R2	KNOP1	GTF3C2	DISC1	KCTD10	EIF3F	PHLDB1	USP5	PMEL	PHF20	MRPS18A	APH1B	FCGR2A	DOLPP1	DYNLRB1	ACTR1A	PSMB3	TMEM230	CYB5R3	RAB11B	NFS1	RAE1	DCPS	TMEM223	SPRED2	KLRC3	SLC5A2	GPR37	SLC6A6	TEF	CNPY3	DLK1	PCBP1	UBE2E2	RAB1B	AIP
Drug394_UP	birinapant	HNRNPA3	ATIC	ACAD9	BIN1	TRMT61A	PAAF1	KCNE3	LRCH1	MSH2	CDV3	DDX27	ADRM1	NOC4L	FARSB	EML4	ROCK2	ZNF860	SLCO2B1	TNPO3	NOLC1	GIMAP7	RTKN	DDX18	SYTL2	EIF4H	AATF	KITLG	CCNJL	GAL3ST1	LSM14B	POLD3	SFXN3	ACAA1	SMARCD2	C1QTNF1	CPSF4	DPP3	KAT5	TSPAN5	PDIA6	EIF5B	NUFIP1	NAT10	UTP6	DOK4	TCF7	ANXA9	TRIM24
Drug395_UP	KX2-391	NXN	LTBP3	SLC2A1	TGM2	CATSPER1	SKAP1	YAP1	ITGB5	KIFC3	BCL2L1	ARHGAP23	CHKA	BCAR3	GPR20	TIMP2	PDGFB	BCL9L	SHANK2	CRABP2	BTBD11	BAIAP2	RGCC	PAQR7	HOXC9	ETS1	SEMA3F	KLK6	CACNG4	CPNE1	FYN	UBTD1	SERPINA1	HOXA1	PACS1	TINAGL1	RHOD	COL18A1	RGL3	PHLDB3	AXL	COL16A1	LMCD1	ADPRH	ST3GAL4	PLAG1	ELFN1	CDA	APOBEC3D
Drug396_UP	3-Cl-AHPC	SLC40A1	MIA2	G0S2	PPP1R2	USPL1	RBMS1	ZNF175	BMF	HSPH1	SH3TC1	TMPRSS7	UBL3	APH1B	KLHL30	MDK	COL18A1	PRKCD	HSD17B2	RAB7A	ATP9A	SEMA3C	TMEM198	ARHGAP23	CXXC5	MMD	C3orf22	SYS1	F5	POMP	ZNF28	SLC8A2	MICU2	CTTNBP2	BHLHE40	ASGR1	XRCC4	MGMT	IFT52	BBIP1	SALL4	DAB2	HOXC5	PRSS51	RICTOR	TNNC2	CORO2A	POC5	PROS1
Drug397_UP	BRD-K58730230	ANKS4B	LY75	LGALS9	CLRN3	TLX1	CCL24	ODF3B	GJB1	GPX2	PPP1R1B	PRKAA1	CLDN12	RIMBP2	AOC1	PAQR8	IFI35	LGALS4	KALRN	MUC1	PLA2G3	BAIAP2L2	BCHE	MECOM	SYBU	GOLPH3	CA9	HOMEZ	SLC5A1	SLC12A7	CYP3A5	AMACR	MYO1A	CXCL10	IHH	THEM5	UBA7	AQP6	MOB3B	PDZD3	KIF13B	PLA2G6	A1CF	BCL11B	VIL1	RIPK3	NPC1L1	SPIRE2	AC093323.1
Drug398_UP	BRD-K27188169	MARCKS	PTPN13	ME3	GPRIN2	RUNX2	CLNS1A	IL17D	DACT1	SULT2B1	NFE2L3	PIM1	PTGER2	PLOD3	WNT5B	KLK7	ABLIM2	RAB5A	SNRPN	SERP2	NXN	NAMPT	EIF5B	ASS1	SURF1	PPA1	UPK3A	MYO3B	SEMA5A	ZP3	ETV4	DIAPH2	TMC8	AXIN2	PRAC1	RDX	RHNO1	CMTM8	EHHADH	NOTUM	RNF223	KLK11	OXSR1	BMP4	PIWIL4	NRCAM	ZFAND5	PDE9A	IL2RG
Drug399_UP	KHS101	EIF1	STK39	NT5E	PLD1	NDUFB5	EREG	HBEGF	NAGS	RAB27A	CA2	PTPRH	TRIB3	SAMD3	ASNS	DGKQ	RNF125	TMEM61	ATG3	SLCO1B3	TWF2	INPP1	SESN2	GJA3	KLF9	ELFN1	ARNTL	NPAS2	MAP1LC3B	NSMCE1	PHLDA2	HOXD8	LRRC28	ASPHD1	ERN1	SBDS	FAM131C	ZDHHC2	ERRFI1	HIVEP2	AREG	RGS17	ANKRD29	LCOR	ESD	PAG1	SEMA4B	TANK	GCNT3
Drug400_UP	WAY-362450	PALM3	CLK3	PDE3B	GSTA1	ARHGAP40	CDK8	DDN	AK3	RIPPLY1	NSMCE1	ZNF277	AHSG	RPS6	PHLDA2	MYZAP	EIF2A	CHRM3	LPCAT4	FERMT1	NOX1	GLYR1	CCDC166	MTAP	IGFL4	TATDN1	SLC1A5	MAFG	FAIM2	HSPH1	RPP25L	GALK2	PDX1	ANGPT2	SMOX	PLD1	EIF3J	CELA3A	ENPP2	TIMM8B	PCID2	NUBPL	GALNT9	CACNA1D	TBC1D4	HK2	C12orf75	MEX3B	SNAPC5
Drug401_UP	JQ-1:vorinostat (2:1 mol/mol)	UXT	HOXA11	RP2	TIMM17B	ARAF	DAB2	SERP2	NDUFB11	TPM1	MYL6	WDR13	MYZAP	TIMP1	NUDT15	GUCA2A	CCNJL	S100A6	SCML1	MT-ND5	KLHL33	ACTRT3	S100A10	SEC11A	PGM5	MRPL23	RPL10	FYN	NDUFA1	C1QTNF9B	CSRP3	MTHFS	SFTPA2	COL16A1	KLRC2	C2orf15	PFN1	PTGDR2	FAM174B	TINAGL1	AHSG	APOC1	RGL3	TIMM8B	PQBP1	ANAPC15	RBBP7	RPL27A	C3orf52
Drug402_UP	crizotinib:PLX-4032 (2:1 mol/mol)	ARAP1	PSMC5	FKBP1A	LPAR1	TCF7L1	TALDO1	ABCC4	ISG15	PSMB3	FKBP1C	ZNF488	PC	LRFN1	TMEM230	GOT2	SEC14L1	SERPINH1	RIPPLY3	TMEM104	CENPB	JARID2	APOL2	EIF4G1	SF3B4	ACOXL	MTX1	ACAD9	ATRN	UBE2E2	PROSER2	G6PD	NTF4	SLC1A3	DUSP14	NANOS1	TSPAN14	PLAT	SP110	ANXA11	SAMD9	SCEL	AP5S1	CHMP6	MED15	FTSJ3	GPS1	PMEL	TP53
Drug403_UP	BRD-K27188169:navitoclax (2:1 mol/mol)	PLSCR4	IDH2	LNX1	PCK1	STYK1	AMY2B	CYP39A1	AKAP14	COX6A1	HNMT	C5orf63	C4orf33	CHN2	GCNT3	THRB	SPAG1	TAOK3	AMY2A	RNF19A	PEX7	VSIG10	SUCLA2	DPP4	COX6C	APOBEC1	HSDL2	HS6ST2	PATL2	YPEL2	SMIM2	ZFP69	NDUFB5	SFTA2	NUDT12	ZNF563	ERAP2	FMO5	ZFAND6	ACSM3	UCN	ZNF44	IGSF3	COQ5	TLX1	KIF16B	NEK3	RASSF10	PNRC1
Drug404_UP	BRD-K03536150	CRISPLD2	ZHX2	CDC37L1	NCF4	KLK6	SYTL1	KLK10	SPTLC2	GGT1	TLR5	GGTLC2	ITPKB	PLCH2	B3GALNT2	EVPLL	KLK11	MBNL2	SERPINB5	APOBEC3H	SOX13	CNGA1	HBEGF	RHBDL1	BTBD11	PYCR2	RASGRF1	ZFP36L1	BLOC1S2	ITLN1	RPL18	BAIAP2	GJB5	RINL	WDR73	HEATR5A	KLK8	DCST2	EFR3A	IRS1	ITGA3	TCP10L	SESN2	TXK	PROM2	DNMBP	NWD1	TMED10	FUT1
Drug405_UP	BRD-K34222889	SYS1	MOGAT3	FTL	CCDC58	PPP1R2	KALRN	CMTM8	ZDHHC6	SLCO2B1	TMEM150B	VMP1	MARCKS	PDCD10	HGD	SPICE1	TUBB1	TMEM41A	GABRE	SRSF6	NQO1	EIF2A	EPAS1	KIF3B	UTP6	SEMA6A	DCAF13	PUS10	GOSR2	SYTL5	LNX1	MKRN3	EFNA2	SLC9A3R1	CORO2A	LAMP1	RAB7A	TLCD1	EML4	GJB1	CAPN12	ADAM19	GGTLC2	CYP4F2	TGOLN2	MOCS3	TMEM92	SYT7	DPM1
Drug406_UP	linsitinib	ANKRD18A	MILR1	BTD	NKX3-1	BIRC2	TRIM5	RAB41	ZNF611	APOL2	GOLGA8H	BCL6	FCHSD1	SWAP70	WDR55	CABLES1	ARHGAP29	SHISA4	STK36	BTN2A1	DNAAF3	RNF121	SULF2	STAT2	ZNF83	ACCS	PTPRJ	ARL13B	MXD3	USP35	HDAC7	CD59	NPHP3	CCDC82	TNS1	TAGLN	QKI	PDZD11	RRAS2	C4B	CCNDBP1	ZSWIM8	SCD5	PYROXD2	PROS1	TMEM44	KRT7	ACKR4	LGALS3BP
Drug407_UP	ML006	COMMD4	TGIF1	PFN1	IMPA2	PNP	PDCD6	RCC2	NABP2	PANK1	ISOC2	MYCL	MRPL36	PROM2	POLR2G	IDH3A	EIF2B2	TXNDC17	SUPT4H1	CAPN9	MYB	IDI2	UNG	TUBB1	ACBD7	BCL11B	C9orf152	TMA7	LRG1	B9D2	NAPG	NDUFS6	POP5	PSMG2	SYNGR4	DLL4	CPSF4L	NHP2	BTBD1	PTMA	MTHFS	HSCB	TMEM53	GMDS	SNRPE	TBC1D31	TMEM183A	ZC2HC1C	ABO
Drug408_UP	Bax channel blocker	PPIL3	ENY2	TMEM178B	SYAP1	UBA1	RCBTB2	TMEM63C	GMCL1	KBTBD3	IGFBP2	TMX4	DAXX	COL9A3	PTMA	MYT1	AFMID	ZNF326	AGXT	HLA-DMA	RHOB	ETV2	SNUPN	TCFL5	MRPS21	EIF1AX	ARHGAP33	PPP1R7	PTGS1	SEC14L4	TFF3	HDAC6	C8orf33	MARK1	ZNF711	MAPK8IP1	WDR35	PREB	WDR61	MED14	ZFX	BAHD1	TCTA	DLL4	PCLO	CSK	OGFOD3	NELFCD	PRKACA
Drug409_UP	tretinoin	CDC16	RGL3	IFT74	PABPC1L	DGKQ	ZDHHC21	CBWD5	UFM1	OTUB2	COMMD6	KLK6	MICU2	TRIM13	DIS3	RINL	MYL12B	EXOSC8	AK3	TSC22D1	MAN1A1	WBP4	STK24	NTSR1	COG3	DAB2	ZNF860	GPALPP1	PLEKHB1	ZNF513	RNF6	N4BP2L2	FGFRL1	SHB	PAN3	TMTC4	UPF3A	VWA7	TOPORS	KLHL9	PALM3	BMP4	VPS36	TSTD1	LYZL4	C3orf18	SFXN3	MRPS31	CUL4A
Drug410_UP	NSC23766	VWA2	SLC16A10	KDM4C	EPB41	BDH1	ABHD17C	PLGLB1	PEX11A	CRB2	RCCD1	METTL7A	ZNF169	CKMT1A	PAIP2B	RPUSD2	HYKK	PPP1R27	PPIP5K1	MCCC2	CATSPER2	MCF2L	CGREF1	PLA2G6	HK2	PHF7	C9orf152	TOX3	WNK2	ETFA	KIAA2026	CECR2	TRABD2A	FRMD1	SNUPN	WDR88	MMAB	ETS2	C2CD4A	BCKDHB	BTG2	C17orf97	TGS1	BBS2	SCARB1	CA12	BTF3	KLK1	DAND5
Drug411_UP	N9-isopropylolomoucine	EPHB6	THG1L	MTHFS	EML6	MCTP1	ZFYVE19	SEC11A	ADAM19	RIMBP2	BCAN	COPS2	GNB5	RPLP1	PGLYRP1	LEO1	RGS14	OST4	DNAJC17	ITGA1	NTSR1	CASD1	IDH3A	PPP2R2C	CDH15	SRP14	BNIP2	SYT13	SERPINA1	KIAA0895L	C15orf40	NINJ2	SERPINF2	MIP	WFS1	RTF1	MAN2C1	FAM110C	SERF2	SSTR5	RAB11A	CES4A	PARD6A	GOLGA8A	CHI3L1	NIPA2	ZNF592	CCDC39	HAMP
Drug412_UP	pifithrin-alpha	SOWAHB	GGT6	FDPS	ALG14	SELENBP1	C9orf152	PPARA	SLC12A2	PFKL	ARHGEF16	ETS2	CASP6	RNF186	ATP10B	PAPSS2	RPS6KA1	ERBB3	TPRN	METTL7A	ATPAF1	GTPBP6	CYP39A1	DENND1C	TJP3	ACSM3	DAPK2	KCNQ1	SLC3A1	TMEM186	TDGF1	MINK1	MAST3	DENND2A	PDZK1IP1	YPEL2	AC006486.1	ZBTB7B	TINAG	SEL1L3	VDR	LDLRAP1	SLC5A1	BLNK	ARSD	MFSD6L	CYP51A1	PGAP2	GPA33
Drug413_UP	BIX-01294	LIPE	ANKRD18A	SCD5	ZNF484	ZNF490	DEDD2	MCF2L	CNFN	KCNIP4	SOX13	VASH2	CCDC151	STK33	GALNT18	CCSER2	COMMD6	CCDC136	PLIN5	TP53INP1	C9orf116	BABAM1	NFATC1	DPCD	CEP70	NLGN2	DMBX1	KIAA2026	CCDC40	C16orf95	RNF24	SPEF1	ZNF19	FAM227A	TRIM62	DNAAF3	COX7C	MBNL2	TOX2	DKKL1	SPEF2	POPDC2	ARHGEF19	TPBG	TMEM150C	FBXO9	GPC4	ENPP4	RSPH4A
Drug414_UP	dexamethasone	CNPY2	TM4SF1	ACADVL	CALB1	CCDC166	SAT1	FKBP1B	CD58	SLCO1B3	UQCRB	TESC	C2orf15	HPCAL4	TCEAL3	LSM1	GJA3	GBGT1	RELL2	OVOL3	NPAS2	EBAG9	GJC3	ZNF277	PTTG2	ZDHHC11	EEF1D	PHLDA1	GDAP1	PPP2R2C	SYT1	CEACAM19	MYL6B	ANGPT2	FAM167B	AK3	ADAMTSL5	RPL30	HES7	RPL7	ROBO1	KPNA7	IGFBP3	SOX8	EIF3E	MICAL1	SMOX	ECM1	IL17B
Drug415_UP	selumetinib	ZC3H10	GCAT	SLC17A7	DNAJB4	GPANK1	QPCTL	C18orf54	HDDC2	APH1B	ATF2	THOC6	KLHDC3	PDGFRL	ANKRD37	C9orf153	PPP1R3B	PPM1K	SCD5	FAM13A	OSTC	ZNF264	ARL3	LLGL1	FUT11	CCDC117	SLC25A52	TNRC6B	RCBTB2	RNFT2	CXorf58	RCN2	GNMT	ZNF490	HTRA2	KIAA0513	ZNF771	MAD2L1	HACL1	VASH2	LRFN1	DNAJC28	BBS12	ADH5	PER1	RPL22L1	S100PBP	SYNGAP1	NXPH4
Drug416_UP	ML029	OTUB2	PSPN	RNF19A	CSF1R	KHNYN	GPR137B	APOBEC3B	ZNF563	RAB27A	CREB5	NPAS2	PAK1	STK16	BTBD1	PLCG2	NXN	WIPI1	CDYL2	MOB2	HS3ST3B1	WHAMM	FBXO8	AAGAB	HIPK4	CELSR1	SMOX	CTSB	TM4SF1	SH3BP4	PPP2R2C	ITGAX	FBXO32	EPDR1	APOBEC3D	TINF2	COL6A1	LYPD6B	C2orf42	APOBEC3A	IRF2	GRAP2	ULK1	IL36G	APPL2	SH3PXD2B	ZFAND6	DNASE2	RBCK1
Drug417_UP	CI-976	ZNF684	PXDNL	MAPRE2	AGPAT4	GPR68	RCAN2	PYGB	IQSEC3	RRAGC	CARD8	HMCN2	PIP4K2A	WDR45	OLFML2B	PLEKHG5	TNFRSF25	GGTLC2	LSM10	GALNT9	ARF6	LPXN	METTL22	NTMT1	C1orf54	C16orf72	NCF2	SECTM1	RHAG	PKIA	TCN1	HOXC4	KLHL29	NBPF15	ACADVL	BFAR	GPR45	SEPHS2	COQ6	CREM	UBE2I	NECAP2	THSD1	MME	ARHGEF2	NUDT15	SP140L	FGF21	CSAG2
Drug418_UP	necrostatin-1	TMEM41A	TMEM120A	VIL1	ERP44	IL17RE	EHHADH	CDHR5	TM4SF5	PMEL	TLDC2	A1CF	TRIB3	TRIM10	ELF1	BTNL8	NAT2	EPB41L4B	FOXA3	SENP2	CMTM8	SUSD1	BIN1	ANKS4B	AQP7	F10	MGAT4A	BDH1	SLC39A5	HSD17B7	MEP1A	PCYT2	ASCL2	CRIP3	LNX1	SLCO2B1	PRODH	GFPT1	MAPK3	IRF8	UNC93A	SLC43A1	MARCKS	SUCLG1	FOXA2	FABP1	FMO5	ACOX2	MYO1A
Drug419_UP	AA-COCF3	WIPI1	XKR6	RPL36A	ZNF513	SPAG8	TRAF4	SIGLEC10	IFT43	STARD3	SPATA6L	SLFN5	NUDT2	AK3	PFDN5	NT5C	COPZ2	TLCD1	BAX	RILPL2	C18orf32	NDUFB4	HLA-DRB1	PIGB	RPL23	PHF12	DPCD	IQCG	GPR137B	EXOSC1	ARMC9	RANBP6	BPGM	PPP1R35	SDF2	IFITM2	AGBL2	SFXN3	S100A2	RPLP1	PNKP	RPL38	ZNF827	MAT2B	MYO10	FIS1	TEX9	TMEM67	SNAPC5
Drug420_UP	TG-101348	CHRNB1	RASGRF1	VRK3	ITGB5	IFITM2	GLOD5	HDAC11	WFS1	PTK7	HYAL2	FGFRL1	GPSM2	DNMBP	PHLDB1	SOX4	RUNX1	PFKFB4	CUTA	PLEKHB1	TMEM86A	MRM1	LRRC6	TEAD2	SLC41A3	PLEKHF1	EHD4	DRAXIN	SLX1B	CST7	QPCTL	SWSAP1	CD33	CDKN1C	CORO1A	KLK4	ZNF526	AKNAD1	LBP	ARTN	CEL	TNFSF12	ADAMTS14	PRR9	SCN5A	RCBTB2	ADPRH	C6orf15	FPGS
Drug421_UP	pluripotin	TIMM8B	HOXD9	MRPS18A	BNIP1	ZNF544	MAB21L2	TSTD3	SLC18B1	LYRM2	RPL9	COX7A2L	REXO2	MRPL14	ITPA	MPST	SLC31A1	SLC43A1	ZNF227	TMEM230	ROM1	CCDC28A	COX7A2	C4BPA	NIT1	BABAM1	RNF7	NOP10	HS3ST3B1	PIH1D1	FTL	TBX20	ZNF140	ZNF222	CDC26	PPIE	HDDC2	ZNF567	HSPB9	WDR18	SPA17	MED28	ST7L	SF3B5	ADH4	ACSM1	NUTM2F	RPL11	ULBP2
Drug422_UP	BMS-536924	C6orf62	ST3GAL1	APOL2	ISG15	TRIM38	MILR1	BBS12	NKX3-1	LRRC8E	BAG3	ZSCAN9	TEAD2	PI4K2A	OLFM2	SP110	STAT2	BAK1	TAPBP	RAC2	TPBG	TNNI3	TSPAN17	DNAAF3	SHISA4	NPHP3	NDUFB4	LUZP1	IFITM2	GPR137B	SLCO3A1	WNT7B	CCHCR1	RIPK1	OGFR	PINK1	CDK9	FAM160B1	ZNF215	VPS18	CSNK2B	DAXX	PML	EPOR	INPP5K	ZNF611	CMPK2	FADS3	RRAGB
Drug423_UP	BRD-K09587429	RPL35	CHCHD2	NUDT7	ACY1	POLR3GL	LYRM2	HDDC3	MRPL54	NIPSNAP3A	COX7A2	NDUFA4	ALB	RPS15	DIABLO	RPL27A	MRPL34	RPL7	CMC1	PSRC1	MTFP1	FIS1	RPL22	STARD3NL	TXN	COX6A1	CASP9	ANKRD37	SH3BGRL3	MPLKIP	SLC25A20	RPL36	NDUFS7	RASGRF2	ECSIT	RPL35A	MRPL23	SMDT1	RPS11	SBDS	HIBADH	PTPN22	BOLA3	NMRK1	HADHA	SPRYD4	TM4SF1	PACSIN2	MED11
Drug424_UP	tandutinib	TNNT1	PRRT4	PINK1	FGFR1	ADAMTS14	C16orf95	FBXO6	VASH1	STAT2	GJB5	GTF2H5	INPP5K	GLIPR2	DNAAF3	CCDC116	NFATC1	PKIG	TTC7B	HMGA1	MT2A	HTRA1	MAPK12	MLF1	TSPAN17	LYNX1	ENHO	TTLL9	MCM5	PHC1	SLC25A21	SYCE3	RIBC2	ARNT2	RRAGD	ANKRD45	EFCAB9	RIMS3	DAXX	SEC14L2	WBP2	POLR2A	PARP3	ANTXR1	HLA-DRB1	WASF3	ZFAND4	ZSWIM8	CLEC11A
Drug425_UP	TG-100-115	ARRB1	C9orf152	BLNK	FGD2	NUAK2	PPP2R5A	LRRIQ4	FDFT1	GAL3ST4	GATA6	RNPEP	ICOSLG	TNFSF13	SGPP2	DUSP16	NOX1	ASS1	SPATA12	GRTP1	PIM1	STARD10	SULT1C3	TRIM31	CXCL16	FAR2	FUT2	NRAP	CCL26	BTNL8	PIK3C2B	KIF13A	PKP2	NADSYN1	FA2H	STXBP6	TRABD2A	IDH1	FAM83B	GPRIN2	PTPRB	BAG5	FBXL14	PTPN13	DIAPH2	ATP8B1	MGAT4A	GGT6	TMBIM6
Drug426_UP	crizotinib	VLDLR	PTPN1	RAE1	ARMCX3	CCND3	ARMCX6	PTK7	G6PD	COL18A1	SYS1	MAPRE1	TBC1D2	CACNG4	ITGB5	FTL	NXPE3	APOBEC3F	C2orf76	RUNX1	MILR1	BDNF	ACAD9	TRPC4AP	ERCC1	ITGA5	SQLE	ALDOA	PRPF6	SOCS5	MYH10	PPP1R2	DNTTIP1	CHST14	GPR37	COPB2	AURKA	SEC14L1	PHF20	MOCS3	LRFN1	SPTBN4	FRMD6	MAMDC2	ARHGAP23	IGF2BP3	ELMO2	ACVR1	PPP2R1A
Drug427_UP	lapatinib	SEC14L2	GPR158	WDR54	FHL3	TAF9B	PDLIM7	NPHP1	SIPA1	PITPNC1	UBL4A	PLEKHG2	FGF1	TRIOBP	MZT1	PLEC	WDFY2	TAF2	VBP1	RAP2C	CALB2	PLXNB3	LETM2	LGALS1	TMEM132A	ERCC1	DOCK4	CLIP4	HMGA1	ETS1	SPRED1	SMURF1	ATP8B3	CPSF7	TEAD2	CAPN2	ASPH	HOXC5	TMEM14A	IGFBP6	MYL6B	RNASEK	MNAT1	HOXC9	FTSJ1	GTF2H5	ABLIM3	TTF1	TIMP1
Drug428_UP	carboplatin:UNC0638 (2:1 mol/mol)	PPIL3	MRPS21	TBL1XR1	SATB2	ZNF654	KBTBD3	TCF25	STRADA	CDK10	HDAC6	PKIB	ZNF573	TDRD6	SENP8	PQBP1	ZNF326	RRH	TMEM63C	KATNBL1	ZCWPW2	TMEM50B	SYN2	EIF2B5	NOL3	FBXO48	NOL12	CYP39A1	HLA-DMA	TUBGCP6	HLA-DMB	C4orf33	OMA1	ZNF19	SRP14	TBCCD1	ZNF518B	GGA1	ELMOD3	CCNDBP1	PLAGL1	ONECUT2	TCEANC	PIGF	ACYP2	HCN3	ZNF34	CBR4	POLR2H
Drug429_UP	selumetinib:JQ-1 (4:1 mol/mol)	ZNF264	KLHDC3	CD160	QPCTL	SLC17A7	LMAN2L	RBPMS2	CCDC167	RNFT2	C9orf153	PTOV1	HDAC6	GNRH2	DBF4B	MRPL14	ZNF586	FUNDC1	LRFN1	FIZ1	MYH10	TUBD1	REXO2	MCM8	TBC1D7	IGSF3	MGME1	TAF8	TAF11	SHROOM2	CCDC121	MSI1	NINL	PLIN5	ACOT13	C19orf47	LARP6	RBX1	APH1B	SMARCA1	LMX1B	TSEN34	SMO	COMMD2	PGM1	ITGA5	GAMT	ZNF576	RBM26
Drug430_UP	decitabine:carboplatin (1:1 mol/mol)	MYBL2	CD276	TRMT2B	PTPN1	RTN4	ARL4D	HLA-DMB	RAE1	GID8	AP1M1	ZMYND8	LARP6	BAHD1	ZFP64	PGK1	CDC42EP3	ACSL3	IFT46	KCTD10	CHID1	UBE2C	MVK	NELFCD	B4GALT5	PRICKLE2	VAPB	SNUPN	VWA1	SLC2A4RG	PRPF6	TMOD3	RNF26	CYP19A1	EEF1A2	KRBOX4	ETNK2	PRB3	UBE2V1	SOGA1	MAPRE1	AURKA	TUBB2A	CCNB2	CLNS1A	TMEM63C	MOCS3	PCSK6	HSD17B7
Drug431_UP	JQ-1:navitoclax (2:1 mol/mol)	C9orf85	TNFSF13B	FAM3D	SLC26A8	TDRD6	TNFRSF25	ABHD12B	SLC44A3	RINL	OVGP1	S100A6	MUC3A	CITED1	BAIAP3	KCNK6	TMC7	C1orf54	TRIM66	BTNL9	ANKRD10	C2orf15	ST6GAL1	RGL3	SIDT1	OAZ3	ACSM3	MTMR11	GDPGP1	ALDH8A1	SPAG1	SEC31B	UNC93A	TRPM5	SLCO1B1	PRSS3	RPL10A	TMEM150B	GPR52	CAPN8	LPCAT4	LRIT3	EREG	LEAP2	PPP1R16A	ADAMTS15	ACSL5	CFTR	C3orf62
Drug432_UP	elocalcitol	NAT14	LMCD1	PLEKHG2	ACVR1	PLXNB3	TINF2	GSN	MYL6B	RGS19	MBNL2	ERCC1	ACCS	VSIG10L	ANXA5	FAM214B	MACF1	TFE3	NRP1	DYNLT3	S100A13	SPEG	PITPNM1	IGFBP6	USP35	OLFML2B	EFEMP2	RABAC1	ZNF513	MATN3	PRAF2	TNS1	CHPF	LSMEM1	HEXA	CALU	UBE2H	OAZ2	TP53BP1	SERPINH1	ACTN1	PBX2	SLC26A9	ABI2	PKM	COL18A1	ZBTB46	VPS18	ROCK1
Drug433_UP	cabozantinib	GGT1	GGTLC2	FGD2	P2RY2	VWA7	CCRL2	MMEL1	GGT2	TMEM92	AATK	CA12	LZTS3	LRRC6	LMTK3	ACSL5	MYL12A	TMEM144	CYBA	SPINK1	EFNA2	RND1	IL1RN	SLC16A5	NOX1	TMEM61	ARF4	TINAG	SLC22A18AS	PDZD8	PHLDA2	FGFR3	CDC42EP5	TJP3	TAPBP	GPR20	B3GALT1	HNF1B	REEP6	LRRC66	APOA1	ZDHHC6	WDR1	CCL20	ABHD15	AADAC	SLC44A4	CHMP1B	PNPLA1
Drug434_UP	phloretin	AREG	PCGF1	TIRAP	SYTL2	PDE9A	VWA7	TFF1	RHPN2	TRIM10	KRTCAP3	SAMD3	SFXN3	TRIB1	TSC22D1	PLOD3	SLC22A18AS	CA12	TGFBR2	TTC39A	SEMA4B	DUSP8	SULT2B1	TADA3	VIPR1	IL17RE	MALL	PRSS1	APMAP	TMEM255B	SPR	PTPRH	TRIM15	SMPD3	ASB7	FABP6	CLDN2	GJB2	GOLT1A	ASPHD1	ARPC4	KRT12	PHLDA2	TMEM92	NR1D1	SLC35C1	MICU2	IHH	ZNF277
Drug435_UP	BRD-K26531177	NSMCE1	HMGN1	ACADM	MTAP	NT5C	GNG5	C2orf15	CEP41	TRMT112	CCDC78	TUBB1	EEF2K	ZNF776	DBNDD2	DOCK4	GSTT2B	IL17F	WDR89	NBEAL2	BTBD1	TRERF1	MPG	CAPN9	SYCP3	GIMAP7	GPC2	AMDHD2	RFX3	RPL5	HAUS6	RABGGTB	TRIM13	MRPL28	PHC2	CASD1	RPS6	POLR2G	PROX1	RPS2	CBWD3	BAG2	CDK3	IGFBP2	LUC7L	TMEM234	GGTLC2	COMMD6	ARMCX4
Drug436_UP	BMS-345541	F8A1	MAOB	SLC25A5	HLA-DMB	MTMR1	RBMX2	NR1D1	HOXA7	WDR61	CX3CL1	RAET1E	EMC4	RASSF5	BCAP31	CXorf56	MCTS1	TBC1D8	RBM24	ENOX2	GLA	TUBA4A	MMP7	G6PD	APEX2	HMGB3	HOXA9	PSME1	MFAP1	TMC8	WDR44	SNRPA1	FPGT-TNNI3K	KPNA7	RBBP7	EEF1A2	LEO1	SAMD9	ANP32A	LGALS3BP	KLRC2	UPF3B	ST6GALNAC5	HOXA5	OLFML2A	ANAPC7	DKC1	KNTC1	FGF19
Drug437_UP	cyclophosphamide	PIGO	MAX	SBF1	SMARCA4	FAM120C	SF3A1	GRHPR	CD99L2	SPATA18	MYH9	BACE2	MTHFD1	TLN1	KIF13A	DHRS4	NDUFV1	MNT	BCOR	SIK1	ZNF777	LGR6	FSTL3	FLII	SLC25A29	RHNO1	REP15	MTFP1	ESYT1	KLF2	C9orf40	BTN3A2	DCAF10	PSME1	LANCL2	WNK1	DDB2	GBP1	ITGB8	SDC3	GTPBP1	ITFG2	BTN3A3	MAP3K10	CHERP	DUSP4	NCOR2	PORCN	ZSWIM5
Drug438_UP	niclosamide	PRR5L	CTSS	LNX1	AOC1	PHGR1	ARL14	RIPK3	PLA2G4F	ASL	GPX2	PSMB10	MUC20	APOBEC1	PYCARD	PPP1R1B	ITGB6	LIPM	LGALS4	MUC3A	RSPH1	CAPN8	CAPN5	TFF3	RNASE6	SGK2	MT-CO2	MYO7B	C2CD4D	RXFP4	MUC13	ANKS4B	CLRN3	GADD45G	HMGCS2	ANKRD22	AOAH	TLR4	SLC44A3	ACAA1	WNK4	TM4SF5	FMO5	TINAG	ACSL5	IHH	MYB	SLC44A4	SLC5A1
Drug439_UP	gefitinib	PLEKHG2	ETV5	WDR54	RTN2	MYL6B	DENND5A	ERCC1	ACSL4	TTC7B	TBC1D25	IKBIP	WWC2	MSN	NAT14	CCDC151	GLB1L	VKORC1	ARL3	KRTDAP	DNAJC18	MRGBP	ZNF512B	PCBP4	BFSP1	HOXC5	MAFB	ANXA5	CIC	PPM1K	MTCH1	AHDC1	MAP3K12	CC2D2A	WDFY2	VPS18	TPD52L2	HOXC9	SYNGR3	PRAF2	MEGF8	PDZRN3	RGS19	ZNF467	CLDN24	ARFGAP1	HOXC13	LGALS1	TRPC1
Drug440_UP	vorinostat	PPIB	SEMA3A	MRPS11	SLC4A2	SRP14	EMC7	NRP1	DOCK4	RBM3	MCTP1	UFC1	DMAP1	TP53BP1	ARFGAP1	RPS6KB2	MRPL46	GNRHR	MTG2	VPS18	MTRNR2L3	DYNLL1	THYN1	TUBB1	EMC4	TP53I3	SPHK2	PLEKHG2	EDC3	UXT	WDR73	PHACTR2	WDR61	KPTN	PSMA2	OSGEP	TMEM14A	LILRA6	RUNX1	ACOT1	CDC42SE1	MAGIX	JMJD1C	CLPSL1	NPTN	ZFAND6	C1orf122	BTBD1	FUNDC2
Drug441_UP	AM-580	ZKSCAN1	SREBF1	MAN2C1	BTG2	THEM5	GLCE	YPEL2	PCMTD2	ARRDC4	RHBDL1	PLCH2	FGFR3	PRKAB1	SF3B1	AIFM3	SIDT2	ADCY4	TNNI3	TRPM5	BIN2	DQX1	TM2D3	DYRK1B	MAML3	ZNF786	GPRC5C	IGF1R	YBX2	SHF	HSF4	FAM3D	PNRC1	PDIA2	ZNF513	PDCD4	FRAT1	IRF2BP2	SLC9A3	ARHGEF2	SLC8A2	RFTN2	ANKH	RCCD1	KIF12	MMAA	HBP1	RINL	TUBB1
Drug442_UP	Mdivi-1	ANXA5	ANK3	AGBL5	DLX4	MEGF8	ARL4D	TRIM24	RCN2	CENPJ	IQUB	ARL3	GPR75	ABCA1	ACSL3	USP39	CBX1	IFT52	GTF3C2	SYT7	KCNC3	MAPK7	USP34	GLB1L	SNX4	RBM38	PTK7	IGSF1	MYPOP	PSPC1	TUBD1	SPRED2	ERCC2	PTOV1	GNAS	HMGB1	ALS2	ERF	ANKRD12	SNAP47	PDZRN3	GPR37	PAIP2	RAB12	APMAP	PIAS1	CIC	RAD21	TGFBR1
Drug443_UP	axitinib	ABTB2	SDR42E1	PLEKHF1	AP2A2	SEMA7A	NSDHL	LRFN1	ASAP1	FNDC4	BAG3	ZNF550	TCN2	TALDO1	SEC61A1	DHCR24	GREB1L	QPCTL	ITGB5	GPRC5B	RPN1	CSNK2B	ST3GAL1	STC2	SDC4	P4HA2	MYADM	C19orf12	UMPS	ZNF347	SLC44A2	RAB35	MVD	SRPX2	SMO	NKX3-1	SLC10A3	SOCS1	TMEM217	SMIM10	ECE1	ULBP2	DNAJB2	AHNAK	PTPN1	BCL9L	PC	COL18A1	HMGA1
Drug444_UP	navitoclax	ST6GAL1	CECR2	CTTNBP2	SNAP23	PGLYRP1	BAAT	ACSM3	FGFR3	ZNF22	FNDC7	TAC4	NIPA2	DEPDC7	COL9A3	ZDHHC6	GDPGP1	MRPS21	SMAGP	USP3	CELA2B	TNNI3	HUNK	NCMAP	TYMP	NR6A1	PNRC2	MAP3K8	TUBGCP5	DOC2B	SEC14L4	FGFR4	C3orf22	CA12	TRIM54	AGAP2	FAM126B	GRAPL	LRRC10B	CTNNB1	PGC	BAIAP3	C10orf82	RPUSD2	NES	GRM8	TRPM7	TP53BP1	SGK2
Drug445_UP	Ki8751	TFIP11	SF3A1	MPPE1	VAPA	PHF23	BBS4	APEX1	NDUFV2	RTCB	NFATC1	DDX23	PSMB6	POLR2A	RALBP1	HTRA1	PELP1	USP14	YBEY	FBF1	UQCR10	TYMS	SEC13	DNAL4	VGLL4	RAB2B	LIMK2	FXR2	MCOLN1	ARSA	WRAP53	NIPSNAP1	TPST2	MCM5	PNP	ELAC2	WBP2	TTC4	MBLAC1	PPP4R1	EP300	TM7SF3	NFKBIA	RNASEK	CBS	SZRD1	CABIN1	ILF2	DVL2
Drug446_UP	oxaliplatin	PLIN5	COL9A3	C9orf153	MYL6B	VHLL	HOXD9	ARL3	TAS2R43	PER1	KIAA1586	RCN2	EPOR	POLR2H	GOLGA8H	C17orf80	ODF2L	BTBD1	CSGALNACT2	ACRV1	MIS12	POLN	RNFT2	SLC25A52	CFP	CXorf58	DNAJB4	ZNF644	RAB26	PTBP2	FRZB	TGFB3	GPR158	ZNF34	SIX4	ZNF484	OAZ2	GNRHR	WDR54	EXTL2	GOLGA8T	SCD5	SRP14	MORF4L2	SLC9B1	KRTDAP	MKRN3	GOLGA8K	HOXC9
Drug447_UP	tosedostat	PIGF	FGF8	POLR1D	ZNF587	TPT1	RCBTB1	GTF2F2	COL27A1	MED4	C12orf76	RHBDL1	PCID2	EIF3E	GPATCH2L	GRIN2D	PLD1	NUDT15	WBP4	RPL31	GPC2	ABCB6	COX7A2L	INTS6	RAP2A	CLHC1	TNNI3	GPR18	COG3	RAB3D	WNT2B	VPS36	COMMD6	EIF2A	CNBP	SERPINE3	EBPL	CUL4A	PCMTD1	RPL34	DYNC2LI1	RAB36	RPS18	TOP1MT	GLI4	ZNF277	CCNB1IP1	TRPM5	ALOX12
Drug448_UP	barasertib	PTPN1	PLEKHF1	CENPI	CPVL	EMP3	MPP1	RAP2C	LAMP2	DEGS1	FUNDC2	UBE2C	SPECC1	PLOD1	NSDHL	CUL4B	CXorf56	NUDT15	STX2	TIMP2	CHST14	MAPRE1	MAP4K4	DNTTIP1	SOAT1	LRFN1	KHDRBS3	RECQL	ERCC6L	PSMD10	SMS	TUBB	TP53RK	PRPS1	TEX30	LTBP3	NR2F1	FANCB	IDH3G	FN1	OAT	TBC1D25	PCMT1	SUV39H1	TAB3	C19orf12	AURKA	TPX2	IKBIP
Drug449_UP	YL54	KIAA0753	PHLDB1	IQCK	RBPMS	NAV1	MID1	FLOT2	PAX8	BCAS4	CPD	TUBGCP3	DERL2	PGS1	RILP	ABL1	TMEM9	ITM2C	FARP1	GRAMD1A	TRIM38	GAL3ST4	FOXD4L1	HINFP	ALG8	CHKA	C11orf45	KIAA0100	TSPAN14	KCNAB3	FOXD4	MAN2B1	STT3A	ENG	CYB5D1	GOSR1	RABL2B	ARHGEF7	PFN1	SHANK2	NUP85	ZSWIM7	FDXR	WRAP53	SUOX	ARAP3	SCARF1	MCF2L	SLC11A2
Drug450_UP	PF-184	ARL3	C11orf58	IFT52	ANXA5	KIAA1586	DENND5A	NUDT15	TTC7B	GTF2H1	CSTF1	RCN2	SAE1	PAFAH1B1	UBXN2A	GNB5	ATP6V1A	GPATCH11	PKNOX1	TRPC1	IKBIP	POC5	GOLGA8H	KPTN	PTS	NAP1L4	NCOA1	SPECC1	ARFIP2	GNAS	NXPE3	AURKA	FARP1	JAZF1	SLC35B4	DGUOK	OAZ2	TMEM150C	SENP2	RAB41	TBC1D23	PFDN4	CBL	IMMP1L	PPP1CB	ZKSCAN5	CCDC151	RBM38	PLEKHG2
Drug451_UP	AT7867	CORO2B	PRDX3	SYT13	UTS2	GSS	NLRP2	ITGB5	F2RL1	OAT	BIN1	MANF	C3orf52	NLRP7	ARPC2	SERPINA1	KCTD10	ALPL	PPP1R2	TMEM170A	RP2	SC5D	TMEM255B	ACOT9	SH3TC1	SCUBE3	PIM2	THOC6	ABCC2	SLC15A1	MED6	TAF1B	RBM3	CCSER2	RBM38	PUS10	TM9SF3	MGAT2	KRBOX4	PRDX4	ALAS1	AGPS	SMNDC1	FADS2	C3orf14	EHD4	NDUFB11	RINL	C10orf88
Drug452_UP	PD 153035	C11orf58	TPD52L2	CBL	TRIM44	PHLDA1	MRGBP	HAS2	SEMA3A	TEAD1	MSANTD4	CD2BP2	TSSC4	ACSL4	COPS7B	MCTP1	PTPN1	TUBB3	PLCG1	SMG9	CHMP5	PSMA1	PLIN3	GDI1	CEP112	ZKSCAN5	HMGA2	BTBD10	LGALS1	FBXW11	TPM4	SLC12A4	PSEN2	SLC4A2	PTPRN2	DDA1	GZF1	DOCK4	PPP1R18	TTPAL	ACOT9	NAP1L4	SAAL1	PRKAR1A	EEF2K	DCTN3	ELOF1	ZNF71	ASB1
Drug453_UP	tacedinaline	CUZD1	C11orf24	LTB	SERPINH1	PRSS23	SHISA5	MYL12A	DNAJB12	ZNF544	TNNC1	SEC13	COA4	TWSG1	MYL12B	JDP2	NR2F6	C1orf53	SLC35A2	ACTB	SLC45A2	UNC13D	FDX1	MED8	PHACTR2	CHORDC1	BANF1	ARPC4	TP53I3	MAPKAPK2	QRFP	CSRNP1	SH3RF1	MED17	LATS2	CDK2AP2	TMEM217	RABIF	PTS	ARF4	BCAR1	MAD2L1BP	SERPINF2	PSEN2	SH3BP5	AJUBA	ZNF468	ATP6AP2	RCE1
Drug454_UP	NVP-BEZ235	TBX20	GEMIN8	FBXL15	MMAA	ABCD4	OSGEP	CITED1	NOL3	GMPR2	CHMP4A	CORO7	TAF1L	BCO2	TNFRSF25	FOXD4	WFIKKN1	EMC9	TEP1	SLC1A4	TMEM39A	MAB21L2	KLK14	PLCH2	KLHL28	MYRFL	SLC22A15	ZNF280C	OAZ3	ZFHX2	MTCP1	DERL3	WDR89	SASH3	NPIPA8	EGR1	IGSF9B	NPIPA7	S100B	SLC37A1	EGR3	ERN1	FAM227B	DNAAF2	OR2B6	ACACB	DCAF4L1	IL17C	SLCO3A1
Drug455_UP	omacetaxine mepesuccinate	KCNH8	PDGFA	EPDR1	ADAM19	FAM110C	GOLGA7B	RUNX1	GPR153	ZBTB38	RORA	MAN2C1	PCMTD2	PARP6	DRAXIN	CPNE9	CD82	PLCH2	SLC2A1	PDLIM2	MADD	WFS1	TRIM29	KLK14	SERPINA1	NEO1	SESN3	SHF	ORAI3	UBALD2	FSD2	CIR1	SEMA3F	DYRK1B	CCL24	PREX1	LCN12	RHBG	ARL4A	CCDC69	CDHR2	WFDC3	CBX4	IL1B	PPP1R2	LAT2	SYNE3	SPATA20	PPP1R3F
Drug456_UP	avrainvillamide	CHRM3	TESC	AZGP1	PCGF1	GEMIN7	R3HDML	CCL24	ZFP41	HAS2	UPF3A	MOGAT3	TNNT2	ZNF776	YIPF4	CAB39L	PPP1R2	SLC25A26	RHPN2	EDAR	MAN1A1	UBL5	IGFL4	ZSWIM3	COA5	CDHR2	ASGR1	UTP23	WFDC9	DYRK1B	WFDC10A	ZGPAT	ATP1A1	FXYD4	DRD2	FGB	C2orf42	ACOT8	ZNF563	FCGR2A	DPH3	LYG2	CYHR1	FGD5	PLEKHB1	MT-ND6	GPR155	TSC22D1	TMX4
Drug457_UP	BRD-K09344309	WNT7B	SOCS1	FAM20C	RNF208	PODXL	PRKAG2	PHLDB2	APOL1	IFIT2	RASD2	CDH24	ITGB3	KIAA1522	SAMD9L	CDKL1	CSF1	SHANK3	FAM131B	PSME1	DIAPH1	C2CD2	DUSP14	DDX60	POMT2	NHS	IFITM3	KRT14	MARVELD1	IFI16	ENTPD2	S1PR2	LRRK1	RBP4	BTG3	EPB41L4A	ESAM	TRIM45	KRT6A	ARHGEF17	NADK2	RTP4	ZNF185	HLA-DOA	TBC1D30	IL6	PHLDA3	SPPL2A	CANX
Drug458_UP	isonicotinohydroxamic acid	C5orf38	C16orf74	SLC6A8	POPDC3	IRX2	DDTL	SEMA6B	VAX2	F2R	DKKL1	UAP1L1	IL1A	RASD2	ZNF532	EGFL7	PRR16	CMSS1	SFMBT2	DVL2	NIN	DTX1	TMEM204	NUDT11	SDC3	NDUFA7	HLA-DPA1	ZNF365	ADCY3	ENHO	SLC25A29	ARFGAP3	TLR6	COL6A3	SH3PXD2A	RAP2B	SH2D5	SFRP2	RFNG	CHSY3	DNTT	TMCC2	S100B	FHL1	HLA-DOA	S1PR3	ATG3	IKZF1	KAT6A
Drug459_UP	NSC19630	KDM4C	MRPL47	SMN1	PGBD4	GLUD1	TTC37	EIF2A	CACYBP	NOL11	SMN2	RPL35A	NIPSNAP3A	ZCCHC9	EIF3M	MRPS22	GIN1	POGLUT1	HSD17B12	RANBP6	LSG1	VDAC3	PLEKHF2	SMARCA2	NSUN3	PRKAB2	CWC27	CNST	MRPS14	DGUOK	CNBP	CENPP	EIF3E	SCRN3	SRFBP1	NMRK1	NDUFAF2	UPF3A	USP15	MYNN	TBC1D23	BRWD3	NUDT2	RFFL	DNAJC19	CCT3	NSA2	OPA1	ATP6V1A
Drug460_UP	LRRK2-IN-1	RND1	FIBCD1	AMMECR1L	SAT1	ZNF860	C11orf54	DAAM1	STARD10	BIN1	PALD1	FGFRL1	OAT	DAB2	GRAPL	LAT2	GRAP	TRAF5	RGL3	ACOT9	C9orf152	CENPV	NPAS2	HGD	MANF	SPNS2	BTD	ZNF69	VIL1	MSRB1	RAB27A	ADORA2B	GEMIN8	CCNDBP1	EGR3	PPA1	KCNE3	INPP5K	LOXL1	MCF2L	RPH3AL	RBM6	FAAH2	RAB9A	TIMM8B	EEPD1	ZBTB3	IL17RE	ZNF493
Drug461_UP	KH-CB19	MKKS	MRPL46	SNX5	CRLS1	HAUS6	IL17RB	CYP27B1	COPS5	ESF1	NOP56	SLX4IP	CSNK2A1	TASP1	CYP2R1	KIF16B	SNAPC3	ERVW-1	GPCPD1	CATSPER2	SLC30A9	NDUFAF5	MAPK15	NFXL1	GHITM	ATF7IP2	CPT1A	TRMT6	ASPRV1	HSDL2	GALNT6	GRIN2B	C6orf141	ALX3	METTL5	TEX12	ZC3H8	COLQ	SNRPB2	SLC10A5	TRAF5	OR10A4	RBM44	SLC27A5	FKBP11	UQCRQ	MTHFS	TMC7	PPP1R32
Drug462_UP	abiraterone	SYT15	ZFP36L1	MAPKBP1	SLC39A6	MOV10	ZFYVE26	MIER2	PAQR7	ELL	PLAUR	SPG7	NAGA	RNF208	RHOQ	TSPAN17	DIP2C	MAP4K2	SLC41A1	BST2	PHLDA3	GMPR	ASAP1	MRAS	ST3GAL1	BTG3	FUT10	CSNK1G1	FAM78A	UBE2D4	SCARA3	ANKRD50	PLAA	ABL2	TMEM52	PHF13	SPATC1	IGSF6	BCKDK	BID	CITED4	FAM189B	NMB	MFSD10	ALS2	LIMCH1	ZDHHC18	SPIDR	MORC3
Drug463_UP	KPT185	PSPN	MAD2L1BP	TNFRSF25	SAT1	AFMID	ACYP2	MCF2L	CCNDBP1	IGFBP2	SMOC2	MAN2C1	WBP1	CASD1	SLC17A9	PSTK	KCNH8	MOAP1	NAIP	SMIM1	RFTN2	PROX1	ZNF706	ASTL	UNC5CL	POGLUT1	PLEKHG5	HSF4	PDE3B	SPTSSA	EAPP	CLDND2	ASIC3	GBGT1	CDK10	CCDC166	CTNNB1	TEN1	PGLYRP1	CEACAM19	DAPL1	SPR	RBM5	DEF6	CRYGS	OAZ3	GJB7	CEL	SPPL2B
Drug464_UP	pitstop2	LRCH1	MADD	ABLIM2	PCCA	PTPRN2	DEPDC7	POLD4	BAIAP2L2	DET1	GPR153	F10	RPH3AL	TUBA3D	SH3TC1	LPXN	CYP3A5	GTF2IRD2	GNG4	SP5	ZNF277	AKR7A3	GCC1	RNF32	GAL3ST1	ZNF441	SMIM6	SSTR5	CDHR2	GTPBP10	RNF128	IMMP2L	RDH5	SFXN3	ROCK2	PPP1R36	NEDD4	CGREF1	GSTK1	AQP7	PROX1	DYNC1I2	FOXA3	SLC17A9	IFT88	MXD1	ACOT2	SPATA13	EVX1
Drug465_UP	R428	INPP5K	SMIM10	VSNL1	PCLO	PTK7	PCDHGA1	FAM210B	PXDN	NRROS	PCSK5	CHMP1B	SEC14L6	LRIG1	PCDHB13	PCDHGA2	GBX2	SPAG7	LYNX1	MAF	MCF2L	FIBCD1	MRPS21	FLCN	ARHGEF40	ADAMTS14	ASTL	COL18A1	PCDHB12	BTD	SHROOM2	SLC35A2	BEX5	C1QTNF1	CLEC11A	FRMD4A	TMSB15B	PLEKHF1	ARC	GAS6	PTPN22	TMEM176B	ZNF69	GBE1	QRFP	NAV1	SAT1	SIK1	LRRC3
Drug466_UP	ibrutinib	PLAUR	QSOX2	CDK17	PMAIP1	SNX25	PHLDA1	EEF2K	STX2	MCTP1	ERCC1	TECTA	MCFD2	DOCK4	TMOD2	NAB2	PLEKHG2	COPS8	ZDHHC2	DENND4A	LRRC8A	SLC39A13	ENO2	C3orf18	AK1	PDLIM7	PLOD3	TBX15	FBXL16	TPM4	KLHL29	EVA1C	SEMA6B	FIS1	PTPRN2	OGFR	TTC31	MCOLN3	AMPD3	TICAM1	PPP1R18	MAP1LC3B	ANKRD37	C11orf68	SFXN3	CYLD	AKAP12	DRAP1	ITGB1BP1
Drug467_UP	sotrastaurin	IL17RD	PPP1R2	PTK7	ITGA5	SNPH	C3orf18	APCDD1	FAM210B	C10orf62	TEAD2	TGFBR3	KIF3C	GABBR1	GPR155	PANK2	NAV1	ZNRF3	GTDC1	GAMT	CTNNB1	HOXD9	LRRC8D	CDS2	RBM11	CACHD1	CHST14	FGFR1	HYAL2	SEMA4C	PLEKHF1	SCD5	SH3BP5	SH3RF3	RASL10B	GOLGA8H	DBN1	SMIM1	DPYSL3	KREMEN1	RGS19	NMNAT3	ACVR2B	HESX1	SLC12A4	CHMP1B	DEF6	DZANK1	TSPAN33
Drug468_UP	A-804598	IL1RN	MGAT1	SHANK3	TSPAN5	C14orf119	BLOC1S4	FAHD1	PSMB5	TADA2B	CD200	PSME2	AP2S1	DHRS4	DYNC1H1	ALDOA	MAPKAPK2	ELP2	OXA1L	CTSL	RABGGTA	KLF15	GRK6	ZNF710	ZNF768	PSME1	NDUFB10	ENTPD7	SH3PXD2B	IFI27	FBXL19	STOM	NME4	PACS2	ACTG1	CKAP4	LETM1	YLPM1	BCL7C	NR4A1	DPCD	JAG1	KRT84	GSTO1	DEXI	IRF2	ATF5	KHNYN	RNF31
Drug469_UP	COL-3	DTX3	CCNJL	ST3GAL2	MKRN3	PDGFA	OBSL1	MAP1LC3B2	OGDHL	RAB33A	FIZ1	ZNF175	RAB30	OST4	MAPK8IP1	SEZ6L2	AKR1B1	APMAP	PTMS	ZNF444	S100A13	MAP1LC3B	FKBP10	NAPA	NPTXR	MSN	SDK1	RAB6C	MEX3B	GGT7	ERF	CNPY4	ADAM19	BMF	DPYSL3	ZNF579	RTN2	TLE3	DVL3	PLTP	NCKAP5L	BRSK1	THPO	FAM126A	TMEM198	ASPHD1	TP53INP2	OS9	ZNF512B
Drug470_UP	ABT-199	MRPS21	SRI	TSTD3	C1orf50	IFNAR2	OMP	HNF4G	WNK4	TMED6	ANXA13	ACADVL	ADCK5	PAFAH2	FAM86B2	TMED5	RMND1	ALG14	GEM	DPH2	CMPK1	COX7A2	HMGCS2	TRAPPC3	CCDC17	NGLY1	RPH3AL	TMEM60	NPM2	SMIM20	MAD2L1BP	GPR63	RTCA	ZNHIT1	VAV3	PPIE	ATP6V0B	LSM10	LRRC10B	FAM47E-STBD1	E2F5	FAM86B1	SAMD13	AGR3	TMEM70	MNX1	LPXN	MIIP	TGDS
Drug471_UP	ETP-46464	HSF4	GOLGA8A	TNFRSF25	CRY2	NAIP	PCDHGA2	WBP1	PLEKHG5	DCDC2B	GOLGA8B	OST4	CEL	BEX5	CDRT4	MCF2L	RHBDL1	SPTSSA	MAN2C1	CELF6	FSD2	TM2D3	C2orf42	AFMID	CSAD	ZNF770	LAPTM4A	RNF31	SPAG7	TMEM91	CCNDBP1	SEC14L4	MTRNR2L3	C15orf40	RBM5	MAD2L1BP	GATM	BTG2	FAM229A	ZNF81	ZNF513	PROX1	MAPK6	RFTN2	KDM6B	CDK10	ATAD2B	F10	ADAM20
Drug472_UP	marinopyrrole A	FAM214B	EFNA1	COL17A1	ITGB6	ABCC3	TLR4	POLD4	TMEM219	RNF170	GHDC	WIPI1	TMEM59	FAM102A	FAM214A	EML2	TMC6	SLFN5	ANKRD23	SULT2B1	TMPRSS4	EPDR1	CREBRF	LNX1	SRC	PLEKHM1	PLA2R1	B2M	VSIG10	DDR1	GPR153	CD82	CHPF	BLCAP	CADPS	AK3	PCDHB15	SEMA4B	CYP4F12	PIK3IP1	PYCARD	ZNF563	KRT23	SAMD10	MAPRE3	TSSK6	HLA-DRB1	B3GALT4	NEBL
Drug473_UP	methylstat	GPX2	KCNH8	MAPK8IP1	ZNF277	SMOX	SPTSSB	SLC40A1	EPHB6	KCNE3	KCNMB4	RNF19A	KCNJ2	PPP2R2C	AKR1C3	TOX3	NPAS2	SAT1	GDPD5	NELFCD	PROX1	LYZ	HCN2	SOX13	SHF	DMKN	TMEM198	ABHD2	RELL2	GBGT1	PCMTD2	GOLGA7B	PHYKPL	OTUB2	MXD1	MGAT3	SMPD3	FAM214A	BMP7	TM4SF1	RNF128	FIS1	GRAP2	PPM1N	PCLO	ZFYVE28	AANAT	HLA-DQB1	SAMD10
Drug474_UP	BYL-719	PGLYRP1	KIAA0753	SNRPD2	USE1	IFITM2	OVOL3	EGR3	FAM167B	ARNT2	TRIM41	ASCL3	PSPN	SLC25A52	CDC26	TESC	CYTH2	MTHFS	C2orf15	INPP5K	RNF167	ACADVL	HMGN4	B9D2	C1QTNF2	ZNF576	MAT2B	MPDU1	ZNF442	MEA1	TAF7	RILPL2	CBWD1	ANKRD18A	ZNF557	MZF1	GADD45GIP1	RPS11	C19orf53	ANGPT2	TECTA	LYG2	SERTAD1	PET100	SAMD15	ISOC2	CYFIP2	LENG8	PFDN1
Drug475_UP	GSK2636771	EGR3	C1GALT1C1	CCDC166	OR2AG2	LILRA6	ADCK5	TBPL1	ATG4A	SPNS2	HSFX2	DBNDD2	ZNF470	SLC25A25	ZNF223	GRAP	ZNF350	ACTRT3	ZRSR2	TUBB1	C6orf15	OR10A2	TBC1D23	GRAPL	ASPDH	SLCO4A1	XIAP	TTYH1	PPM1N	TAF7	CLK1	KCNJ14	GBGT1	PCDHB15	ARC	TMEM59	ZNF707	TESC	ZNF766	ZNF69	ARHGAP40	LSMEM1	INPP5K	SYCP3	KCNF1	KLK8	ZNF215	RPS4X	CD58
Drug476_UP	JW-74	PALD1	SAT1	TWF2	IGFBP2	RPH3AL	EPCAM	TMED6	HGD	GRIN2B	MSRB1	SORBS1	MOAP1	SMOC2	UBALD1	GLRX	PREB	CCL24	ACYP2	ZBTB10	ZNF511	C9orf152	SMIM14	OST4	MYO7A	STT3B	TESC	HAS3	VIL1	MAPK8IP1	WFDC9	SERPINF1	SRC	FXYD4	BIK	PLD1	SNTB1	CCNJL	PPT2-EGFL8	GPR155	CRYBB3	FKBP6	ABCC6	CEACAM16	RAB30	GLYATL1	TMEM176A	TLDC2	RPL3L
Drug477_UP	necrosulfonamide	SLC25A46	ZCCHC10	NSUN3	PDCD10	IGFBP2	GPATCH2	PUS10	TP53RK	SCUBE3	CBWD2	FAM214A	ANKRD46	SLC35C2	COA6	PCDHGB6	UTP23	MRPL35	RNF19A	ZFAND6	SYS1	TBPL1	SRP14	FAN1	MTIF3	COPS2	METTL18	RFTN2	RIOK2	CASD1	CHMP3	SNAP23	NSA2	COX17	PCDHB15	SPTSSA	TATDN1	NELFCD	CNST	TEN1	MRPS36	AP4S1	COMMD10	TAF9	CCDC159	CNIH1	NT5C	BGLAP	SRSF6
Drug478_UP	HBX-41108	TEN1	TASP1	COMMD6	RPL35A	EIF3H	ZFYVE28	SLC25A20	CLN5	PDCD10	UQCRB	RPL23	RPS7	ZNF277	IFT20	UCHL3	FIS1	RPL7	DGCR6	CRADD	GNAI1	COX7C	RPS23	RPS20	SMIM1	RMDN1	POLR3GL	NRN1	ZFAND1	HDDC3	FAM214A	MXD1	PHYKPL	RPL5	SDHAF2	PEX2	PGBD4	TRIQK	MKKS	SPRY2	RPL27A	EIF3E	TMEM175	LETMD1	RPL13	LYRM4	NT5C	RPL13A	TPT1
Drug479_UP	palmostatin B	NECAB3	CLHC1	PSTK	PPIL3	VAV2	SRSF6	ZNF19	MXD1	ZNF277	FBXL20	PCMTD2	SECISBP2	UQCC1	CELF6	MED7	ZNF782	DCAF8	RBM39	RBM5	FAM214A	MOB4	WNT2B	CLK1	CA3	TSGA10	AMY2B	FBXL6	AP006621.6	TEX12	HEMK1	RNF151	GOLGA8B	YIPF4	COA5	TRAF5	PRRT3	ULK3	CRY2	ITSN2	NAIP	LENEP	PPP1R32	FSD1L	CRELD1	GOLGA8A	HSPBAP1	MAP1LC3B	HSD17B3
Drug480_UP	JW-55	COMMD6	LTBP4	FAM156B	LIPT1	FAM156A	MAN2C1	SPHK2	ZBED5	HOXD9	TRIM13	CNPY2	C11orf65	GTF3A	DNAJC12	C2orf15	PDE3B	FLCN	ZNF717	TRIM73	ASIP	LCA5L	NFU1	UCHL3	PIANP	ZNF19	RELL2	CRYGS	DNAJC27	MSH5	CSAD	ZNF776	LYG2	CDK3	POGLUT1	SYS1	TEN1	RPL35A	WDR35	SLC27A5	CLDN15	TMED6	PGBD4	NUDT13	SLC25A41	ROBO1	TMPRSS9	NAT9	WBP1
Drug481_UP	AT-406	MYRIP	LRIG1	COX14	TPGS1	ST6GAL1	MAP2K6	PLCD1	PRKX	IMP3	UBALD1	PTRHD1	UXT	TMED6	ZSCAN5C	LYG2	FAM156B	ZNF620	SLC25A38	UBP1	GEMIN8	MAN2C1	IGFBP2	NPW	FIZ1	APOO	CNPY2	TXNL4B	TIMM17B	MSI2	ATAD2B	CHRM3	CENPV	PUS10	TCEANC	BCDIN3D	PRDX4	FAM156A	GPR34	HAS2	C2orf15	MRPL23	SS18L2	HSD17B10	GALNT18	SCML1	KCNF1	WDR83	CDYL2
Drug482_UP	salermide	CCNDBP1	RFPL2	FAM83C	ACYP2	CPO	CCDC13	FXYD4	MAN2C1	CNPY2	TRIM74	SNX25	WDR13	PET100	TMED6	TMPRSS3	GUCA1B	DLL4	CHRM3	IFT27	RCN3	PCDHA3	SAT1	PEX6	ARHGAP40	CCDC166	PCDHA2	PQBP1	RPLP1	FAM167B	RPP25L	DNAH1	P2RX5	ADAM20	IGFALS	PYGB	TIMP1	FAM229A	CDHR2	AC093323.1	RASSF6	NOP10	PEX11G	DYRK1B	LRP2BP	PRKAR1B	KRTDAP	ZRSR2	SAMD3
Drug483_UP	WZ4002	MRGBP	TPD52L2	MTG2	DPH3	ARFGAP1	KREMEN2	GDAP1	ASB1	PCBP4	CGGBP1	ATM	METTL6	PHF20L1	ZKSCAN5	TP53RK	SMOX	EGR3	CALM2	BCS1L	HAS2	ARFRP1	PHLDA1	ANXA5	SLC4A2	CHMP5	TAGLN	PTPRN2	RGS19	FIS1	PRNP	SLC12A4	EPOR	SLC4A3	PLEKHG2	APOBEC3F	SLC4A7	AK3	TECPR1	LGALS1	FBXL16	NR2F1	GRIK5	NPAS2	DYNLL1	ZGPAT	KCTD17	SH3RF3	COX7A1
Drug484_UP	ML334 diastereomer	KLHDC8B	SPEG	CHST12	FRY	ANK3	RHNO1	PLEKHA5	TTC7B	NENF	CLTCL1	TAS2R31	SH2B2	DLX4	VPS37D	TSPAN9	DNAJC18	CYP26B1	EIF1B	KLRB1	TAS2R19	BICD1	CCDC106	TMEM65	C1R	CCDC127	PPFIA4	NACAD	WDSUB1	INPP4A	KCTD7	EXOC6B	C1S	PDE4D	PHC1	PARP11	BACE1	PELI3	PLXND1	FBXO11	SEMA4F	WNT4	MSH6	YLPM1	PYGM	GTF2I	C1QL4	SPATS2	CACHD1
Drug485_UP	GSK1059615	FBXL15	LY6G5C	OAZ3	TRIB1	CDHR2	IL17C	STAMBPL1	MPC1	FBXL6	CSTA	TMEM87A	SEPHS2	EGR3	SLC37A1	EME2	CHMP4A	BCAN	ASPDH	ADAMTS15	MLANA	AKR7A3	TUBB1	NDUFB1	CASD1	UXT	CRIP3	CBWD1	SLC22A18AS	TMC7	PHF20L1	MT-ND6	PPP1R14D	LURAP1L	BCL2L15	TMA7	NPFFR1	DNAAF2	UFC1	TMEM150B	MUC12	ZNF799	TOR4A	QRFP	GALR2	NT5C	TBPL1	TATDN1	COX17
Drug486_UP	BRD-K55473186	GLOD4	NDUFB4	SAP30L	CCDC74A	PI4K2A	SDC3	HPS1	IQCK	VPS53	FAM149B1	NUTM2B	COMMD4	IFT27	LZTS2	MED31	FDXR	NEK10	TSPAN17	GTF2H5	ENDOV	ZFAND4	CNTROB	FBXO36	MCM5	WDR45B	ZNHIT3	PRKAG1	TNFSF9	KIAA0100	DNAL4	ATG4B	CYP4V2	CHURC1	DERL2	ABR	EFCAB11	DNAAF3	SH3BP2	ANAPC11	TCTN2	STARD3	SMTN	NEK11	NUDT6	TUBB4B	IFT122	ITGAE	ALDH16A1
Drug487_UP	VAF-347	ASRGL1	CCDC74A	MAP3K5	SRR	EP300	POLR2B	MSH6	YLPM1	NUP205	GLOD4	TCTN2	SNRNP200	ZNF362	NUDT1	ARID1B	LRBA	PDCL3	TMEM19	C2orf72	NIPBL	IPO9	PIP4K2B	GMNN	RBBP5	UNC119B	CMBL	CASP2	SYNJ2BP-COX16	HIPK2	C16orf71	DVL2	LCLAT1	FASTKD2	SPATS2L	DPY19L1	RBM28	POLH	EDARADD	PGF	WIPI2	RPTOR	ZNF398	KMT2D	USP32	SMC1A	ACSL3	NCAPH	FDXR
Drug488_UP	BRD-M00053801	RIN3	TAPBP	TRIM21	DHX58	TRIM47	SYCE1L	TRIM22	TRANK1	APOL1	UBA7	KIAA0100	SAMD9L	RAC2	SP110	PSORS1C1	BATF2	APOL2	CCL28	PARP10	CMPK2	IER5	AP2B1	HPS1	IRF1	SLC39A7	NRIP1	CYP4V2	ERBB2	PPARD	LRG1	THAP10	LGALS3BP	SP140L	SS18	PLXNB2	ATP9B	RINL	NEK11	PLSCR1	BCAR3	APP	PSMB10	APOL6	RNPEP	SLC15A4	PMEPA1	FAIM	ADAMTS15
Drug489_UP	thalidomide	CLDN2	ERP44	HTATIP2	ZBTB26	TMEM177	TMEM200A	COX20	EIF2A	TOMM5	VDAC1	QSOX2	BFAR	OSER1	CREB5	ARFIP2	IPO7	RNF123	EIF3M	IK	FAM111B	MAPKAP1	TMEM185B	SURF4	NEU4	ITPKC	TMEM147	MED7	C2orf49	TAF7	NRXN3	CCR6	UBE2B	IL32	TBC1D22A	CTNND1	RALB	TSG101	AREG	GOLGA7	SLU7	SHH	CLDN23	EIF3K	ANKHD1	DGKG	CIR1	NDRG4	SLC26A3
Drug490_UP	MG-132	SOX13	TRPM2	STARD8	SULT1A2	GOLGA6L4	LOXL1	TBC1D3G	BTN3A1	MYOM3	PPP1R32	MROH7-TTC4	TBC1D3B	NPM2	FAM86B1	TTLL3	SH3BP2	ERAP2	PARP10	ZFP62	IL24	ZDHHC1	ADCY4	TRIM74	IRF2	TBC1D3C	GOLGA6L9	CRYBB2	SULT1C2	ZFYVE19	TBC1D3F	TBC1D3H	ATXN2	PTRH1	FOXD4L4	ARHGEF4	ZSCAN2	HLA-DOB	CEACAM19	DNMBP	PTPRE	ZNF19	WBP2NL	DNAH1	HSPA12A	FKBP6	AP006621.6	NPIPB11	GUCA1B
Drug491_UP	belinostat	ZNF543	SERPINH1	SHROOM2	HOXA11	RASSF8	SEMA3A	VSIG10L	SH3RF1	NECAP1	PHACTR2	REEP5	CHST5	DCTD	FKBP2	ZNF468	MT1E	ACTB	CCNJL	UBASH3B	YRDC	PSPH	ZNF544	SLC25A3	ST7	TGFB1I1	USP44	TUBB2A	PPP1R14B	ACOT1	FLG	CUZD1	MAP3K8	GNAT2	MAMLD1	PPFIBP1	BTBD10	SNRPA1	CCDC107	PHF19	C12orf57	NDUFA12	DKK1	HOXA9	STRAP	HOXA10	ANKRD33B	MTRF1L	EMC10
Drug492_UP	O-6-benzylguanine	TNNT1	CHST13	SORBS1	IRAK2	ZNF165	URB1	RGS14	EFNA2	ACOT9	NAA30	NPC1	NIPA2	SIRPA	HEATR5A	GRK5	SLC22A18AS	RBKS	IZUMO1	CNIH1	INHBB	AHSA1	ARHGAP5	RAPGEF2	SRP54	MRPS6	ESYT3	ZDHHC14	PCSK5	SLC52A2	NUDT4	HCN2	EAF1	FAM177A1	MTMR10	DGAT1	BCS1L	SEZ6L2	RMDN3	PRKAR1B	KLC1	APBB2	UBE2G2	CNBD2	NLRP11	PLA2G2E	IDI2	SH2B3	PRR5
Drug493_UP	BRD-K90370028	KLF9	CSNK1G3	RBFOX2	TAF9	DAPK1	CETN3	MED9	LPP	XRCC1	MAP1S	MIA3	PPIP5K2	UBE2B	GSTO1	MRPS36	PRKCI	CPOX	SH3PXD2B	ELF2	DOC2A	TIGD7	RPS15A	CAMK1D	ASXL2	ADPRM	TNPO1	MRPS27	ANKRD50	PJA2	MAP3K13	MCCC2	MBNL1	ERP44	DMGDH	PREPL	MCOLN3	HADHA	RSPH3	SMIM15	RB1CC1	EIF2A	DDX17	NMD3	GIN1	TCF7L1	STOM	DCAF6	KLHL29
Drug494_UP	cediranib	AOC1	TRAF5	YBEY	SLC25A52	PTGES3L	KLK1	PALD1	PPIL3	ASCL2	SLC5A1	NPM2	CRB2	FBXL6	IRF2BP2	CES4A	RGS14	RASA3	ARHGEF38	YBX2	HRH1	DES	TST	ANKZF1	ZNF696	TSEN2	TRIM2	CLEC11A	TLDC2	TNNI3	EEPD1	KCTD14	NR1I2	ABLIM2	UNC5A	RPL3	CDKN1C	RAD51AP2	SLC26A6	KIF21B	BCL11B	LZTR1	PHF7	C10orf95	FIBCD1	AIFM3	HSD11B2	CYP4F2	DPEP1
Drug495_UP	BRD-K48477130	ATP6V1H	FAM111B	LMBRD1	TBCEL	SLU7	AP3M2	CLDN20	TBC1D22A	PRR5	CHD1	UBE2B	RNF6	HTATIP2	VDAC1	FAM83G	IGIP	SRSF6	TMEM43	PREPL	RPE	TTC39B	ERAP2	PLA2G4E	NEU4	ZNF277	HYAL1	INTS6	CTSL	RNF151	CAMLG	ZC3HAV1L	GAL3ST2	EEF1A1	TMEM161B	AC068831.6	ID2	RB1CC1	VPS36	PCCA	EIF2A	TTC12	NFX1	CBWD2	TPD52L2	ASS1	FITM2	TMCO6	SDR42E1
Drug496_UP	AZD1480	RAC2	RGL3	FOXD1	MTAP	APOBEC3F	AFAP1L2	ACCS	SFXN3	SPEF2	CCDC180	RHBDL2	BIK	YIPF3	APOBEC3C	SERPINF2	KNDC1	CDA	RASAL1	ORAI3	ZNF563	ZG16B	HRCT1	AMPD3	GPC1	STT3B	AFAP1L1	DOCK8	ALG1L2	LMO2	WFDC2	TCF7L1	NMNAT2	DMKN	XKR6	PCDHB11	ZNF488	WIPI1	DTX1	FOLR1	PMEPA1	SLC4A3	TGFBR3	DGKQ	ENTPD8	PLCG2	RNASE7	CLDN16	SHANK2
Drug497_UP	BRD-A05715709	FBXL6	ASCL2	CDKN1C	PPP1R14D	CHCHD10	NOS3	LRFN4	CEACAM5	SULT1A1	AXIN1	RGS14	CDX1	GTF2IRD1	CAMLG	TST	CYP4F2	SLC52A2	DPEP1	TRMT1	AOAH	CES4A	AIFM3	C10orf95	EEPD1	REM2	TMC7	RHOV	MAPK15	SLC6A7	ABHD14B	WNT2B	LRP5L	AVEN	TSEN2	PHGR1	PPIP5K1	KDM1B	HOMEZ	EPS8L3	IL22RA1	SH3PXD2A	LGALS4	OR10A4	PALD1	ST6GAL1	RCCD1	TRABD	ASPRV1
Drug498_UP	docetaxel	DCLK1	SLC37A2	ZNF707	CGB2	CCDC39	TBX20	LRRC29	ZNF385C	CGB1	HSFX1	RAPGEF4	ATOX1	TMEM86A	SEMA6A	ARSG	HOGA1	GABRA3	YPEL3	CD79B	CD226	SRSF5	PREX1	PLK2	TSPYL2	ELMOD3	LBH	PTP4A3	EMB	AGA	PRTN3	DBN1	ZNF7	ZNF821	FNDC4	ULK1	PPP1R2	MYEF2	CIRBP	N4BP3	ZNF623	GRINA	SUPT7L	TMEM121	PI15	CPE	S100B	EEFSEC	LTBP3
Drug499_UP	BRD-K99006945	GSTT2B	RNF214	FSIP1	NUP210	VPS37C	NPRL3	KIAA0232	CDK2AP2	NXF1	THAP9	CCNE1	KDELR1	FAM193A	TXNDC5	BCLAF1	CCDC51	TK2	CEP250	XKR8	RBM4B	ZNF165	TUBB	CEP135	TWSG1	ZMYND11	SAFB	HDAC3	CHURC1	ZNF689	PSMG2	PPM1G	PHLDB1	ID2	COPRS	CPSF7	PIH1D1	ACRV1	ENOSF1	ATRIP	CDC14A	SP2	SH2B3	ZNF22	FCHSD2	DNAJC9	SF3B3	KAT5	SORBS1
Drug500_UP	tivantinib	PTGES3L	PDE8B	TBX20	IL1B	MLANA	FBN1	EFNA3	WIPI1	CES2	LOXL2	OTUB2	DBN1	ARHGEF1	PREX1	PBXIP1	CREBRF	KCNJ2	FAM110C	PLCXD2	COL1A1	HDDC3	DTX1	PTX3	BOD1	NAV1	CHMP1B	CD37	SLU7	ITGA11	RASAL1	PHYKPL	CCR7	KDM3A	CIR1	KLHL24	RNF19A	EML2	CCNL1	HSFX1	FCHSD1	CCDC180	CD82	GRAP2	BNIP2	NCBP2	SLCO3A1	PPP2R2C	HGS
Drug501_UP	trametinib	GAMT	UBE4B	LMO4	IMMT	TMEM11	MOB1B	SMARCD3	RBPMS2	EMC1	ZFYVE9	ALKBH5	NFU1	LGALSL	PRPSAP2	NPM3	GINS3	CCDC43	PCOLCE	LRFN1	LONRF1	HDDC2	BCL2	SLC35G6	PAPSS1	MRPL19	KIF1B	GEMIN2	ASAP3	POLDIP3	FAM136A	PDGFC	MYH10	GPLD1	SMARCA5	CCNB3	EID2	PTCD3	COCH	G3BP2	RASGRP1	MED9	LIN52	USP22	FECH	ATPAF2	COMMD1	GOT2	GDF11
Drug502_UP	RO4929097	SMTNL2	ABCB1	NR4A1	FKBP11	GNAT2	BHLHA15	RND1	DDN	TSPAN12	HUNK	GAMT	SLC4A8	TMEM200A	MT-ND6	EEF2K	SLC18B1	PMP22	TK2	MANF	NTMT1	MFSD3	SNPH	CYC1	NXT1	SLC43A1	ITPKA	MAPRE2	CREB3L2	APOC1	FAH	RPIA	RRBP1	MGME1	EML4	CDK8	WIPF3	MTHFD2L	SLC16A10	TCEANC2	IDH3B	CDRT15	EEF1E1	NDUFAF3	MT-ND5	CDC25A	NOTUM	PHF19	ALG14
Drug503_UP	dinaciclib	HBP1	APOBEC3C	UBE2H	ORAI3	PCDHGB2	TRIM29	CREBRF	PPP1R2	TMCC1	SYT13	APOBEC3F	XKR6	PLCH2	NXN	BAIAP2	YPEL5	ZNF513	TJP1	RNF13	UBALD2	ISLR	PLCG2	KCNH8	PPP1R18	CCNL1	LMCD1	SLC4A3	ZNF720	SLC27A1	COL18A1	PCDHGB3	FCHSD1	KCNK15	PLXNB3	CHMP5	PCDHGA6	NAV2	CIR1	KRTAP4-1	C6orf15	DMTF1	GPR137B	RGS19	DNAJB2	ZBTB38	SEMA3F	GOLGA7B	FGF19
Drug504_UP	MLN2480	PHF7	PIGF	TTC39B	SGPP2	DOC2A	SLC2A13	SLC33A1	RPL3	PPARA	FAM81A	TMCC3	DNAAF2	GGA1	TAF4B	GJB2	GDPGP1	CHCHD10	RSL24D1	IL1RN	RPL29	CRYGS	SULT1A1	KDM1B	SLC1A4	RPL10A	SEPSECS	RPUSD2	TOB2	RAB40B	GAS7	TBCCD1	PNP	PPIP5K1	RPL26	SPG11	CECR2	CDPF1	EIF2B5	NUDT2	BCL11A	FBXO25	STARD5	ZNF518B	C16orf95	CBY1	PTPN13	NT5DC3	DHRS4L2
Drug505_UP	BRD-K51831558	SMIM14	SLC5A2	IL12RB2	BFSP1	GFPT1	LRRC3	TNFAIP8L1	P4HA2	NAA30	PCBD1	FAM183A	PKD1L1	FXYD4	GLRX	ASGR1	SEC23B	RRBP1	SERPINF1	SWSAP1	C19orf12	TWF2	RPH3AL	RTP3	TACR2	AMBP	RHPN2	SOX7	BRD1	SLC38A11	CPA6	MAPK8IP1	CCDC69	SLC45A2	URI1	UNC50	ZC3HAV1L	KIF12	SERPINA4	CHMP1B	ANXA13	ALG12	GLUL	SPR	ECHS1	DRD2	KCTD14	NEU4	TMEM176B
Drug506_UP	istradefylline	TMEM200A	AK1	WNT5B	SEMA6B	BRD2	NKD1	TK2	APCDD1	MPP1	DCT	MYH7B	RAB11FIP2	TBX20	SNPH	CSF1R	DPYSL3	CORO1A	TRIM52	IFITM3	KRT14	NOTUM	RABGGTA	HERPUD1	GMPR2	PCYOX1L	MGAT5	ATM	HYAL2	CTNNB1	LCOR	WFS1	FAT2	MOCS1	PTPN7	TRIM66	CHRM5	GPR155	RGS9	ZNF581	ANXA6	SLC25A52	HUNK	KRT37	BNIPL	C3orf18	BLOC1S4	MAPKAPK3	ZNRF3
Drug507_UP	MI-2	C3orf18	CTNNB1	SNPH	IGSF9B	GOLGA8J	FAM167B	IL1RN	TLL2	DOC2A	SLC30A4	MLANA	NMNAT3	ARHGEF37	EPDR1	FGD2	GABBR1	CCL26	CCDC136	SLC33A1	NEO1	GJB2	FBN1	RORA	RIMS3	SGPP2	INPP5K	WIPI1	CRYGS	ASB7	SCD5	TEAD2	GOLGA8H	NT5DC3	MCOLN3	RABGGTA	CYFIP2	ARNT2	IL17RD	HMGN4	SLC26A4	JMY	CHMP1B	MCOLN2	GOLGA6L4	GOLGA8K	DCAF4L1	KLK14	VEGFA
Drug508_UP	BRD-K42260513	CCDC85C	RNF157	SUMF1	ZNF133	SLC22A23	ZCWPW1	NDUFA11	FZD7	IGSF9	VPS13B	RNF20	RIPK4	KCTD2	RAB11FIP5	RAB24	RASL11A	ACSF2	CCDC106	ZNHIT3	PIGS	IFT20	ACSL1	NAT1	TSKU	IFFO2	CORO2A	TEF	SERINC5	BLOC1S5	RAB6B	MBTD1	TXNRD2	PLEKHG3	BECN1	THRA	FAM118A	NCOA3	MICALL1	IL17RA	TARBP1	DHX40	EPS15L1	SLC35E1	SPSB1	KCTD18	PLEKHG4	DNAJC28	TBC1D13
Drug509_UP	alvocidib	KCTD21	EEF1A2	HAPLN3	PLXNB3	ZBED2	SLC4A3	ORAI3	PFN4	SLC2A1	PPP1R2	CHMP1B	PCDHGB2	MAPK11	ISLR	SEMA3F	SYT13	HLA-DRB1	DNAJB2	COL18A1	UBE2H	MATN3	RICTOR	IER5	RGS9	KRT15	SPEF2	UBC	GADD45A	STRA6	XKR6	YPEL5	IFI27L2	B3GNT7	TGM2	PLB1	FAM214B	SLC2A4RG	SERPINF2	PPP1R18	KRT4	GSN	KCNK15	ATP8B3	KRTAP1-3	PCDHGA2	GPR1	RGS19	LGR6
Drug510_UP	CBB-1007	HIBCH	RAB4A	UQCR11	TTC39B	LYN	PLS1	PPP2R5A	NIPSNAP3A	PPARA	LBR	BDKRB1	STK40	FARP2	INSIG1	DDAH1	GPD1L	ATP6V1H	POU5F1	TMEM70	MGAT4A	ALG14	FAM162A	FAM120A	KDM4C	MTMR6	SGPP2	PACSIN2	MRPL54	KCNV1	PTBP3	SMAP1	STX12	SS18L2	SNX5	LYRM2	TFB2M	LYPLA1	UCHL5	SDHD	EEA1	MTCH2	GDPGP1	MRPL32	CRLF3	CD164	DLD	OAZ1	COA6
Drug511_UP	BRD-A86708339	BTBD8	MBTD1	MAPK7	MYH10	TMEM63B	APPBP2	HELZ	NSL1	SYCE3	LSM14A	KATNAL2	GNGT1	AGO4	PIK3C3	INTU	ANAPC10	GSK3B	ZSCAN30	FAM117A	PPWD1	ISCA2	USP22	PRKAA2	G3BP2	FAM114A1	FAM184A	RBFOX2	TVP23B	FOXO3B	SRP68	LRBA	TPBG	UBXN2B	TRAM1L1	PAFAH1B1	PPP1R1C	TLE6	ASAP3	RPA1	MSI1	TP53INP1	PPM1A	HESX1	C1orf115	HECW2	MARK1	MOB1B	PPM1K
Drug512_UP	PF-3758309	CCNJ	CMTM4	FOCAD	SLC25A52	HERPUD1	SENP8	UBALD1	CORO7	ZNF689	HYOU1	HIGD2A	RABGGTA	NUTM2E	SEC22C	LUC7L	SEC31B	EARS2	TSPAN33	SFXN2	OSGEP	ACTR1A	SRF	NDUFAF1	CCDC171	ALDH7A1	C2orf15	DNAJA3	RPUSD4	ATG4D	SRRM2	ZNF48	HERC2	LDB1	LRP3	THYN1	C10orf95	BCL7C	RAB11FIP2	CARD8	ANKRD17	XBP1	BRD2	THOC6	COQ9	RSPRY1	HELQ	ZNF629	RAPGEF2
Drug513_UP	dabrafenib	VEGFA	BCL3	PLD1	SEMA4B	CA12	TEN1	TSPAN9	NIPAL2	TIMM8B	UGT1A6	ANKRA2	H6PD	CEBPG	ACR	BEND7	SDHAF1	COX14	RPL10A	COX6B1	PSPN	ABCC3	CES2	LRP4	LNX1	GABBR1	ZNF576	NAV1	IL1B	PHYKPL	MTFP1	SGPP2	BRD3	LRP1	CYFIP2	BTNL8	FGD2	GOLGA6L9	RBCK1	HDDC3	ATP11B	STRC	DLEC1	PKDREJ	STARD5	TMCC3	PTPRO	ACE2	PPFIBP2
Drug514_UP	SZ4TA2	TTC39B	CES4A	SOD1	YBEY	VDAC3	CBWD1	MTMR10	XPNPEP1	EIF3K	LIPE	CBWD2	INPP5J	URI1	PRR5	TOB2	SC5D	CTNNB1	CPOX	STARD5	MLANA	TMEM52	WIPI1	ABHD13	RTCB	ACO2	SRPRB	TOM1	FAM162A	ESYT3	INTS8	TGS1	EFCC1	FAM3D	GOT1	EAF1	PPARA	PANK3	GAS7	GCAT	MCCC2	POLB	RPL18	KCNJ2	GAL	NEDD4L	ZNF558	DEDD2	GDPGP1
Drug515_UP	AT13387	KCNMB4	ZFP37	IGFBP2	LIMD2	TEAD2	TICAM2	EPB41L4A	ATP2B4	NR2F1	CDYL2	LEPROT	RUNDC3A	CHADL	CYP26B1	HLA-DQB1	FAM210B	JAK3	SNX10	MAPK11	CDK5R2	YPEL5	LEF1	PARP8	IL17RD	DNAJC6	NCMAP	CYP26A1	SLCO1A2	FXR2	GPX8	SMIM1	SRGAP2C	CYBRD1	MMP17	VSTM2L	PRTN3	TPBG	MOB3C	NAV1	ARHGEF40	RASSF5	LMO2	EMB	ATP8B3	TLL2	AHR	SCD5	RPL41
Drug516_UP	BCL-LZH-4	TRIB2	CTBP1	B3GAT3	GTDC1	SMURF2	GALR3	MYO5A	WNT5B	IFIT1	ASPSCR1	HRAS	HOXD9	C19orf53	SEMA6B	FJX1	RPL9	YJEFN3	ZBTB47	DENND2C	TP53	HS3ST6	ZNF776	PLIN4	MYL5	SNPH	TK2	GPRC5D	ALX3	ATXN2	NLRX1	CRYBB2	GLI2	ST7L	ULK2	TMEM67	LHPP	CD79B	GADD45B	MOV10	C4orf36	OBSCN	GUCA1B	MORN1	ARL6IP4	RHOF	ZNF76	CD83	FGFRL1
Drug517_UP	skepinone-L	PRR5L	KLK14	PCDHGA2	SERPINE2	CD82	PLA2R1	PPP2R2C	IL1B	EML2	SEMA4B	OTUB2	GPX2	PYGB	LRP10	CHMP4A	FBXL16	NPAS2	PCLO	AKR1C3	ZNF706	HDAC4	KCNH8	IFI27L2	SHF	FGF19	DUSP18	MLANA	HEY2	RUNX1	GRIN3B	ZBTB7C	LTB4R	ABLIM2	SLCO3A1	TBC1D10C	EML6	KCNJ2	GHDC	GATAD1	LURAP1L	GLCE	FAM83E	PDE9A	SERPINB8	DNAJA4	STEAP1	EFNA3	HTRA1
Drug518_UP	PF-4800567 hydrochloride	FAM50B	AMFR	BABAM1	PSMD3	ANKRD11	EPM2A	STPG1	MORN4	ARHGAP35	CDK7	FSIP1	E2F7	C6orf163	C16orf46	TTI2	OGFOD1	ANAPC16	BRD4	RPTOR	GLG1	SMNDC1	HLA-DPB1	SOCS7	CHIC2	ZCCHC4	BOD1L1	GPATCH8	NEK1	PRKD2	MTMR9	NDUFA2	ZNF839	ZC2HC1A	ERCC4	MBTPS1	PER1	TMPRSS9	FCHSD2	MRFAP1	COMMD8	N4BP2	AASDH	NUDT21	CCDC59	DDB2	GINS3	HNRNPD	TMA16
Drug519_UP	avicin D	OSGIN1	HERPUD1	ZNF559	ALOXE3	MCTS1	AK1	NPIPB4	BLOC1S4	BTN3A3	C14orf119	SH3PXD2B	UBE2I	RPL10	ZNF598	IL9R	RPP25L	APOL2	EMD	COX7B	ATF4	PTPRD	CSF1R	SMG1	CDR2	NCOA7	ITGA2	NPIPB11	NPIPB15	TIMM8A	SRRM2	ZNF280C	CD27	RSL24D1	UBALD1	NPIPB3	CA7	THOC6	SLC1A4	C1QTNF4	PRR14	HAUS7	PCK2	NSMCE1	SLC33A1	XBP1	HCCS	TMLHE	INO80
[truncated: 52 more columns]
