# Supplementary material for: MetaScreener: a robust dual-mode framework for directional prioritization of actionable signatures through multi-dataset and multi-approach integration
Source: J Transl Med. 2026 Mar 17;24:583. doi: 10.1186/s12967-026-08019-y (PMC13107662; doi:10.1186/s12967-026-08019-y)
Supplement: Supplementary file 6 — Supplementary material 6 [file 12967_2026_8019_MOESM6_ESM.xlsx]

## Sheet: FLIER_WNT
Description	DI_Resistance	DI_Sensitivity	DI_Resistance-DI_Sensitivity	Signature
linsitinib	-70.7981	79.238	-150.036	FLIER_WNT
AT13387	-65.8291	82.971	-148.8	FLIER_WNT
SNX-2112:bortezomib (250:1 mol/mol)	-71.8041	76.8643	-148.668	FLIER_WNT
dacarbazine	-64.2767	80.8266	-145.103	FLIER_WNT
ciclopirox	-62.6802	81.5766	-144.257	FLIER_WNT
ifosfamide	-61.1947	81.449	-142.644	FLIER_WNT
CAY10618	-60.1709	76.4073	-136.578	FLIER_WNT
SB-525334	-62.808	73.0126	-135.821	FLIER_WNT
AZ-3146	-50.695	83.0676	-133.763	FLIER_WNT
NSC632839	-47.6254	86.0647	-133.69	FLIER_WNT
alvocidib	-45.3695	87.8246	-133.194	FLIER_WNT
tivozanib	-63.0506	69.4284	-132.479	FLIER_WNT
STF-31	-62.3969	69.3918	-131.789	FLIER_WNT
elocalcitol	-54.0801	74.7699	-128.85	FLIER_WNT
methotrexate	-68.328	60.1737	-128.502	FLIER_WNT
OSI-930	-35.3019	92.2212	-127.523	FLIER_WNT
parthenolide	-65.1341	61.2711	-126.405	FLIER_WNT
ML029	-47.5822	77.7446	-125.327	FLIER_WNT
pazopanib	-41.4253	80.7899	-122.215	FLIER_WNT
CI-976	-53.9809	66.3984	-120.379	FLIER_WNT
PAC-1	-60.4881	59.125	-119.613	FLIER_WNT
bardoxolone methyl	-64.9535	52.5764	-117.53	FLIER_WNT
CR-1-31B	-57.2849	60.0191	-117.304	FLIER_WNT
SNX-2112	-42.7379	74.5626	-117.3	FLIER_WNT
oligomycin A	-54.2158	61.1845	-115.4	FLIER_WNT
MI-2	-40.5577	74.5919	-115.15	FLIER_WNT
BRD9647	-26.2524	88.6888	-114.941	FLIER_WNT
B02	-36.3965	78.1844	-114.581	FLIER_WNT
cyanoquinoline 11	-26.9031	87.0673	-113.97	FLIER_WNT
Compound 23 citrate	-46.4313	67.2183	-113.65	FLIER_WNT
daporinad	-33.6657	79.5496	-113.215	FLIER_WNT
erismodegib	-46.6302	66.0642	-112.694	FLIER_WNT
dinaciclib	-33.8737	78.5645	-112.438	FLIER_WNT
KW-2449	-49.5658	61.6315	-111.197	FLIER_WNT
BMS-754807	-65.7495	44.5075	-110.257	FLIER_WNT
myricetin	-37.0535	70.9061	-107.96	FLIER_WNT
BRD-M00053801	-38.1816	64.8422	-103.024	FLIER_WNT
NVP-TAE684	-43.6837	58.7955	-102.479	FLIER_WNT
betulinic acid	-42.7501	59.7013	-102.451	FLIER_WNT
tandutinib	-53.2862	48.7532	-102.039	FLIER_WNT
nintedanib	-57.4154	43.9144	-101.33	FLIER_WNT
R428	-38.6371	62.163	-100.8	FLIER_WNT
SCH-529074	-23.515	76.3459	-99.8608	FLIER_WNT
gossypol	-38.6529	60.3782	-99.0311	FLIER_WNT
docetaxel	-39.2755	59.3384	-98.6139	FLIER_WNT
BRD-K79669418	-39.2049	58.9857	-98.1906	FLIER_WNT
BRD-K99584050	-25.1082	72.9775	-98.0857	FLIER_WNT
BRD-K41597374	-21.0531	76.8613	-97.9144	FLIER_WNT
isonicotinohydroxamic acid	-54.5073	42.1164	-96.6237	FLIER_WNT
AZD1480	-30.931	65.5553	-96.4863	FLIER_WNT
BRD9876	-40.7915	53.8826	-94.6741	FLIER_WNT
GSK-3 inhibitor IX	-55.8039	37.82	-93.6239	FLIER_WNT
marinopyrrole A	-16.7233	76.5922	-93.3155	FLIER_WNT
triptolide	-34.9747	57.8827	-92.8574	FLIER_WNT
tivantinib	-29.2926	63.4631	-92.7558	FLIER_WNT
BRD6340	-23.4488	68.5109	-91.9597	FLIER_WNT
BRD-K80183349	-27.483	63.3257	-90.8088	FLIER_WNT
BRD-K09344309	-60.4308	30.2431	-90.674	FLIER_WNT
SR-II-138A	-16.392	74.0567	-90.4487	FLIER_WNT
BRD-K34099515	-5.06182	84.0435	-89.1053	FLIER_WNT
GW-405833	-57.2469	30.9718	-88.2187	FLIER_WNT
navitoclax:gemcitabine (1:1 mol/mol)	-39.3944	48.698	-88.0925	FLIER_WNT
CHM-1	-26.0342	62.0535	-88.0877	FLIER_WNT
regorafenib	-34.1422	53.4503	-87.5924	FLIER_WNT
lomeguatrib	-12.3778	75.1707	-87.5485	FLIER_WNT
fluorouracil	-43.9815	42.5902	-86.5718	FLIER_WNT
ML083	-12.6905	73.3394	-86.0299	FLIER_WNT
selumetinib:GDC-0941 (4:1 mol/mol)	-45.9191	39.8541	-85.7732	FLIER_WNT
bortezomib	-22.044	63.3511	-85.3951	FLIER_WNT
tanespimycin:gemcitabine (1:1 mol/mol)	-46.0915	39.3031	-85.3946	FLIER_WNT
CID-5951923	-16.079	68.8004	-84.8794	FLIER_WNT
IU1	-11.6776	72.9181	-84.5958	FLIER_WNT
Ko-143	-50.2399	34.2477	-84.4876	FLIER_WNT
neuronal differentiation inducer III	-29.5801	53.848	-83.4281	FLIER_WNT
selumetinib:piperlongumine (8:1 mol/mol)	-50.5362	32.8616	-83.3977	FLIER_WNT
indisulam	-32.5611	50.8247	-83.3857	FLIER_WNT
BRD4132	-50.1636	32.2519	-82.4154	FLIER_WNT
AZD4547	-49.7044	30.9007	-80.605	FLIER_WNT
cytarabine hydrochloride	-34.4665	45.887	-80.3535	FLIER_WNT
dexamethasone	5.85031	86.0132	-80.1629	FLIER_WNT
BRD-K16130065	-6.33489	73.4379	-79.7728	FLIER_WNT
BMS-536924	-34.1652	45.1058	-79.2711	FLIER_WNT
BRD-K03536150	-11.0733	66.5764	-77.6497	FLIER_WNT
MG-132	-22.0695	55.3259	-77.3954	FLIER_WNT
SU11274	-20.2106	56.6919	-76.9025	FLIER_WNT
COL-3	-32.0861	44.4872	-76.5733	FLIER_WNT
hyperforin	-14.1842	62.3023	-76.4864	FLIER_WNT
TPCA-1	-33.8262	41.5923	-75.4185	FLIER_WNT
tanespimycin:bortezomib (250:1 mol/mol)	-42.362	32.1308	-74.4927	FLIER_WNT
selumetinib:MK-2206 (8:1 mol/mol)	-39.7436	34.6294	-74.373	FLIER_WNT
spautin-1	-1.92045	72.4126	-74.3331	FLIER_WNT
omacetaxine mepesuccinate	-7.25118	66.8491	-74.1003	FLIER_WNT
salermide:PLX-4032 (12:1 mol/mol)	-9.0289	64.5662	-73.5951	FLIER_WNT
MK-1775	-9.83697	62.6738	-72.5108	FLIER_WNT
obatoclax	-7.75905	63.4758	-71.2348	FLIER_WNT
BRD-K33199242	-8.58974	61.8046	-70.3943	FLIER_WNT
BRD-A86708339	-24.7215	45.6666	-70.388	FLIER_WNT
BRD-K97651142	-1.63456	68.4594	-70.094	FLIER_WNT
skepinone-L	-3.70128	66.0669	-69.7682	FLIER_WNT
BRD-K88742110	-31.0771	38.5946	-69.6717	FLIER_WNT
GMX-1778	-21.392	47.8699	-69.2618	FLIER_WNT
fluvastatin	5.05075	73.7071	-68.6564	FLIER_WNT
NVP-231	-30.8332	37.3348	-68.1681	FLIER_WNT
tipifarnib-P1	-14.38	53.6042	-67.9842	FLIER_WNT
brivanib	-14.9231	52.078	-67.0011	FLIER_WNT
ouabain	-18.3667	48.2661	-66.6328	FLIER_WNT
abiraterone	-23.3952	42.9738	-66.3689	FLIER_WNT
chlorambucil	10.4927	75.8262	-65.3335	FLIER_WNT
methylstat	8.13731	73.4411	-65.3038	FLIER_WNT
KHS101	-24.7915	40.1863	-64.9779	FLIER_WNT
DBeQ	0.368285	64.5603	-64.192	FLIER_WNT
GANT-61	-14.8507	48.3804	-63.231	FLIER_WNT
saracatinib	-42.7647	19.4432	-62.2079	FLIER_WNT
SB-743921	-40.1454	21.6517	-61.797	FLIER_WNT
AA-COCF3	-1.64461	59.8548	-61.4994	FLIER_WNT
mitomycin	-34.6533	26.803	-61.4563	FLIER_WNT
PF-573228	-17.1968	43.0783	-60.2751	FLIER_WNT
NVP-BEZ235	-7.88486	52.103	-59.9879	FLIER_WNT
FQI-2	-4.98882	54.9475	-59.9363	FLIER_WNT
zebularine	-32.9803	26.582	-59.5622	FLIER_WNT
WZ8040	-21.4005	37.9196	-59.3201	FLIER_WNT
BMS-195614	-28.236	31.0537	-59.2897	FLIER_WNT
sorafenib	-3.94931	55.2779	-59.2272	FLIER_WNT
AC55649	2.09163	61.0914	-58.9997	FLIER_WNT
3-Cl-AHPC	-11.6712	46.9534	-58.6247	FLIER_WNT
gefitinib	-41.2878	17.1708	-58.4586	FLIER_WNT
BRD-K03911514	-16.8315	41.4811	-58.3126	FLIER_WNT
GSK461364	-32.2459	24.6105	-56.8564	FLIER_WNT
docetaxel:tanespimycin (2:1 mol/mol)	-25.3672	31.3006	-56.6678	FLIER_WNT
fingolimod	-15.9173	40.3644	-56.2817	FLIER_WNT
TW-37	-21.4162	34.7445	-56.1607	FLIER_WNT
linifanib	-23.77	31.3739	-55.1439	FLIER_WNT
cerulenin	-1.5663	52.6778	-54.2441	FLIER_WNT
LE-135	3.70723	57.9412	-54.2339	FLIER_WNT
BRD-K35604418	10.6999	64.8347	-54.1348	FLIER_WNT
selumetinib:PLX-4032 (8:1 mol/mol)	-26.4965	26.8312	-53.3277	FLIER_WNT
temozolomide	-13.9119	38.791	-52.703	FLIER_WNT
KX2-391	-37.1969	14.6944	-51.8913	FLIER_WNT
afatinib	-38.8644	12.5832	-51.4475	FLIER_WNT
JQ-1:navitoclax (2:1 mol/mol)	0.520879	51.9457	-51.4248	FLIER_WNT
ML334 diastereomer	-32.6268	18.7318	-51.3585	FLIER_WNT
CAY10594	-11.0112	39.9483	-50.9594	FLIER_WNT
etoposide	-15.8258	34.9775	-50.8033	FLIER_WNT
GSK2636771	0.0909912	50.7117	-50.6207	FLIER_WNT
tacrolimus	2.88792	53.5063	-50.6184	FLIER_WNT
triazolothiadiazine	-20.6874	29.752	-50.4395	FLIER_WNT
silmitasertib	-22.6865	27.3708	-50.0573	FLIER_WNT
selumetinib:decitabine (4:1 mol/mol)	-17.3386	32.6464	-49.9851	FLIER_WNT
BYL-719	-8.53738	40.6061	-49.1434	FLIER_WNT
cyclophosphamide	-5.61371	41.8253	-47.439	FLIER_WNT
selumetinib:vorinostat (8:1 mol/mol)	-20.5488	26.8007	-47.3495	FLIER_WNT
topotecan	-28.9286	17.6074	-46.5359	FLIER_WNT
EX-527	-15.9239	30.4874	-46.4114	FLIER_WNT
ruxolitinib	-19.205	25.3861	-44.5911	FLIER_WNT
16-beta-bromoandrosterone	15.178	58.8813	-43.7033	FLIER_WNT
BRD8958	-15.8774	27.3807	-43.2581	FLIER_WNT
BCL-LZH-4	-16.6844	26.4814	-43.1658	FLIER_WNT
carboplatin	4.46274	47.3676	-42.9049	FLIER_WNT
selumetinib:navitoclax (8:1 mol/mol)	-14.494	28.3745	-42.8685	FLIER_WNT
BIBR-1532	-18.8134	23.7867	-42.6001	FLIER_WNT
BRD-K51831558	10.7063	53.0989	-42.3926	FLIER_WNT
oxaliplatin	-33.8566	8.48718	-42.3438	FLIER_WNT
foretinib	-7.56094	34.2436	-41.8046	FLIER_WNT
CHIR-99021	-0.057714	41.3013	-41.359	FLIER_WNT
fulvestrant	-28.5839	12.7191	-41.303	FLIER_WNT
lapatinib	-16.9164	24.3727	-41.2891	FLIER_WNT
Platin	-2.91662	38.2892	-41.2058	FLIER_WNT
brefeldin A	-20.518	20.5074	-41.0254	FLIER_WNT
navitoclax:pluripotin (1:1 mol/mol)	-13.5549	26.6872	-40.2421	FLIER_WNT
AM-580	-3.15017	36.9402	-40.0903	FLIER_WNT
canertinib	-25.8495	13.7878	-39.6373	FLIER_WNT
azacitidine	-7.76914	31.2164	-38.9855	FLIER_WNT
BRD-K02251932	10.9739	49.1077	-38.1339	FLIER_WNT
procarbazine	-10.8907	26.8886	-37.7793	FLIER_WNT
BIX-01294	-21.6829	15.4863	-37.1692	FLIER_WNT
selumetinib	-14.0716	22.9625	-37.0341	FLIER_WNT
OSI-027	3.98632	40.3026	-36.3163	FLIER_WNT
BRD-K90370028	7.41423	43.3277	-35.9135	FLIER_WNT
teniposide	7.08105	42.5344	-35.4533	FLIER_WNT
bendamustine	-20.7324	14.6813	-35.4137	FLIER_WNT
PD318088	-8.17443	27.0285	-35.203	FLIER_WNT
purmorphamine	-0.835011	33.7713	-34.6063	FLIER_WNT
compound 1B	-14.6207	19.9577	-34.5784	FLIER_WNT
ML239	4.44161	38.7741	-34.3325	FLIER_WNT
narciclasine	-17.4444	16.8589	-34.3033	FLIER_WNT
trifluoperazine	-25.0243	8.8663	-33.8906	FLIER_WNT
CAY10576	-8.37396	25.0967	-33.4707	FLIER_WNT
A-804598	-0.615375	32.568	-33.1834	FLIER_WNT
BRD-A02303741:carboplatin (1:1 mol/mol)	2.38985	35.2122	-32.8224	FLIER_WNT
AZD7545	3.15932	35.9738	-32.8145	FLIER_WNT
ibrutinib	-23.6896	8.73908	-32.4287	FLIER_WNT
N9-isopropylolomoucine	-4.0117	28.0757	-32.0874	FLIER_WNT
SB-431542	-14.9574	16.2482	-31.2056	FLIER_WNT
salermide	3.66018	34.364	-30.7038	FLIER_WNT
KU-60019	6.08195	35.7597	-29.6778	FLIER_WNT
BRD-K17060750	-15.0529	14.4559	-29.5087	FLIER_WNT
masitinib	-2.69925	26.7412	-29.4404	FLIER_WNT
isoevodiamine	-10.5568	18.5449	-29.1017	FLIER_WNT
PX-12	-6.86665	21.7981	-28.6647	FLIER_WNT
SID 26681509	11.8254	40.3918	-28.5663	FLIER_WNT
valdecoxib	5.28707	33.6217	-28.3346	FLIER_WNT
necrostatin-7	-4.37673	23.7955	-28.1723	FLIER_WNT
Ki8751	2.19466	30.3379	-28.1432	FLIER_WNT
nelarabine	2.42147	30.5475	-28.126	FLIER_WNT
austocystin D	-18.8547	8.69531	-27.55	FLIER_WNT
prochlorperazine	-13.3499	14.1046	-27.4545	FLIER_WNT
PRL-3 inhibitor I	-10.5513	16.6313	-27.1826	FLIER_WNT
BRD-K24690302	-14.9278	10.9604	-25.8883	FLIER_WNT
LY-2183240	-9.68679	15.9656	-25.6524	FLIER_WNT
MLN2238	6.41043	31.6777	-25.2673	FLIER_WNT
trametinib	-0.0529725	24.9193	-24.9722	FLIER_WNT
ML311	-2.73549	22.0216	-24.7571	FLIER_WNT
AGK-2	-8.17028	16.3997	-24.57	FLIER_WNT
SN-38	16.0232	40.1856	-24.1624	FLIER_WNT
ETP-46464	3.52367	25.992	-22.4683	FLIER_WNT
BRD-A71883111	-4.65046	17.8054	-22.4559	FLIER_WNT
PYR-41	-15.9453	6.40199	-22.3473	FLIER_WNT
JQ-1:UNC0638 (2:1 mol/mol)	-7.05958	14.7993	-21.8589	FLIER_WNT
cabozantinib	1.58507	22.9408	-21.3557	FLIER_WNT
sunitinib	-1.04476	19.9641	-21.0089	FLIER_WNT
tacedinaline	-1.59959	19.1007	-20.7003	FLIER_WNT
selumetinib:tretinoin (2:1 mol/mol)	5.92786	26.4469	-20.519	FLIER_WNT
sitagliptin	-9.05631	11.2347	-20.291	FLIER_WNT
ciclosporin	-23.4872	-3.2983	-20.1889	FLIER_WNT
L-685458	-18.6528	1.25268	-19.9054	FLIER_WNT
sotrastaurin	-17.135	2.55333	-19.6883	FLIER_WNT
KPT185	20.4911	40.0075	-19.5163	FLIER_WNT
BRD-K37390332	-2.85834	16.0001	-18.8584	FLIER_WNT
pevonedistat	26.8791	44.8652	-17.9861	FLIER_WNT
leptomycin B	-2.25497	15.6516	-17.9066	FLIER_WNT
HC-067047	-14.1144	3.67164	-17.7861	FLIER_WNT
MST-312	3.98854	21.5822	-17.5936	FLIER_WNT
pifithrin-mu	9.16506	26.6505	-17.4854	FLIER_WNT
YK 4-279	13.0172	29.132	-16.1148	FLIER_WNT
ceranib-2	-4.06364	11.1731	-15.2367	FLIER_WNT
crizotinib	-1.49385	13.6315	-15.1253	FLIER_WNT
PF-543	-5.74891	9.35335	-15.1023	FLIER_WNT
BRD-K42260513	-11.3587	3.22853	-14.5872	FLIER_WNT
pandacostat	-1.65369	12.8555	-14.5092	FLIER_WNT
HLI 373	-5.33903	8.89081	-14.2298	FLIER_WNT
selumetinib:BRD-A02303741 (4:1 mol/mol)	0.536605	14.6509	-14.1143	FLIER_WNT
BRD-K27188169	20.8477	34.5258	-13.6781	FLIER_WNT
UNC0638	-6.15513	7.38984	-13.545	FLIER_WNT
tanespimycin	1.54728	14.9028	-13.3555	FLIER_WNT
MI-1	15.6787	28.4153	-12.7366	FLIER_WNT
selumetinib:UNC0638 (4:1 mol/mol)	-5.42236	7.21636	-12.6387	FLIER_WNT
pluripotin	14.1689	26.4338	-12.2648	FLIER_WNT
vincristine	-8.62405	3.52364	-12.1477	FLIER_WNT
BI-2536	-8.05022	3.75242	-11.8026	FLIER_WNT
BRD-K04800985	9.93763	21.6967	-11.7591	FLIER_WNT
PIK-93	-0.234124	11.5046	-11.7387	FLIER_WNT
nutlin-3	7.77626	19.4577	-11.6815	FLIER_WNT
KU 0060648	-8.77821	2.78044	-11.5587	FLIER_WNT
BRD-K34485477	8.5299	19.9311	-11.4012	FLIER_WNT
belinostat	-4.6695	6.65265	-11.3221	FLIER_WNT
MLN2480	11.2327	22.5	-11.2673	FLIER_WNT
CD-437	14.4384	25.6198	-11.1814	FLIER_WNT
rigosertib	1.36489	12.1467	-10.7818	FLIER_WNT
parbendazole	3.76	14.5171	-10.7571	FLIER_WNT
JQ-1:vorinostat (2:1 mol/mol)	3.93765	13.569	-9.63136	FLIER_WNT
XL765	11.9031	21.3485	-9.44544	FLIER_WNT
SJ-172550	-4.1239	5.26037	-9.38427	FLIER_WNT
phloretin	7.03115	15.4262	-8.39503	FLIER_WNT
necrosulfonamide	23.4136	31.1878	-7.77423	FLIER_WNT
RITA	6.26884	13.2141	-6.94529	FLIER_WNT
sirolimus:bortezomib (250:1 mol/mol)	-3.38578	2.7216	-6.10738	FLIER_WNT
pyrazolanthrone	-2.05188	3.84058	-5.89245	FLIER_WNT
istradefylline	-4.83983	1.02115	-5.86098	FLIER_WNT
importazole	14.2651	20.0344	-5.7693	FLIER_WNT
axitinib	-5.78719	-0.151075	-5.63611	FLIER_WNT
BRD-K55473186	14.4247	19.9671	-5.54243	FLIER_WNT
BRD-K14844214	-0.362455	5.06827	-5.43073	FLIER_WNT
NPC-26	-2.45116	2.55615	-5.0073	FLIER_WNT
SCH-79797	-3.29835	1.67173	-4.97008	FLIER_WNT
gemcitabine	5.94827	10.913	-4.96474	FLIER_WNT
crizotinib:PLX-4032 (2:1 mol/mol)	0.048579	4.99027	-4.94169	FLIER_WNT
PF-184	0.394381	4.89121	-4.49683	FLIER_WNT
selumetinib:JQ-1 (4:1 mol/mol)	8.4183	12.3653	-3.94695	FLIER_WNT
CD-1530	-6.46256	-2.55902	-3.90354	FLIER_WNT
VAF-347	38.3104	42.1882	-3.87777	FLIER_WNT
pitstop2	18.7861	21.7554	-2.9693	FLIER_WNT
dabrafenib	7.7705	10.1808	-2.41026	FLIER_WNT
barasertib	7.48654	9.07377	-1.58724	FLIER_WNT
BRD1835	9.86597	11.3133	-1.44731	FLIER_WNT
BRD-K27188169:navitoclax (2:1 mol/mol)	8.43798	9.7903	-1.35231	FLIER_WNT
WZ4002	-1.48668	-0.274423	-1.21226	FLIER_WNT
alisertib	-2.3006	-1.21357	-1.08703	FLIER_WNT
NVP-BSK805	-1.12527	-2.10127	0.976008	FLIER_WNT
AZD8055	7.66099	6.2111	1.44989	FLIER_WNT
entinostat	8.10297	6.65201	1.45097	FLIER_WNT
imatinib	-4.22143	-5.70743	1.486	FLIER_WNT
BRD-K63431240	0.0815305	-1.72521	1.80674	FLIER_WNT
nakiterpiosin	-0.583172	-2.69767	2.1145	FLIER_WNT
KU-55933	27.5414	24.4182	3.12326	FLIER_WNT
HBX-41108	27.7128	24.2949	3.41794	FLIER_WNT
CIL55A	20.6684	16.4778	4.19056	FLIER_WNT
BRD-K64610608	2.01182	-2.62822	4.64004	FLIER_WNT
ISOX:bortezomib (250:1 mol/mol)	31.1173	26.247	4.8703	FLIER_WNT
YL54	-1.55638	-7.32004	5.76366	FLIER_WNT
niclosamide	10.3005	4.43347	5.86702	FLIER_WNT
PD 153035	5.21328	-0.711728	5.92501	FLIER_WNT
BRD-K58730230	5.41496	-1.08404	6.49899	FLIER_WNT
GDC-0941	3.09261	-3.92383	7.01643	FLIER_WNT
LBH-589	29.5603	22.2612	7.29916	FLIER_WNT
KU-0063794	14.3427	6.94278	7.39989	FLIER_WNT
bosutinib	1.5136	-7.4819	8.9955	FLIER_WNT
SMER-3	9.91608	0.827271	9.08881	FLIER_WNT
Ch-55	28.0182	18.8044	9.21384	FLIER_WNT
ML031	3.96194	-5.26396	9.2259	FLIER_WNT
vorapaxar	-2.8392	-12.1601	9.32086	FLIER_WNT
NSC95397	7.36921	-3.12338	10.4926	FLIER_WNT
curcumin	16.8306	6.33022	10.5004	FLIER_WNT
carboplatin:UNC0638 (2:1 mol/mol)	-4.38605	-15.3994	11.0133	FLIER_WNT
palmostatin B	9.7563	-1.41081	11.1671	FLIER_WNT
lenvatinib	11.4701	0.219774	11.2503	FLIER_WNT
BRD-K16147474	16.0112	4.47116	11.5401	FLIER_WNT
TGX-221	19.0355	7.45787	11.5776	FLIER_WNT
quizartinib	2.27992	-9.40234	11.6823	FLIER_WNT
BRD-K51490254	35.8599	23.9511	11.9088	FLIER_WNT
serdemetan:SCH-529074 (1:1 mol/mol)	19.1231	7.07872	12.0443	FLIER_WNT
JQ-1:MK-0752 (1:1 mol/mol)	7.04177	-5.05892	12.1007	FLIER_WNT
StemRegenin 1	11.9495	-0.554785	12.5043	FLIER_WNT
neratinib	10.4502	-2.16429	12.6145	FLIER_WNT
GSK4112	27.5173	14.6895	12.8279	FLIER_WNT
momelotinib	19.4325	6.58169	12.8508	FLIER_WNT
cucurbitacin I	9.35261	-4.08503	13.4376	FLIER_WNT
BIRB-796	23.2151	9.07568	14.1394	FLIER_WNT
sildenafil	12.1185	-2.41329	14.5318	FLIER_WNT
SGX-523	10.4432	-4.11976	14.563	FLIER_WNT
JW-480	10.3577	-4.57821	14.9359	FLIER_WNT
BRD-K52037352	21.0835	5.50366	15.5798	FLIER_WNT
ML203	10.3461	-5.41054	15.7566	FLIER_WNT
BRD-K45681478	23.9552	7.93852	16.0167	FLIER_WNT
erlotinib:PLX-4032 (2:1 mol/mol)	1.91248	-15.3381	17.2506	FLIER_WNT
BRD-K85133207	9.49868	-8.25925	17.7579	FLIER_WNT
BRD-K71781559	9.2278	-8.60023	17.828	FLIER_WNT
WP1130	7.52548	-10.4778	18.0033	FLIER_WNT
lovastatin	7.55534	-11.468	19.0234	FLIER_WNT
GSK525762A	27.0733	7.73368	19.3396	FLIER_WNT
SRT-1720	15.2611	-4.46313	19.7242	FLIER_WNT
SB-225002	11.8803	-8.06949	19.9498	FLIER_WNT
decitabine	19.0973	-1.72014	20.8174	FLIER_WNT
olaparib	11.6288	-9.37779	21.0066	FLIER_WNT
PF-4800567 hydrochloride	24.2078	3.01937	21.1884	FLIER_WNT
CIL70	20.0047	-1.32314	21.3278	FLIER_WNT
AT7867	14.1592	-7.1831	21.3423	FLIER_WNT
tipifarnib-P2	17.2314	-4.4531	21.6845	FLIER_WNT
GDC-0879	9.67423	-12.2022	21.8764	FLIER_WNT
BMS-270394	23.4413	1.49847	21.9429	FLIER_WNT
O-6-benzylguanine	10.3794	-12.1608	22.5402	FLIER_WNT
AZD7762	34.0749	11.1281	22.9468	FLIER_WNT
serdemetan	18.5021	-4.52686	23.029	FLIER_WNT
LRRK2-IN-1	24.5975	1.27576	23.3217	FLIER_WNT
vandetanib	24.9386	1.44619	23.4924	FLIER_WNT
Mdivi-1	23.0482	-0.459433	23.5076	FLIER_WNT
GSK1059615	16.6741	-6.99961	23.6737	FLIER_WNT
BRD-K11533227	3.65882	-20.612	24.2708	FLIER_WNT
tamoxifen	22.3891	-2.20661	24.5957	FLIER_WNT
BRD-K96431673	13.893	-10.9767	24.8697	FLIER_WNT
GW-843682X	6.30692	-18.6238	24.9307	FLIER_WNT
tosedostat	34.506	9.56511	24.9409	FLIER_WNT
ZSTK474	16.4848	-8.98835	25.4732	FLIER_WNT
TG-100-115	11.4607	-14.5341	25.9948	FLIER_WNT
FQI-1	23.9784	-2.07163	26.05	FLIER_WNT
decitabine:navitoclax (2:1 mol/mol)	43.1427	16.7533	26.3894	FLIER_WNT
tretinoin	28.8783	2.47328	26.405	FLIER_WNT
BRD-K02492147	34.3877	7.90654	26.4811	FLIER_WNT
navitoclax:MST-312 (1:1 mol/mol)	5.27416	-21.3481	26.6222	FLIER_WNT
BRD-K27986637	34.0522	6.60734	27.4449	FLIER_WNT
BRD-K84807411	27.8443	0.232325	27.612	FLIER_WNT
tamatinib	22.7562	-5.23867	27.9949	FLIER_WNT
sirolimus	15.7479	-12.7095	28.4573	FLIER_WNT
BRD-K29086754	39.7133	11.0761	28.6372	FLIER_WNT
BRD-K29313308	22.0406	-6.59899	28.6396	FLIER_WNT
NVP-ADW742	27.8878	-1.17798	29.0658	FLIER_WNT
PI-103	6.6944	-22.4194	29.1138	FLIER_WNT
staurosporine	41.1311	10.2227	30.9084	FLIER_WNT
ML320	21.5007	-10.2996	31.8002	FLIER_WNT
BRD-K70511574	27.0424	-4.83571	31.8782	FLIER_WNT
PDMP	18.7761	-14.0489	32.825	FLIER_WNT
FGIN-1-27	26.3843	-6.75367	33.138	FLIER_WNT
etomoxir	15.6802	-18.2125	33.8927	FLIER_WNT
TG-101348	21.1522	-13.2186	34.3708	FLIER_WNT
PRIMA-1	-0.609397	-35.6427	35.0333	FLIER_WNT
PLX-4720	15.124	-20.9403	36.0644	FLIER_WNT
BMS-345541	32.2439	-4.27482	36.5187	FLIER_WNT
simvastatin	35.7664	-0.920537	36.687	FLIER_WNT
vorinostat	16.6663	-20.4061	37.0724	FLIER_WNT
VU0155056	15.1093	-22.3165	37.4259	FLIER_WNT
1S,3R-RSL-3	16.9902	-20.506	37.4962	FLIER_WNT
CIL41	22.3707	-15.3088	37.6794	FLIER_WNT
NSC 74859	22.3995	-15.4242	37.8236	FLIER_WNT
BRD-K34222889	30.7525	-7.36131	38.1138	FLIER_WNT
PF-750	40.8229	2.60458	38.2183	FLIER_WNT
avicin D	35.8369	-2.97121	38.8082	FLIER_WNT
erlotinib	23.0465	-15.865	38.9115	FLIER_WNT
navitoclax:PLX-4032 (1:1 mol/mol)	26.343	-13.2793	39.6223	FLIER_WNT
RG-108	29.5436	-10.216	39.7596	FLIER_WNT
BRD-K71935468	24.1909	-15.9688	40.1597	FLIER_WNT
BRD8899	43.256	2.52982	40.7261	FLIER_WNT
BRD-K09587429	37.0986	-3.71388	40.8125	FLIER_WNT
BRD-K13999467	32.0886	-9.36774	41.4563	FLIER_WNT
necrostatin-1	33.4411	-8.30319	41.7443	FLIER_WNT
ABT-199	28.9395	-13.2882	42.2276	FLIER_WNT
BRD-K61166597	17.7292	-24.5951	42.3243	FLIER_WNT
MGCD-265	28.3148	-14.0323	42.3471	FLIER_WNT
dasatinib	24.4187	-18.7914	43.2102	FLIER_WNT
clofarabine	42.0056	-1.34223	43.3478	FLIER_WNT
piperlongumine:MST-312 (1:1 mol/mol)	32.0108	-11.3468	43.3576	FLIER_WNT
alisertib:navitoclax (2:1 mol/mol)	41.6293	-1.84873	43.478	FLIER_WNT
RAF265	38.0333	-5.52491	43.5582	FLIER_WNT
carboplatin:etoposide (40:17 mol/mol)	41.5824	-2.09686	43.6792	FLIER_WNT
C6-ceramide	34.7625	-9.06842	43.831	FLIER_WNT
bleomycin A2	30.5785	-14.3737	44.9522	FLIER_WNT
AZD6482	27.4237	-17.6787	45.1024	FLIER_WNT
cytochalasin B	22.1394	-23.0225	45.1619	FLIER_WNT
Repligen 136	49.1855	3.11279	46.0728	FLIER_WNT
BRD-K94991378	38.1886	-8.14592	46.3345	FLIER_WNT
I-BET151	29.827	-16.6386	46.4656	FLIER_WNT
BRD-K19103580	42.235	-4.86688	47.1019	FLIER_WNT
cediranib	41.5828	-6.02358	47.6064	FLIER_WNT
ML258	24.679	-23.7758	48.4548	FLIER_WNT
veliparib	45.4513	-3.73111	49.1824	FLIER_WNT
doxorubicin:navitoclax (2:1 mol/mol)	49.5524	-0.218193	49.7706	FLIER_WNT
vorinostat:navitoclax (4:1 mol/mol)	6.84389	-43.4929	50.3368	FLIER_WNT
BRD-K20514654	47.109	-3.28931	50.3983	FLIER_WNT
MK-0752	45.0375	-7.63772	52.6752	FLIER_WNT
bexarotene	31.12	-22.5555	53.6755	FLIER_WNT
apicidin	25.7654	-28.0939	53.8593	FLIER_WNT
PL-DI	39.7688	-15.3104	55.0791	FLIER_WNT
UNC0321	57.8162	2.42953	55.3867	FLIER_WNT
BRD-K66532283	34.964	-22.2039	57.168	FLIER_WNT
BRD-K92856060	31.8959	-25.4217	57.3177	FLIER_WNT
SZ4TA2	53.302	-4.10855	57.4105	FLIER_WNT
navitoclax	33.6171	-23.934	57.5511	FLIER_WNT
decitabine:carboplatin (1:1 mol/mol)	56.9188	-0.675043	57.5938	FLIER_WNT
paclitaxel	50.2128	-7.71097	57.9237	FLIER_WNT
BRD-K55116708	34.53	-24.8589	59.389	FLIER_WNT
JW-55	36.8933	-23.3902	60.2835	FLIER_WNT
JQ-1	42.1368	-18.3154	60.4521	FLIER_WNT
ML210	38.4843	-22.3196	60.8038	FLIER_WNT
fumonisin B1	42.4832	-18.4791	60.9623	FLIER_WNT
BRD-A02303741	12.1121	-49.2973	61.4094	FLIER_WNT
BRD-K66453893	37.422	-24.5996	62.0216	FLIER_WNT
piperlongumine	44.4832	-18.3365	62.8197	FLIER_WNT
ML162	14.6861	-48.9804	63.6665	FLIER_WNT
pifithrin-alpha	25.1992	-38.6321	63.8312	FLIER_WNT
PHA-793887	57.2669	-7.76717	65.0341	FLIER_WNT
UNC0638:navitoclax (1:1 mol/mol)	24.9799	-40.2956	65.2755	FLIER_WNT
SR1001	51.489	-14.0785	65.5675	FLIER_WNT
ML050	38.1693	-28.6754	66.8447	FLIER_WNT
erastin	27.8883	-40.017	67.9053	FLIER_WNT
tigecycline	40.966	-27.9039	68.8698	FLIER_WNT
navitoclax:sorafenib (1:1 mol/mol)	37.1796	-32.6875	69.8671	FLIER_WNT
Compound 1541A	42.9608	-27.314	70.2748	FLIER_WNT
PF-3758309	63.9311	-6.6562	70.5873	FLIER_WNT
manumycin A	30.0946	-41.6033	71.6979	FLIER_WNT
CAL-101	35.8625	-37.503	73.3655	FLIER_WNT
BRD1812	39.9904	-34.044	74.0344	FLIER_WNT
avrainvillamide	48.8877	-25.2469	74.1346	FLIER_WNT
BRD-A05715709	55.5447	-18.6075	74.1523	FLIER_WNT
CIL56	38.3019	-36.4074	74.7093	FLIER_WNT
SNS-032	43.0921	-32.48	75.572	FLIER_WNT
VER-155008	46.5958	-29.0888	75.6845	FLIER_WNT
BRD-K48477130	37.7459	-38.0353	75.7812	FLIER_WNT
NSC48300	49.2459	-26.8277	76.0736	FLIER_WNT
BRD-K99006945	65.5453	-10.9076	76.4529	FLIER_WNT
SKI-II	40.5694	-37.0533	77.6227	FLIER_WNT
RO4929097	52.8428	-25.6213	78.4641	FLIER_WNT
PLX-4032	46.2513	-32.6213	78.8726	FLIER_WNT
doxorubicin	73.1678	-8.10697	81.2748	FLIER_WNT
CCT036477	37.9499	-43.3457	81.2957	FLIER_WNT
itraconazole	62.0878	-19.3249	81.4127	FLIER_WNT
vorinostat:carboplatin (1:1 mol/mol)	49.2347	-32.6632	81.8978	FLIER_WNT
thalidomide	45.9001	-36.1597	82.0598	FLIER_WNT
JW-74	43.6334	-39.2997	82.9331	FLIER_WNT
NSC19630	43.1147	-40.1435	83.2582	FLIER_WNT
ML006	59.4121	-24.1243	83.5364	FLIER_WNT
tubastatin A	55.6952	-29.4236	85.1188	FLIER_WNT
BRD-K50799972	59.2437	-25.9007	85.1444	FLIER_WNT
tretinoin:navitoclax (4:1 mol/mol)	43.183	-42.6029	85.7859	FLIER_WNT
BRD-A02303741:navitoclax (2:1 mol/mol)	42.8866	-43.0805	85.9671	FLIER_WNT
JQ-1:carboplatin (1:1 mol/mol)	37.359	-48.6455	86.0045	FLIER_WNT
navitoclax:piperlongumine (1:1 mol/mol)	62.2487	-24.1095	86.3583	FLIER_WNT
BRD-K26531177	43.2749	-43.5984	86.8732	FLIER_WNT
CBB-1007	47.9026	-40.3623	88.2649	FLIER_WNT
YM-155	45.4947	-43.135	88.6297	FLIER_WNT
KH-CB19	63.0311	-25.8232	88.8543	FLIER_WNT
ISOX	57.6772	-32.3738	90.051	FLIER_WNT
BRD-K07442505	67.3896	-25.5706	92.9602	FLIER_WNT
NSC23766	53.0298	-40.3986	93.4284	FLIER_WNT
MK-2206	69.2544	-25.3406	94.5951	FLIER_WNT
CIL55	80.7539	-14.5372	95.2912	FLIER_WNT
BRD-K41334119	79.2762	-17.1809	96.4571	FLIER_WNT
ELCPK	59.9355	-36.6668	96.6023	FLIER_WNT
BRD-K27224038	86.6517	-10.2221	96.8738	FLIER_WNT
tretinoin:carboplatin (2:1 mol/mol)	38.5266	-58.7578	97.2844	FLIER_WNT
semagacestat	66.9464	-30.6591	97.6055	FLIER_WNT
NSC30930	54.9597	-43.0071	97.9668	FLIER_WNT
Merck60	72.5499	-26.7489	99.2987	FLIER_WNT
IPR-456	52.1713	-47.2579	99.4292	FLIER_WNT
IC-87114	48.8505	-52.7139	101.564	FLIER_WNT
navitoclax:birinapant (1:1 mol/mol)	45.8139	-55.7555	101.569	FLIER_WNT
Bax channel blocker	59.1331	-43.0466	102.18	FLIER_WNT
ABT-737	77.504	-28.1486	105.653	FLIER_WNT
AT-406	60.3665	-45.4693	105.836	FLIER_WNT
BRD-K28456706	87.4503	-21.6194	109.07	FLIER_WNT
Compound 7d-cis	51.669	-59.6798	111.349	FLIER_WNT
BRD-A94377914	75.8918	-38.0975	113.989	FLIER_WNT
darinaparsin	66.1176	-48.4723	114.59	FLIER_WNT
BRD-K30019337	87.9627	-32.1282	120.091	FLIER_WNT
temsirolimus	81.3824	-39.4557	120.838	FLIER_WNT
nilotinib	79.8781	-50.3601	130.238	FLIER_WNT
WAY-362450	70.078	-61.5052	131.583	FLIER_WNT
BRD-K44224150	83.1368	-50.7775	133.914	FLIER_WNT
FSC231	88.6876	-46.8842	135.572	FLIER_WNT
epigallocatechin-3-monogallate	92.2296	-52.6565	144.886	FLIER_WNT
birinapant	89.4295	-60.6346	150.064	FLIER_WNT
PRIMA-1-Met	95.7681	-66.8052	162.573	FLIER_WNT

## Sheet: RICKMAN_METASTASIS_UP
Description	DI_Resistance	DI_Sensitivity	DI_Resistance-DI_Sensitivity	Signature
EX-527	-74.1257	91.8496	-165.975	RICKMAN_METASTASIS_UP
TW-37	-72.2158	82.2443	-154.46	RICKMAN_METASTASIS_UP
purmorphamine	-49.9906	82.0448	-132.035	RICKMAN_METASTASIS_UP
BRD9876	-51.9478	79.2574	-131.205	RICKMAN_METASTASIS_UP
BRD-K64610608	-50.4354	74.3719	-124.807	RICKMAN_METASTASIS_UP
A-804598	-57.3679	66.1871	-123.555	RICKMAN_METASTASIS_UP
BRD-M00053801	-51.1172	71.6464	-122.764	RICKMAN_METASTASIS_UP
temozolomide	-60.3204	61.1562	-121.477	RICKMAN_METASTASIS_UP
CID-5951923	-51.8536	68.8052	-120.659	RICKMAN_METASTASIS_UP
navitoclax:pluripotin (1:1 mol/mol)	-55.0056	62.4644	-117.47	RICKMAN_METASTASIS_UP
BRD-A02303741:carboplatin (1:1 mol/mol)	-40.9249	74.464	-115.389	RICKMAN_METASTASIS_UP
linifanib	-52.6657	60.0513	-112.717	RICKMAN_METASTASIS_UP
cabozantinib	-49.9105	59.7918	-109.702	RICKMAN_METASTASIS_UP
BRD4132	-37.8135	71.8214	-109.635	RICKMAN_METASTASIS_UP
salermide:PLX-4032 (12:1 mol/mol)	-40.8738	68.1882	-109.062	RICKMAN_METASTASIS_UP
BRD-K51490254	-28.9581	79.8387	-108.797	RICKMAN_METASTASIS_UP
WZ8040	-56.4474	52.1967	-108.644	RICKMAN_METASTASIS_UP
Platin	-40.2268	67.9899	-108.217	RICKMAN_METASTASIS_UP
UNC0638:navitoclax (1:1 mol/mol)	-49.8926	57.9611	-107.854	RICKMAN_METASTASIS_UP
BRD-K03536150	-46.0837	61.5312	-107.615	RICKMAN_METASTASIS_UP
regorafenib	-50.6348	56.4994	-107.134	RICKMAN_METASTASIS_UP
DBeQ	-58.0927	48.7693	-106.862	RICKMAN_METASTASIS_UP
RG-108	-29.3972	76.8542	-106.251	RICKMAN_METASTASIS_UP
foretinib	-44.9146	60.7162	-105.631	RICKMAN_METASTASIS_UP
sorafenib	-49.5717	54.2452	-103.817	RICKMAN_METASTASIS_UP
etomoxir	-32.7828	70.9056	-103.688	RICKMAN_METASTASIS_UP
Ki8751	-38.3661	63.4511	-101.817	RICKMAN_METASTASIS_UP
tipifarnib-P1	-44.9849	55.9335	-100.918	RICKMAN_METASTASIS_UP
tandutinib	-27.8361	71.5539	-99.39	RICKMAN_METASTASIS_UP
ML083	-44.5925	54.3383	-98.9308	RICKMAN_METASTASIS_UP
BRD-K03911514	-46.1211	51.4068	-97.5279	RICKMAN_METASTASIS_UP
parthenolide	-38.0157	59.18	-97.1957	RICKMAN_METASTASIS_UP
tamatinib	-51.1435	44.482	-95.6255	RICKMAN_METASTASIS_UP
tamoxifen	-25.1698	67.7161	-92.8859	RICKMAN_METASTASIS_UP
StemRegenin 1	-44.6894	47.288	-91.9773	RICKMAN_METASTASIS_UP
SCH-529074	-40.0025	51.5911	-91.5936	RICKMAN_METASTASIS_UP
sunitinib	-27.271	63.83	-91.101	RICKMAN_METASTASIS_UP
HC-067047	-37.6355	52.4884	-90.124	RICKMAN_METASTASIS_UP
cyclophosphamide	-34.2718	55.6273	-89.8991	RICKMAN_METASTASIS_UP
CD-1530	-27.3991	60.971	-88.3701	RICKMAN_METASTASIS_UP
Ch-55	-14.4569	73.0222	-87.4791	RICKMAN_METASTASIS_UP
BRD-A05715709	-13.0829	73.3009	-86.3838	RICKMAN_METASTASIS_UP
BRD-A71883111	-28.0914	56.7808	-84.8721	RICKMAN_METASTASIS_UP
BRD-K55473186	-27.4325	57.217	-84.6496	RICKMAN_METASTASIS_UP
MGCD-265	-19.9127	64.1683	-84.081	RICKMAN_METASTASIS_UP
SZ4TA2	-6.92034	76.6339	-83.5542	RICKMAN_METASTASIS_UP
hyperforin	-37.8995	45.56	-83.4595	RICKMAN_METASTASIS_UP
niclosamide	-16.366	66.2637	-82.6296	RICKMAN_METASTASIS_UP
OSI-930	-52.0372	28.5515	-80.5887	RICKMAN_METASTASIS_UP
BRD-K27986637	-28.5505	51.971	-80.5215	RICKMAN_METASTASIS_UP
tivozanib	-20.2221	60.255	-80.4771	RICKMAN_METASTASIS_UP
MG-132	-24.9399	54.3282	-79.2681	RICKMAN_METASTASIS_UP
necrostatin-7	-26.5368	49.0348	-75.5716	RICKMAN_METASTASIS_UP
ZSTK474	-35.5002	40.0292	-75.5294	RICKMAN_METASTASIS_UP
phloretin	-39.4761	35.7147	-75.1908	RICKMAN_METASTASIS_UP
CAY10618	-33.4749	41.4151	-74.89	RICKMAN_METASTASIS_UP
BRD-K99584050	-24.0821	50.5503	-74.6324	RICKMAN_METASTASIS_UP
BRD-K79669418	-11.3167	62.0919	-73.4086	RICKMAN_METASTASIS_UP
cediranib	-10.171	60.5418	-70.7128	RICKMAN_METASTASIS_UP
B02	-28.8681	41.5423	-70.4104	RICKMAN_METASTASIS_UP
piperlongumine:MST-312 (1:1 mol/mol)	-3.91933	66.424	-70.3434	RICKMAN_METASTASIS_UP
silmitasertib	-15.6939	54.3839	-70.0778	RICKMAN_METASTASIS_UP
azacitidine	-26.4941	43.5669	-70.061	RICKMAN_METASTASIS_UP
compound 1B	-40.6599	28.3891	-69.049	RICKMAN_METASTASIS_UP
navitoclax:MST-312 (1:1 mol/mol)	-21.5523	47.4562	-69.0085	RICKMAN_METASTASIS_UP
SU11274	-35.6789	33.3272	-69.0061	RICKMAN_METASTASIS_UP
skepinone-L	-20.6695	47.7869	-68.4564	RICKMAN_METASTASIS_UP
WP1130	-40.6734	27.2801	-67.9535	RICKMAN_METASTASIS_UP
BRD6340	-43.7053	24.2373	-67.9426	RICKMAN_METASTASIS_UP
fingolimod	-20.1597	46.8137	-66.9734	RICKMAN_METASTASIS_UP
pandacostat	-5.36038	60.8857	-66.2461	RICKMAN_METASTASIS_UP
MI-1	-19.6002	46.6273	-66.2275	RICKMAN_METASTASIS_UP
GSK1059615	-23.9364	41.469	-65.4054	RICKMAN_METASTASIS_UP
PF-573228	-19.9787	44.3893	-64.3681	RICKMAN_METASTASIS_UP
nintedanib	-15.5709	48.622	-64.1929	RICKMAN_METASTASIS_UP
BRD-K34099515	-20.7014	42.5214	-63.2229	RICKMAN_METASTASIS_UP
CAY10576	-3.05202	59.5193	-62.5714	RICKMAN_METASTASIS_UP
BMS-754807	-27.6282	34.9241	-62.5523	RICKMAN_METASTASIS_UP
CIL41	-7.47261	53.5362	-61.0088	RICKMAN_METASTASIS_UP
methotrexate	-17.0224	43.3642	-60.3866	RICKMAN_METASTASIS_UP
AZD4547	-35.8527	24.4885	-60.3412	RICKMAN_METASTASIS_UP
myricetin	-15.3347	44.6583	-59.993	RICKMAN_METASTASIS_UP
bendamustine	-35.0573	24.7888	-59.8461	RICKMAN_METASTASIS_UP
gossypol	-24.2466	35.1894	-59.436	RICKMAN_METASTASIS_UP
BRD-K09344309	-27.1531	32.1408	-59.2939	RICKMAN_METASTASIS_UP
BRD-K58730230	-22.8659	35.9003	-58.7662	RICKMAN_METASTASIS_UP
PRL-3 inhibitor I	-23.407	35.0636	-58.4706	RICKMAN_METASTASIS_UP
O-6-benzylguanine	-6.80067	51.4758	-58.2764	RICKMAN_METASTASIS_UP
BRD-K37390332	-15.7584	42.4911	-58.2495	RICKMAN_METASTASIS_UP
daporinad	-2.34102	55.2142	-57.5552	RICKMAN_METASTASIS_UP
sirolimus:bortezomib (250:1 mol/mol)	-33.2524	23.0753	-56.3277	RICKMAN_METASTASIS_UP
GSK-3 inhibitor IX	-9.68462	46.2179	-55.9026	RICKMAN_METASTASIS_UP
bortezomib	-18.5565	37.1202	-55.6767	RICKMAN_METASTASIS_UP
BRD-K71781559	-47.7699	7.79779	-55.5677	RICKMAN_METASTASIS_UP
VU0155056	-18.4911	36.5369	-55.028	RICKMAN_METASTASIS_UP
CIL70	-11.1274	43.3286	-54.456	RICKMAN_METASTASIS_UP
PYR-41	-27.4653	26.4712	-53.9365	RICKMAN_METASTASIS_UP
ML258	-10.9595	42.7218	-53.6813	RICKMAN_METASTASIS_UP
isonicotinohydroxamic acid	-15.5383	38.1355	-53.6737	RICKMAN_METASTASIS_UP
BRD-K16130065	-21.7856	31.1906	-52.9762	RICKMAN_METASTASIS_UP
BIBR-1532	-0.317691	52.5258	-52.8435	RICKMAN_METASTASIS_UP
BYL-719	-25.9793	26.3004	-52.2797	RICKMAN_METASTASIS_UP
procarbazine	-19.2328	32.9317	-52.1645	RICKMAN_METASTASIS_UP
BRD-K33199242	-32.706	19.1675	-51.8734	RICKMAN_METASTASIS_UP
TG-101348	-14.6665	37.1622	-51.8287	RICKMAN_METASTASIS_UP
ML006	-9.37855	42.252	-51.6306	RICKMAN_METASTASIS_UP
obatoclax	-20.5994	30.4748	-51.0742	RICKMAN_METASTASIS_UP
BRD-K96431673	-14.3301	36.2181	-50.5481	RICKMAN_METASTASIS_UP
carboplatin	-9.80268	40.1099	-49.9125	RICKMAN_METASTASIS_UP
MST-312	-19.1319	30.2493	-49.3812	RICKMAN_METASTASIS_UP
ciclosporin	-24.3043	24.4712	-48.7755	RICKMAN_METASTASIS_UP
JQ-1:navitoclax (2:1 mol/mol)	-27.0542	21.2694	-48.3236	RICKMAN_METASTASIS_UP
AZD1480	-16.1597	31.837	-47.9967	RICKMAN_METASTASIS_UP
ISOX:bortezomib (250:1 mol/mol)	-15.9306	31.8539	-47.7845	RICKMAN_METASTASIS_UP
NVP-BSK805	-11.7598	35.1362	-46.896	RICKMAN_METASTASIS_UP
lenvatinib	0.741696	46.9698	-46.2281	RICKMAN_METASTASIS_UP
16-beta-bromoandrosterone	-25.6149	19.9631	-45.5781	RICKMAN_METASTASIS_UP
RAF265	-32.8205	12.6099	-45.4304	RICKMAN_METASTASIS_UP
SNX-2112:bortezomib (250:1 mol/mol)	-24.7896	20.5576	-45.3472	RICKMAN_METASTASIS_UP
GANT-61	-18.3444	26.9459	-45.2903	RICKMAN_METASTASIS_UP
STF-31	-14.3145	30.7461	-45.0607	RICKMAN_METASTASIS_UP
TG-100-115	-23.4377	21.3048	-44.7425	RICKMAN_METASTASIS_UP
brivanib	-5.3007	38.5313	-43.832	RICKMAN_METASTASIS_UP
BRD-K35604418	-6.44583	37.3381	-43.7839	RICKMAN_METASTASIS_UP
BMS-536924	-25.0969	18.3267	-43.4236	RICKMAN_METASTASIS_UP
SB-225002	-16.9038	26.038	-42.9418	RICKMAN_METASTASIS_UP
erlotinib:PLX-4032 (2:1 mol/mol)	-14.0803	28.0037	-42.0841	RICKMAN_METASTASIS_UP
CAY10594	-0.557999	40.9514	-41.5094	RICKMAN_METASTASIS_UP
vorinostat:navitoclax (4:1 mol/mol)	-28.2585	13.1355	-41.394	RICKMAN_METASTASIS_UP
UNC0321	-3.18741	38.1699	-41.3573	RICKMAN_METASTASIS_UP
BIRB-796	-21.1202	20.1311	-41.2513	RICKMAN_METASTASIS_UP
ABT-199	0.328222	41.4096	-41.0813	RICKMAN_METASTASIS_UP
pyrazolanthrone	-15.9792	25.0616	-41.0408	RICKMAN_METASTASIS_UP
GMX-1778	-10.7378	29.6265	-40.3643	RICKMAN_METASTASIS_UP
PLX-4720	-13.199	26.6074	-39.8064	RICKMAN_METASTASIS_UP
NVP-BEZ235	-10.5517	28.8769	-39.4285	RICKMAN_METASTASIS_UP
KHS101	-22.4848	16.2625	-38.7473	RICKMAN_METASTASIS_UP
BRD-K11533227	4.33092	42.4295	-38.0986	RICKMAN_METASTASIS_UP
NVP-ADW742	-34.806	2.98433	-37.7904	RICKMAN_METASTASIS_UP
PI-103	-21.7017	15.7131	-37.4148	RICKMAN_METASTASIS_UP
VER-155008	-11.1232	26.2366	-37.3598	RICKMAN_METASTASIS_UP
bosutinib	-12.4179	24.8599	-37.2778	RICKMAN_METASTASIS_UP
CHM-1	-6.28403	30.4949	-36.7789	RICKMAN_METASTASIS_UP
BRD-K44224150	-1.46524	34.7418	-36.207	RICKMAN_METASTASIS_UP
ML239	-7.36386	28.5163	-35.8801	RICKMAN_METASTASIS_UP
SID 26681509	-3.57085	31.5199	-35.0908	RICKMAN_METASTASIS_UP
BMS-195614	-6.23498	27.2782	-33.5132	RICKMAN_METASTASIS_UP
CR-1-31B	-19.5559	13.936	-33.4919	RICKMAN_METASTASIS_UP
zebularine	-16.6965	16.4783	-33.1748	RICKMAN_METASTASIS_UP
tanespimycin	-11.3649	21.761	-33.1259	RICKMAN_METASTASIS_UP
alisertib	-5.38841	27.3116	-32.7	RICKMAN_METASTASIS_UP
AA-COCF3	4.78727	37.0638	-32.2765	RICKMAN_METASTASIS_UP
BRD8899	-9.57507	22.6338	-32.2088	RICKMAN_METASTASIS_UP
tacedinaline	-8.96726	23.2093	-32.1765	RICKMAN_METASTASIS_UP
lomeguatrib	-17.8981	14.2733	-32.1714	RICKMAN_METASTASIS_UP
BCL-LZH-4	-18.1203	13.5869	-31.7072	RICKMAN_METASTASIS_UP
BRD-K34485477	-17.3016	14.1143	-31.4159	RICKMAN_METASTASIS_UP
PLX-4032	-5.07602	26.1967	-31.2727	RICKMAN_METASTASIS_UP
BRD-A02303741:navitoclax (2:1 mol/mol)	-6.96621	23.9625	-30.9287	RICKMAN_METASTASIS_UP
ML031	-20.0853	10.5866	-30.6719	RICKMAN_METASTASIS_UP
ifosfamide	-14.8903	15.6784	-30.5687	RICKMAN_METASTASIS_UP
axitinib	-2.59539	27.8842	-30.4796	RICKMAN_METASTASIS_UP
BRD-K92856060	-0.591646	29.5263	-30.118	RICKMAN_METASTASIS_UP
BRD-A02303741	-21.7884	7.92708	-29.7155	RICKMAN_METASTASIS_UP
erismodegib	-15.2864	14.0641	-29.3505	RICKMAN_METASTASIS_UP
etoposide	-2.49721	26.3319	-28.8291	RICKMAN_METASTASIS_UP
BRD-K07442505	2.92427	30.9806	-28.0563	RICKMAN_METASTASIS_UP
TPCA-1	-19.9277	7.30237	-27.2301	RICKMAN_METASTASIS_UP
sildenafil	-3.22258	23.4881	-26.7107	RICKMAN_METASTASIS_UP
ML029	-4.20714	21.9985	-26.2057	RICKMAN_METASTASIS_UP
tanespimycin:bortezomib (250:1 mol/mol)	-14.9338	11.2404	-26.1741	RICKMAN_METASTASIS_UP
BRD-K14844214	-4.63048	21.4717	-26.1022	RICKMAN_METASTASIS_UP
navitoclax:sorafenib (1:1 mol/mol)	5.04418	30.7731	-25.729	RICKMAN_METASTASIS_UP
pifithrin-alpha	-16.8526	8.54494	-25.3975	RICKMAN_METASTASIS_UP
AZD8055	-11.5155	13.842	-25.3575	RICKMAN_METASTASIS_UP
BRD-K51831558	-1.48057	23.8143	-25.2949	RICKMAN_METASTASIS_UP
MI-2	-8.05691	16.5462	-24.6031	RICKMAN_METASTASIS_UP
CI-976	-15.4899	8.49205	-23.982	RICKMAN_METASTASIS_UP
oligomycin A	-20.4389	3.39719	-23.8361	RICKMAN_METASTASIS_UP
abiraterone	-15.1583	8.49342	-23.6517	RICKMAN_METASTASIS_UP
C6-ceramide	-9.98408	13.5447	-23.5288	RICKMAN_METASTASIS_UP
BRD-K02251932	-11.3723	12.1545	-23.5268	RICKMAN_METASTASIS_UP
R428	-0.150796	23.2813	-23.4321	RICKMAN_METASTASIS_UP
CIL55	-7.58524	15.7289	-23.3141	RICKMAN_METASTASIS_UP
alvocidib	-14.2871	8.42763	-22.7148	RICKMAN_METASTASIS_UP
navitoclax	1.34877	23.2105	-21.8617	RICKMAN_METASTASIS_UP
crizotinib:PLX-4032 (2:1 mol/mol)	-12.602	8.61855	-21.2205	RICKMAN_METASTASIS_UP
pluripotin	2.5276	23.5569	-21.0293	RICKMAN_METASTASIS_UP
NVP-TAE684	0.212016	20.0965	-19.8845	RICKMAN_METASTASIS_UP
BRD8958	14.4544	33.9859	-19.5316	RICKMAN_METASTASIS_UP
JQ-1:UNC0638 (2:1 mol/mol)	-0.0832126	18.9553	-19.0385	RICKMAN_METASTASIS_UP
belinostat	-1.79887	17.004	-18.8029	RICKMAN_METASTASIS_UP
BMS-345541	8.51049	27.2992	-18.7887	RICKMAN_METASTASIS_UP
LY-2183240	-4.6543	13.5129	-18.1672	RICKMAN_METASTASIS_UP
fulvestrant	7.3606	25.2762	-17.9156	RICKMAN_METASTASIS_UP
JQ-1:vorinostat (2:1 mol/mol)	7.39312	24.4544	-17.0612	RICKMAN_METASTASIS_UP
cerulenin	-7.13677	9.37692	-16.5137	RICKMAN_METASTASIS_UP
N9-isopropylolomoucine	-8.22235	7.93447	-16.1568	RICKMAN_METASTASIS_UP
istradefylline	0.71852	16.5095	-15.791	RICKMAN_METASTASIS_UP
cytochalasin B	-4.93813	10.7353	-15.6734	RICKMAN_METASTASIS_UP
BRD-K45681478	16.3021	31.0067	-14.7045	RICKMAN_METASTASIS_UP
AM-580	-6.93124	7.40125	-14.3325	RICKMAN_METASTASIS_UP
GW-405833	-19.9128	-6.03827	-13.8745	RICKMAN_METASTASIS_UP
ruxolitinib	1.17743	14.7964	-13.6189	RICKMAN_METASTASIS_UP
BRD-K85133207	-17.9853	-4.44924	-13.5361	RICKMAN_METASTASIS_UP
BRD-K80183349	-7.79745	5.40766	-13.2051	RICKMAN_METASTASIS_UP
neuronal differentiation inducer III	1.04717	14.2257	-13.1786	RICKMAN_METASTASIS_UP
SB-525334	2.95334	16.0569	-13.1035	RICKMAN_METASTASIS_UP
BRD-K24690302	3.85535	16.9437	-13.0883	RICKMAN_METASTASIS_UP
salermide	-12.6692	0.365495	-13.0347	RICKMAN_METASTASIS_UP
BMS-270394	20.1609	33.1745	-13.0136	RICKMAN_METASTASIS_UP
MLN2480	-5.40522	7.57693	-12.9821	RICKMAN_METASTASIS_UP
IU1	-9.63643	3.32708	-12.9635	RICKMAN_METASTASIS_UP
ciclopirox	-7.4297	5.49601	-12.9257	RICKMAN_METASTASIS_UP
RO4929097	-0.0541233	12.3417	-12.3959	RICKMAN_METASTASIS_UP
cyanoquinoline 11	-0.268722	11.905	-12.1737	RICKMAN_METASTASIS_UP
NPC-26	-10.0652	2.08037	-12.1456	RICKMAN_METASTASIS_UP
tivantinib	-0.296393	11.6921	-11.9885	RICKMAN_METASTASIS_UP
JQ-1	-6.92929	5.04042	-11.9697	RICKMAN_METASTASIS_UP
tacrolimus	9.58584	21.2526	-11.6667	RICKMAN_METASTASIS_UP
lovastatin	12.9711	24.6163	-11.6453	RICKMAN_METASTASIS_UP
YL54	-2.9198	8.43968	-11.3595	RICKMAN_METASTASIS_UP
tretinoin:navitoclax (4:1 mol/mol)	-10.3895	0.947948	-11.3374	RICKMAN_METASTASIS_UP
ABT-737	-3.43132	7.34309	-10.7744	RICKMAN_METASTASIS_UP
Merck60	11.2624	21.8493	-10.5869	RICKMAN_METASTASIS_UP
BRD-K16147474	8.29252	18.8572	-10.5647	RICKMAN_METASTASIS_UP
bexarotene	1.75045	12.1571	-10.4066	RICKMAN_METASTASIS_UP
marinopyrrole A	-8.41772	1.686	-10.1037	RICKMAN_METASTASIS_UP
MK-0752	-6.39736	3.61549	-10.0129	RICKMAN_METASTASIS_UP
ISOX	4.23899	14.0047	-9.76568	RICKMAN_METASTASIS_UP
GSK4112	-15.497	-5.95424	-9.54278	RICKMAN_METASTASIS_UP
NSC95397	-4.5886	4.28121	-8.86982	RICKMAN_METASTASIS_UP
nelarabine	-1.75782	7.00247	-8.76029	RICKMAN_METASTASIS_UP
BRD9647	-2.80856	5.90201	-8.71057	RICKMAN_METASTASIS_UP
PDMP	-11.1581	-2.57695	-8.58112	RICKMAN_METASTASIS_UP
navitoclax:PLX-4032 (1:1 mol/mol)	-0.253947	8.18799	-8.44193	RICKMAN_METASTASIS_UP
FSC231	1.75992	9.94632	-8.18639	RICKMAN_METASTASIS_UP
imatinib	-5.91938	1.69013	-7.60951	RICKMAN_METASTASIS_UP
selumetinib:decitabine (4:1 mol/mol)	9.87038	17.4299	-7.55957	RICKMAN_METASTASIS_UP
dabrafenib	-6.0469	0.31028	-6.35718	RICKMAN_METASTASIS_UP
AZ-3146	1.73639	6.94876	-5.21237	RICKMAN_METASTASIS_UP
triptolide	-8.29191	-3.31416	-4.97775	RICKMAN_METASTASIS_UP
XL765	-4.5918	-0.020876	-4.57092	RICKMAN_METASTASIS_UP
importazole	-3.85647	0.630673	-4.48714	RICKMAN_METASTASIS_UP
ML210	16.9402	20.9772	-4.03701	RICKMAN_METASTASIS_UP
AGK-2	-3.63246	0.300039	-3.9325	RICKMAN_METASTASIS_UP
selumetinib:GDC-0941 (4:1 mol/mol)	-1.32076	2.26843	-3.58919	RICKMAN_METASTASIS_UP
BRD-K30019337	7.57641	10.8491	-3.27265	RICKMAN_METASTASIS_UP
afatinib	-10.7667	-7.63991	-3.12676	RICKMAN_METASTASIS_UP
ML203	15.3344	18.3683	-3.03389	RICKMAN_METASTASIS_UP
docetaxel	13.3085	15.6523	-2.34385	RICKMAN_METASTASIS_UP
BRD-K55116708	3.84959	6.06065	-2.21106	RICKMAN_METASTASIS_UP
BRD-K09587429	-1.9079	0.295777	-2.20367	RICKMAN_METASTASIS_UP
NSC30930	9.5228	11.6028	-2.07996	RICKMAN_METASTASIS_UP
avicin D	18.5236	20.4736	-1.94999	RICKMAN_METASTASIS_UP
COL-3	10.7753	12.0521	-1.27675	RICKMAN_METASTASIS_UP
GDC-0941	-8.62156	-8.05776	-0.563802	RICKMAN_METASTASIS_UP
dacarbazine	1.85829	2.38032	-0.522034	RICKMAN_METASTASIS_UP
BRD1835	1.09403	1.48692	-0.392892	RICKMAN_METASTASIS_UP
YM-155	7.17228	6.43516	0.737124	RICKMAN_METASTASIS_UP
dexamethasone	7.15038	5.79448	1.3559	RICKMAN_METASTASIS_UP
cucurbitacin I	4.54504	2.82191	1.72313	RICKMAN_METASTASIS_UP
sitagliptin	3.46981	1.17961	2.2902	RICKMAN_METASTASIS_UP
veliparib	18.3129	15.9358	2.37713	RICKMAN_METASTASIS_UP
CAL-101	5.98996	3.25559	2.73437	RICKMAN_METASTASIS_UP
PF-3758309	4.26247	1.48238	2.78009	RICKMAN_METASTASIS_UP
linsitinib	3.97665	0.809861	3.16679	RICKMAN_METASTASIS_UP
KW-2449	7.19874	3.75663	3.44211	RICKMAN_METASTASIS_UP
necrostatin-1	0.150748	-3.3776	3.52834	RICKMAN_METASTASIS_UP
BRD-K99006945	1.80232	-1.81971	3.62203	RICKMAN_METASTASIS_UP
BRD-K27188169	5.34533	1.60068	3.74464	RICKMAN_METASTASIS_UP
ibrutinib	-6.80273	-10.5769	3.77422	RICKMAN_METASTASIS_UP
PAC-1	1.36223	-2.75858	4.12081	RICKMAN_METASTASIS_UP
LE-135	1.25477	-3.18033	4.4351	RICKMAN_METASTASIS_UP
AC55649	14.7027	10.0242	4.67848	RICKMAN_METASTASIS_UP
BRD-K66532283	12.8069	7.63419	5.17267	RICKMAN_METASTASIS_UP
dinaciclib	8.80389	2.99536	5.80853	RICKMAN_METASTASIS_UP
Ko-143	3.42193	-2.77961	6.20154	RICKMAN_METASTASIS_UP
methylstat	5.10217	-1.10759	6.20975	RICKMAN_METASTASIS_UP
bardoxolone methyl	8.99748	2.55567	6.44181	RICKMAN_METASTASIS_UP
BRD-K41597374	2.42305	-4.39404	6.81709	RICKMAN_METASTASIS_UP
I-BET151	24.9932	17.9676	7.02563	RICKMAN_METASTASIS_UP
AZD6482	10.2186	2.89585	7.32274	RICKMAN_METASTASIS_UP
docetaxel:tanespimycin (2:1 mol/mol)	11.9568	4.61157	7.34519	RICKMAN_METASTASIS_UP
SNS-032	12.6341	5.11603	7.51808	RICKMAN_METASTASIS_UP
ouabain	0.277663	-7.31382	7.59148	RICKMAN_METASTASIS_UP
pevonedistat	13.6803	5.47888	8.20146	RICKMAN_METASTASIS_UP
selumetinib:MK-2206 (8:1 mol/mol)	7.46672	-1.2004	8.66712	RICKMAN_METASTASIS_UP
vandetanib	11.5167	2.40548	9.11118	RICKMAN_METASTASIS_UP
WAY-362450	18.8547	9.56827	9.28639	RICKMAN_METASTASIS_UP
erlotinib	19.1542	9.79913	9.3551	RICKMAN_METASTASIS_UP
ML162	32.5355	23.1266	9.40889	RICKMAN_METASTASIS_UP
vorapaxar	11.1541	0.636256	10.5178	RICKMAN_METASTASIS_UP
AZD7762	10.6272	-0.143056	10.7702	RICKMAN_METASTASIS_UP
fluvastatin	21.895	10.7235	11.1715	RICKMAN_METASTASIS_UP
BRD-K66453893	-3.28918	-14.4699	11.1807	RICKMAN_METASTASIS_UP
lapatinib	11.7564	0.233708	11.5227	RICKMAN_METASTASIS_UP
KH-CB19	21.3617	9.74358	11.6181	RICKMAN_METASTASIS_UP
CIL56	8.89759	-2.8599	11.7575	RICKMAN_METASTASIS_UP
tanespimycin:gemcitabine (1:1 mol/mol)	13.1923	0.586711	12.6056	RICKMAN_METASTASIS_UP
SJ-172550	8.14991	-4.62267	12.7726	RICKMAN_METASTASIS_UP
elocalcitol	-1.89767	-15.134	13.2364	RICKMAN_METASTASIS_UP
GSK2636771	3.25964	-10.3335	13.5931	RICKMAN_METASTASIS_UP
olaparib	9.36358	-4.31709	13.6807	RICKMAN_METASTASIS_UP
CBB-1007	23.4989	9.81219	13.6867	RICKMAN_METASTASIS_UP
quizartinib	8.69483	-5.63737	14.3322	RICKMAN_METASTASIS_UP
selumetinib:PLX-4032 (8:1 mol/mol)	8.89499	-6.10615	15.0011	RICKMAN_METASTASIS_UP
KX2-391	-3.49132	-19.0822	15.5909	RICKMAN_METASTASIS_UP
BRD-K42260513	0.548919	-15.135	15.6839	RICKMAN_METASTASIS_UP
sirolimus	6.9348	-9.0291	15.9639	RICKMAN_METASTASIS_UP
CCT036477	20.5967	4.47572	16.121	RICKMAN_METASTASIS_UP
itraconazole	4.70703	-11.6197	16.3267	RICKMAN_METASTASIS_UP
NSC48300	24.1393	7.80154	16.3378	RICKMAN_METASTASIS_UP
AT13387	6.76465	-9.64623	16.4109	RICKMAN_METASTASIS_UP
Compound 1541A	28.3756	11.3739	17.0017	RICKMAN_METASTASIS_UP
JW-74	5.886	-11.2507	17.1367	RICKMAN_METASTASIS_UP
brefeldin A	17.2114	-0.553038	17.7645	RICKMAN_METASTASIS_UP
apicidin	1.63893	-16.3477	17.9866	RICKMAN_METASTASIS_UP
BRD-K34222889	13.7033	-5.1159	18.8192	RICKMAN_METASTASIS_UP
SB-431542	6.73373	-12.1391	18.8729	RICKMAN_METASTASIS_UP
NSC632839	13.2892	-5.75113	19.0404	RICKMAN_METASTASIS_UP
BRD-K19103580	3.80362	-15.4353	19.2389	RICKMAN_METASTASIS_UP
canertinib	11.5263	-7.9804	19.5067	RICKMAN_METASTASIS_UP
IPR-456	20.368	0.676395	19.6916	RICKMAN_METASTASIS_UP
birinapant	12.961	-7.58757	20.5485	RICKMAN_METASTASIS_UP
BI-2536	10.6984	-9.87124	20.5696	RICKMAN_METASTASIS_UP
VAF-347	25.3531	4.78109	20.572	RICKMAN_METASTASIS_UP
manumycin A	4.93268	-16.0718	21.0045	RICKMAN_METASTASIS_UP
omacetaxine mepesuccinate	11.4162	-9.8162	21.2324	RICKMAN_METASTASIS_UP
PHA-793887	1.60047	-19.7124	21.3129	RICKMAN_METASTASIS_UP
KU-0063794	4.90023	-16.8473	21.7475	RICKMAN_METASTASIS_UP
JW-480	14.7201	-7.93541	22.6556	RICKMAN_METASTASIS_UP
GSK525762A	27.7733	4.71663	23.0567	RICKMAN_METASTASIS_UP
teniposide	21.5851	-1.86717	23.4523	RICKMAN_METASTASIS_UP
WZ4002	21.6626	-1.79369	23.4563	RICKMAN_METASTASIS_UP
PRIMA-1	8.88451	-14.6271	23.5116	RICKMAN_METASTASIS_UP
SMER-3	4.5709	-19.8353	24.4062	RICKMAN_METASTASIS_UP
nilotinib	12.9047	-11.7385	24.6432	RICKMAN_METASTASIS_UP
LRRK2-IN-1	21.4062	-3.37301	24.7793	RICKMAN_METASTASIS_UP
SR1001	9.20597	-15.586	24.7919	RICKMAN_METASTASIS_UP
dasatinib	-5.62651	-30.609	24.9825	RICKMAN_METASTASIS_UP
spautin-1	11.342	-13.6874	25.0295	RICKMAN_METASTASIS_UP
BRD-K26531177	26.8558	1.28337	25.5724	RICKMAN_METASTASIS_UP
GSK461364	10.2511	-15.586	25.8371	RICKMAN_METASTASIS_UP
serdemetan	9.57274	-16.5114	26.0841	RICKMAN_METASTASIS_UP
NSC23766	7.42759	-18.8253	26.2529	RICKMAN_METASTASIS_UP
BRD-K02492147	16.5824	-10.1606	26.743	RICKMAN_METASTASIS_UP
PF-750	24.9894	-2.15244	27.1418	RICKMAN_METASTASIS_UP
BRD-K20514654	26.9577	-0.232758	27.1905	RICKMAN_METASTASIS_UP
SCH-79797	31.3304	3.45566	27.8748	RICKMAN_METASTASIS_UP
prochlorperazine	32.0324	4.09548	27.9369	RICKMAN_METASTASIS_UP
navitoclax:gemcitabine (1:1 mol/mol)	14.0914	-14.1844	28.2758	RICKMAN_METASTASIS_UP
1S,3R-RSL-3	34.1671	5.73035	28.4368	RICKMAN_METASTASIS_UP
PD318088	19.972	-8.48598	28.458	RICKMAN_METASTASIS_UP
selumetinib:BRD-A02303741 (4:1 mol/mol)	17.9456	-10.7644	28.71	RICKMAN_METASTASIS_UP
pitstop2	16.4871	-12.3102	28.7973	RICKMAN_METASTASIS_UP
BRD-K27188169:navitoclax (2:1 mol/mol)	21.5396	-7.54024	29.0799	RICKMAN_METASTASIS_UP
SB-743921	2.65852	-28.1909	30.8494	RICKMAN_METASTASIS_UP
masitinib	19.7057	-11.5613	31.267	RICKMAN_METASTASIS_UP
BIX-01294	6.56347	-24.9573	31.5207	RICKMAN_METASTASIS_UP
MLN2238	37.4533	5.72911	31.7242	RICKMAN_METASTASIS_UP
rigosertib	27.3658	-4.41487	31.7807	RICKMAN_METASTASIS_UP
LBH-589	17.1898	-14.6387	31.8285	RICKMAN_METASTASIS_UP
SKI-II	23.1772	-8.79057	31.9678	RICKMAN_METASTASIS_UP
momelotinib	13.1023	-18.9428	32.0451	RICKMAN_METASTASIS_UP
semagacestat	32.7535	0.584427	32.1691	RICKMAN_METASTASIS_UP
darinaparsin	17.4628	-14.8557	32.3185	RICKMAN_METASTASIS_UP
BRD1812	6.11103	-26.3259	32.4369	RICKMAN_METASTASIS_UP
CIL55A	23.4058	-9.11599	32.5218	RICKMAN_METASTASIS_UP
BRD-K29086754	18.5184	-14.1965	32.7149	RICKMAN_METASTASIS_UP
neratinib	15.5616	-17.5286	33.0903	RICKMAN_METASTASIS_UP
paclitaxel	34.7245	1.52401	33.2005	RICKMAN_METASTASIS_UP
alisertib:navitoclax (2:1 mol/mol)	22.6803	-10.5554	33.2357	RICKMAN_METASTASIS_UP
GW-843682X	18.2949	-15.2491	33.5441	RICKMAN_METASTASIS_UP
L-685458	7.47951	-26.8294	34.3089	RICKMAN_METASTASIS_UP
betulinic acid	7.29705	-27.0133	34.3103	RICKMAN_METASTASIS_UP
temsirolimus	15.971	-19.052	35.023	RICKMAN_METASTASIS_UP
SGX-523	7.31545	-27.7146	35.0301	RICKMAN_METASTASIS_UP
HLI 373	20.4287	-14.6163	35.0451	RICKMAN_METASTASIS_UP
fluorouracil	16.9147	-18.575	35.4898	RICKMAN_METASTASIS_UP
gefitinib	6.00985	-30.0423	36.0522	RICKMAN_METASTASIS_UP
selumetinib:vorinostat (8:1 mol/mol)	20.3328	-16.3276	36.6604	RICKMAN_METASTASIS_UP
AZD7545	18.9304	-17.8891	36.8195	RICKMAN_METASTASIS_UP
HBX-41108	29.1615	-7.7258	36.8873	RICKMAN_METASTASIS_UP
NVP-231	10.4453	-27.0387	37.484	RICKMAN_METASTASIS_UP
BRD-K61166597	28.9448	-9.03589	37.9807	RICKMAN_METASTASIS_UP
BRD-K88742110	7.82841	-30.223	38.0515	RICKMAN_METASTASIS_UP
selumetinib:piperlongumine (8:1 mol/mol)	17.8504	-20.2842	38.1346	RICKMAN_METASTASIS_UP
piperlongumine	43.91	5.74365	38.1664	RICKMAN_METASTASIS_UP
SNX-2112	25.8753	-13.4472	39.3225	RICKMAN_METASTASIS_UP
epigallocatechin-3-monogallate	19.5055	-20.0627	39.5681	RICKMAN_METASTASIS_UP
navitoclax:piperlongumine (1:1 mol/mol)	30.7049	-9.80426	40.5091	RICKMAN_METASTASIS_UP
pazopanib	32.5849	-8.34447	40.9293	RICKMAN_METASTASIS_UP
Compound 23 citrate	34.213	-6.81682	41.0298	RICKMAN_METASTASIS_UP
KPT185	27.591	-15.4955	43.0865	RICKMAN_METASTASIS_UP
BRD-K41334119	29.8886	-13.9386	43.8271	RICKMAN_METASTASIS_UP
vorinostat	24.1474	-20.5073	44.6547	RICKMAN_METASTASIS_UP
ML050	41.4181	-4.00728	45.4254	RICKMAN_METASTASIS_UP
saracatinib	18.9199	-27.0052	45.9251	RICKMAN_METASTASIS_UP
fumonisin B1	33.1105	-12.8478	45.9584	RICKMAN_METASTASIS_UP
FGIN-1-27	23.07	-23.2954	46.3653	RICKMAN_METASTASIS_UP
isoevodiamine	24.3053	-22.1334	46.4387	RICKMAN_METASTASIS_UP
SR-II-138A	21.617	-26.1005	47.7175	RICKMAN_METASTASIS_UP
JQ-1:MK-0752 (1:1 mol/mol)	34.1171	-13.7551	47.8721	RICKMAN_METASTASIS_UP
MK-1775	37.884	-10.2263	48.1103	RICKMAN_METASTASIS_UP
sotrastaurin	25.2224	-23.0514	48.2739	RICKMAN_METASTASIS_UP
cytarabine hydrochloride	18.154	-30.1337	48.2877	RICKMAN_METASTASIS_UP
tipifarnib-P2	23.3877	-25.3046	48.6923	RICKMAN_METASTASIS_UP
PRIMA-1-Met	26.9614	-21.968	48.9294	RICKMAN_METASTASIS_UP
BRD-K48477130	42.1263	-7.42164	49.5479	RICKMAN_METASTASIS_UP
TGX-221	31.6111	-18.5463	50.1575	RICKMAN_METASTASIS_UP
PF-4800567 hydrochloride	43.9211	-6.37247	50.2936	RICKMAN_METASTASIS_UP
selumetinib:UNC0638 (4:1 mol/mol)	20.319	-31.0116	51.3306	RICKMAN_METASTASIS_UP
navitoclax:birinapant (1:1 mol/mol)	32.5894	-19.308	51.8974	RICKMAN_METASTASIS_UP
selumetinib	20.3702	-31.5512	51.9215	RICKMAN_METASTASIS_UP
austocystin D	26.6119	-25.3412	51.9531	RICKMAN_METASTASIS_UP
Repligen 136	29.9506	-22.431	52.3816	RICKMAN_METASTASIS_UP
crizotinib	34.6811	-18.5843	53.2654	RICKMAN_METASTASIS_UP
parbendazole	31.0089	-22.6019	53.6108	RICKMAN_METASTASIS_UP
BRD-K27224038	26.5325	-27.1021	53.6346	RICKMAN_METASTASIS_UP
vincristine	19.8827	-34.0047	53.8874	RICKMAN_METASTASIS_UP
PF-543	34.1828	-19.8611	54.0439	RICKMAN_METASTASIS_UP
doxorubicin:navitoclax (2:1 mol/mol)	47.2969	-6.93745	54.2344	RICKMAN_METASTASIS_UP
BRD-K17060750	40.6185	-13.7581	54.3766	RICKMAN_METASTASIS_UP
ETP-46464	42.1517	-12.2821	54.4338	RICKMAN_METASTASIS_UP
carboplatin:UNC0638 (2:1 mol/mol)	35.857	-18.8917	54.7487	RICKMAN_METASTASIS_UP
trametinib	33.02	-22.3935	55.4135	RICKMAN_METASTASIS_UP
triazolothiadiazine	23.7197	-31.8744	55.5941	RICKMAN_METASTASIS_UP
MK-2206	43.5997	-12.0349	55.6346	RICKMAN_METASTASIS_UP
thalidomide	35.6016	-20.4792	56.0807	RICKMAN_METASTASIS_UP
ML320	26.281	-29.9784	56.2594	RICKMAN_METASTASIS_UP
leptomycin B	26.5087	-29.8408	56.3495	RICKMAN_METASTASIS_UP
ML334 diastereomer	27.8932	-29.2945	57.1877	RICKMAN_METASTASIS_UP
AT-406	35.4412	-23.2954	58.7366	RICKMAN_METASTASIS_UP
BRD-K28456706	18.5711	-40.2128	58.7839	RICKMAN_METASTASIS_UP
decitabine:navitoclax (2:1 mol/mol)	56.9141	-1.87549	58.7896	RICKMAN_METASTASIS_UP
decitabine	39.3608	-19.5709	58.9316	RICKMAN_METASTASIS_UP
FQI-2	34.2919	-24.7674	59.0593	RICKMAN_METASTASIS_UP
BRD-K97651142	38.2477	-21.4056	59.6533	RICKMAN_METASTASIS_UP
IC-87114	33.6238	-26.0677	59.6915	RICKMAN_METASTASIS_UP
Bax channel blocker	39.4753	-21.1306	60.6059	RICKMAN_METASTASIS_UP
simvastatin	39.0749	-21.5375	60.6124	RICKMAN_METASTASIS_UP
necrosulfonamide	46.7928	-14.0358	60.8286	RICKMAN_METASTASIS_UP
indisulam	30.814	-30.181	60.995	RICKMAN_METASTASIS_UP
BRD-K04800985	54.1745	-6.84162	61.0162	RICKMAN_METASTASIS_UP
palmostatin B	53.3209	-8.79613	62.117	RICKMAN_METASTASIS_UP
JQ-1:carboplatin (1:1 mol/mol)	39.5703	-22.8828	62.453	RICKMAN_METASTASIS_UP
nutlin-3	29.0883	-33.4641	62.5524	RICKMAN_METASTASIS_UP
vorinostat:carboplatin (1:1 mol/mol)	26.9278	-36.0929	63.0207	RICKMAN_METASTASIS_UP
tubastatin A	43.4894	-19.538	63.0274	RICKMAN_METASTASIS_UP
OSI-027	49.252	-14.5946	63.8465	RICKMAN_METASTASIS_UP
topotecan	32.8314	-31.4219	64.2533	RICKMAN_METASTASIS_UP
YK 4-279	49.8016	-15.1649	64.9665	RICKMAN_METASTASIS_UP
KU 0060648	17.3932	-47.792	65.1852	RICKMAN_METASTASIS_UP
tretinoin	50.9828	-14.2841	65.2669	RICKMAN_METASTASIS_UP
mitomycin	25.4868	-39.8887	65.3755	RICKMAN_METASTASIS_UP
SRT-1720	26.0442	-39.8483	65.8925	RICKMAN_METASTASIS_UP
AT7867	34.8589	-31.6298	66.4887	RICKMAN_METASTASIS_UP
carboplatin:etoposide (40:17 mol/mol)	51.9161	-14.7774	66.6936	RICKMAN_METASTASIS_UP
ML311	27.635	-40.4519	68.0869	RICKMAN_METASTASIS_UP
nakiterpiosin	25.3607	-42.9179	68.2786	RICKMAN_METASTASIS_UP
Compound 7d-cis	36.3587	-32.8573	69.216	RICKMAN_METASTASIS_UP
serdemetan:SCH-529074 (1:1 mol/mol)	30.6877	-39.1882	69.8759	RICKMAN_METASTASIS_UP
barasertib	49.0791	-20.8313	69.9104	RICKMAN_METASTASIS_UP
erastin	63.4877	-6.84496	70.3327	RICKMAN_METASTASIS_UP
PD 153035	36.3334	-34.3238	70.6572	RICKMAN_METASTASIS_UP
BRD-K84807411	32.6141	-38.5409	71.1551	RICKMAN_METASTASIS_UP
oxaliplatin	36.5162	-34.6934	71.2096	RICKMAN_METASTASIS_UP
bleomycin A2	42.153	-29.6038	71.7568	RICKMAN_METASTASIS_UP
avrainvillamide	39.4479	-32.3558	71.8037	RICKMAN_METASTASIS_UP
3-Cl-AHPC	43.4383	-30.0498	73.4881	RICKMAN_METASTASIS_UP
BRD-A86708339	39.773	-34.4225	74.1955	RICKMAN_METASTASIS_UP
decitabine:carboplatin (1:1 mol/mol)	32.2396	-42.3818	74.6214	RICKMAN_METASTASIS_UP
BRD-K70511574	35.9864	-39.7344	75.7207	RICKMAN_METASTASIS_UP
narciclasine	40.3384	-35.962	76.3004	RICKMAN_METASTASIS_UP
selumetinib:tretinoin (2:1 mol/mol)	55.5588	-20.7812	76.34	RICKMAN_METASTASIS_UP
BRD-K52037352	31.0829	-45.337	76.4199	RICKMAN_METASTASIS_UP
tigecycline	51.8365	-25.7481	77.5846	RICKMAN_METASTASIS_UP
selumetinib:navitoclax (8:1 mol/mol)	57.322	-21.5253	78.8473	RICKMAN_METASTASIS_UP
FQI-1	36.6449	-42.7005	79.3454	RICKMAN_METASTASIS_UP
JW-55	40.2658	-39.8946	80.1604	RICKMAN_METASTASIS_UP
entinostat	63.1502	-17.3953	80.5455	RICKMAN_METASTASIS_UP
BRD-K50799972	38.105	-43.7237	81.8287	RICKMAN_METASTASIS_UP
BRD-K90370028	49.87	-32.1731	82.0431	RICKMAN_METASTASIS_UP
RITA	57.0219	-25.2572	82.2792	RICKMAN_METASTASIS_UP
gemcitabine	51.1595	-33.2517	84.4112	RICKMAN_METASTASIS_UP
BRD-K94991378	54.6502	-31.5729	86.2231	RICKMAN_METASTASIS_UP
CHIR-99021	40.3338	-45.9646	86.2983	RICKMAN_METASTASIS_UP
NSC19630	58.2599	-28.1139	86.3738	RICKMAN_METASTASIS_UP
KU-60019	52.5675	-34.4783	87.0458	RICKMAN_METASTASIS_UP
PIK-93	57.5756	-30.9387	88.5143	RICKMAN_METASTASIS_UP
valdecoxib	62.6922	-29.554	92.2463	RICKMAN_METASTASIS_UP
tosedostat	53.9591	-39.1736	93.1327	RICKMAN_METASTASIS_UP
PX-12	51.2124	-42.1424	93.3548	RICKMAN_METASTASIS_UP
ceranib-2	43.2669	-50.3119	93.5788	RICKMAN_METASTASIS_UP
doxorubicin	45.2172	-49.5945	94.8117	RICKMAN_METASTASIS_UP
BRD-K71935468	32.224	-62.9968	95.2207	RICKMAN_METASTASIS_UP
chlorambucil	73.3159	-24.5187	97.8346	RICKMAN_METASTASIS_UP
curcumin	58.7629	-39.6505	98.4133	RICKMAN_METASTASIS_UP
tretinoin:carboplatin (2:1 mol/mol)	56.4897	-44.1102	100.6	RICKMAN_METASTASIS_UP
pifithrin-mu	69.1484	-36.7204	105.869	RICKMAN_METASTASIS_UP
BRD-A94377914	62.8157	-44.3921	107.208	RICKMAN_METASTASIS_UP
ELCPK	49.7351	-57.8105	107.546	RICKMAN_METASTASIS_UP
selumetinib:JQ-1 (4:1 mol/mol)	60.9489	-47.7157	108.665	RICKMAN_METASTASIS_UP
UNC0638	81.1654	-29.441	110.606	RICKMAN_METASTASIS_UP
staurosporine	48.0231	-64.9135	112.937	RICKMAN_METASTASIS_UP
trifluoperazine	56.2707	-56.6793	112.95	RICKMAN_METASTASIS_UP
NSC 74859	63.5301	-56.8443	120.374	RICKMAN_METASTASIS_UP
CD-437	68.5875	-52.6024	121.19	RICKMAN_METASTASIS_UP
clofarabine	73.4068	-49.6937	123.101	RICKMAN_METASTASIS_UP
SN-38	69.5672	-57.6453	127.213	RICKMAN_METASTASIS_UP
BRD-K29313308	67.437	-59.9162	127.353	RICKMAN_METASTASIS_UP
PF-184	73.2136	-54.583	127.797	RICKMAN_METASTASIS_UP
KU-55933	82.4073	-48.4048	130.812	RICKMAN_METASTASIS_UP
PL-DI	79.131	-54.0019	133.133	RICKMAN_METASTASIS_UP
BRD-K63431240	72.5679	-66.3373	138.905	RICKMAN_METASTASIS_UP
Mdivi-1	78.3862	-64.3208	142.707	RICKMAN_METASTASIS_UP
GDC-0879	84.7336	-59.8591	144.593	RICKMAN_METASTASIS_UP
BRD-K13999467	81.703	-67.8094	149.512	RICKMAN_METASTASIS_UP

## Sheet: RICKMAN_METASTASIS_DN
Description	DI_Resistance	DI_Sensitivity	DI_Resistance-DI_Sensitivity	Signature
BRD-K63431240	-68.9009	87.5528	-156.454	RICKMAN_METASTASIS_DN
GDC-0879	-69.4341	83.0498	-152.484	RICKMAN_METASTASIS_DN
BRD-K13999467	-70.823	73.3363	-144.159	RICKMAN_METASTASIS_DN
KU-55933	-77.2289	62.5723	-139.801	RICKMAN_METASTASIS_DN
JW-55	-58.9637	76.2408	-135.204	RICKMAN_METASTASIS_DN
NSC 74859	-66.3602	68.8405	-135.201	RICKMAN_METASTASIS_DN
PL-DI	-73.5963	59.9378	-133.534	RICKMAN_METASTASIS_DN
ELCPK	-59.9996	72.8751	-132.875	RICKMAN_METASTASIS_DN
BRD-K29313308	-56.179	73.275	-129.454	RICKMAN_METASTASIS_DN
tretinoin:carboplatin (2:1 mol/mol)	-56.0436	72.6231	-128.667	RICKMAN_METASTASIS_DN
tosedostat	-58.6884	69.7368	-128.425	RICKMAN_METASTASIS_DN
Mdivi-1	-53.2781	72.3591	-125.637	RICKMAN_METASTASIS_DN
navitoclax:birinapant (1:1 mol/mol)	-60.1772	61.2605	-121.438	RICKMAN_METASTASIS_DN
NSC19630	-54.9448	63.5902	-118.535	RICKMAN_METASTASIS_DN
CD-437	-64.0868	51.5471	-115.634	RICKMAN_METASTASIS_DN
staurosporine	-45.8805	68.4373	-114.318	RICKMAN_METASTASIS_DN
clofarabine	-56.107	57.8927	-114	RICKMAN_METASTASIS_DN
avrainvillamide	-46.5196	67.0204	-113.54	RICKMAN_METASTASIS_DN
IC-87114	-50.7591	62.1868	-112.946	RICKMAN_METASTASIS_DN
BRD-A94377914	-54.8253	56.284	-111.109	RICKMAN_METASTASIS_DN
SN-38	-53.8035	56.9996	-110.803	RICKMAN_METASTASIS_DN
simvastatin	-55.959	52.5979	-108.557	RICKMAN_METASTASIS_DN
palmostatin B	-66.0614	40.5008	-106.562	RICKMAN_METASTASIS_DN
BRD-K50799972	-53.9771	50.453	-104.43	RICKMAN_METASTASIS_DN
JQ-1:carboplatin (1:1 mol/mol)	-56.4112	47.1381	-103.549	RICKMAN_METASTASIS_DN
Bax channel blocker	-35.8494	61.8929	-97.7423	RICKMAN_METASTASIS_DN
decitabine:navitoclax (2:1 mol/mol)	-69.9197	25.5345	-95.4542	RICKMAN_METASTASIS_DN
Compound 7d-cis	-36.0537	57.5487	-93.6024	RICKMAN_METASTASIS_DN
KU-60019	-58.9145	34.0056	-92.9201	RICKMAN_METASTASIS_DN
BRD-K71935468	-20.3834	70.539	-90.9224	RICKMAN_METASTASIS_DN
necrosulfonamide	-47.4044	41.7512	-89.1556	RICKMAN_METASTASIS_DN
UNC0638	-49.3752	39.3839	-88.7591	RICKMAN_METASTASIS_DN
BRD-K94991378	-43.7661	44.4869	-88.2531	RICKMAN_METASTASIS_DN
NSC23766	-27.7899	60.0096	-87.7995	RICKMAN_METASTASIS_DN
selumetinib:JQ-1 (4:1 mol/mol)	-41.1105	45.7054	-86.8159	RICKMAN_METASTASIS_DN
valdecoxib	-50.2043	36.3844	-86.5887	RICKMAN_METASTASIS_DN
doxorubicin	-43.2181	43.3045	-86.5226	RICKMAN_METASTASIS_DN
PRIMA-1-Met	-28.7192	57.1936	-85.9129	RICKMAN_METASTASIS_DN
SRT-1720	-26.4262	59.1115	-85.5377	RICKMAN_METASTASIS_DN
tigecycline	-42.9472	40.8774	-83.8246	RICKMAN_METASTASIS_DN
PIK-93	-33.9199	49.6983	-83.6182	RICKMAN_METASTASIS_DN
AT-406	-36.8289	46.6694	-83.4983	RICKMAN_METASTASIS_DN
navitoclax:piperlongumine (1:1 mol/mol)	-46.6566	36.2586	-82.9152	RICKMAN_METASTASIS_DN
KPT185	-48.8155	33.8603	-82.6759	RICKMAN_METASTASIS_DN
bleomycin A2	-32.5697	49.8142	-82.384	RICKMAN_METASTASIS_DN
chlorambucil	-66.8413	14.0714	-80.9128	RICKMAN_METASTASIS_DN
thalidomide	-38.4796	42.1346	-80.6142	RICKMAN_METASTASIS_DN
carboplatin:UNC0638 (2:1 mol/mol)	-40.3673	40.1329	-80.5002	RICKMAN_METASTASIS_DN
temsirolimus	-22.8736	56.3132	-79.1868	RICKMAN_METASTASIS_DN
PX-12	-39.2188	39.7411	-78.9599	RICKMAN_METASTASIS_DN
tubastatin A	-40.3831	38.2703	-78.6534	RICKMAN_METASTASIS_DN
TGX-221	-42.3612	35.6717	-78.0329	RICKMAN_METASTASIS_DN
tretinoin	-53.0362	24.9104	-77.9466	RICKMAN_METASTASIS_DN
pifithrin-mu	-49.3684	26.0117	-75.3801	RICKMAN_METASTASIS_DN
vorinostat:carboplatin (1:1 mol/mol)	-21.9937	52.6261	-74.6198	RICKMAN_METASTASIS_DN
ETP-46464	-44.1465	29.6035	-73.75	RICKMAN_METASTASIS_DN
leptomycin B	-35.5285	37.903	-73.4314	RICKMAN_METASTASIS_DN
BRD-K52037352	-28.7913	44.4249	-73.2161	RICKMAN_METASTASIS_DN
PF-184	-39.0062	34.0623	-73.0685	RICKMAN_METASTASIS_DN
carboplatin:etoposide (40:17 mol/mol)	-58.1952	14.68	-72.8752	RICKMAN_METASTASIS_DN
entinostat	-53.2848	17.9764	-71.2612	RICKMAN_METASTASIS_DN
3-Cl-AHPC	-41.4094	29.6599	-71.0693	RICKMAN_METASTASIS_DN
BRD-K27188169:navitoclax (2:1 mol/mol)	-43.2939	27.1919	-70.4858	RICKMAN_METASTASIS_DN
BRD-K48477130	-52.9909	16.9067	-69.8976	RICKMAN_METASTASIS_DN
manumycin A	-14.7535	54.3511	-69.1046	RICKMAN_METASTASIS_DN
darinaparsin	-27.4849	40.7725	-68.2574	RICKMAN_METASTASIS_DN
fumonisin B1	-34.6092	32.6543	-67.2635	RICKMAN_METASTASIS_DN
trifluoperazine	-22.8076	43.2619	-66.0695	RICKMAN_METASTASIS_DN
doxorubicin:navitoclax (2:1 mol/mol)	-52.8184	12.7585	-65.5769	RICKMAN_METASTASIS_DN
piperlongumine	-48.4151	17.045	-65.4601	RICKMAN_METASTASIS_DN
HBX-41108	-30.4553	34.9948	-65.45	RICKMAN_METASTASIS_DN
BRD-K04800985	-53.9146	11.2442	-65.1588	RICKMAN_METASTASIS_DN
BRD-K90370028	-34.6496	30.1711	-64.8207	RICKMAN_METASTASIS_DN
selumetinib:navitoclax (8:1 mol/mol)	-41.409	23.0815	-64.4905	RICKMAN_METASTASIS_DN
BRD-K28456706	-16.5998	46.5324	-63.1322	RICKMAN_METASTASIS_DN
gemcitabine	-36.0794	26.4812	-62.5605	RICKMAN_METASTASIS_DN
apicidin	-15.3766	47.1217	-62.4983	RICKMAN_METASTASIS_DN
curcumin	-35.4571	26.4138	-61.8709	RICKMAN_METASTASIS_DN
JQ-1:MK-0752 (1:1 mol/mol)	-40.0372	21.6279	-61.6651	RICKMAN_METASTASIS_DN
PRIMA-1	-15.2738	46.3522	-61.626	RICKMAN_METASTASIS_DN
olaparib	-22.6287	38.7293	-61.358	RICKMAN_METASTASIS_DN
BRD-A86708339	-18.7977	41.4276	-60.2253	RICKMAN_METASTASIS_DN
BRD-K61166597	-30.2341	29.7668	-60.0009	RICKMAN_METASTASIS_DN
ML050	-45.453	14.0093	-59.4624	RICKMAN_METASTASIS_DN
YM-155	-26.0108	33.0187	-59.0295	RICKMAN_METASTASIS_DN
nutlin-3	-22.2333	36.7698	-59.0031	RICKMAN_METASTASIS_DN
dasatinib	-2.19619	55.2541	-57.4503	RICKMAN_METASTASIS_DN
BRD1812	-10.0787	45.7362	-55.815	RICKMAN_METASTASIS_DN
epigallocatechin-3-monogallate	-17.326	37.8912	-55.2172	RICKMAN_METASTASIS_DN
erastin	-48.5462	6.17827	-54.7244	RICKMAN_METASTASIS_DN
CCT036477	-33.2058	21.399	-54.6048	RICKMAN_METASTASIS_DN
AT7867	-20.5502	33.7476	-54.2978	RICKMAN_METASTASIS_DN
pitstop2	-33.0691	21.1401	-54.2092	RICKMAN_METASTASIS_DN
AZD6482	-33.4516	20.5102	-53.9618	RICKMAN_METASTASIS_DN
KU-0063794	-4.20029	49.3387	-53.539	RICKMAN_METASTASIS_DN
selumetinib:tretinoin (2:1 mol/mol)	-35.9957	16.8969	-52.8926	RICKMAN_METASTASIS_DN
MK-2206	-35.9819	16.146	-52.1279	RICKMAN_METASTASIS_DN
FQI-1	-21.4897	30.4989	-51.9886	RICKMAN_METASTASIS_DN
alisertib:navitoclax (2:1 mol/mol)	-31.2089	19.3084	-50.5173	RICKMAN_METASTASIS_DN
SKI-II	-22.5951	27.8604	-50.4555	RICKMAN_METASTASIS_DN
PHA-793887	-10.7027	38.4318	-49.1345	RICKMAN_METASTASIS_DN
sirolimus	-14.7539	33.939	-48.6929	RICKMAN_METASTASIS_DN
BRD-K26531177	-27.6857	20.6223	-48.3079	RICKMAN_METASTASIS_DN
CBB-1007	-35.0781	12.6181	-47.6962	RICKMAN_METASTASIS_DN
navitoclax:PLX-4032 (1:1 mol/mol)	-24.4402	22.0512	-46.4914	RICKMAN_METASTASIS_DN
semagacestat	-33.8016	12.6002	-46.4018	RICKMAN_METASTASIS_DN
Repligen 136	-24.2204	22.1379	-46.3583	RICKMAN_METASTASIS_DN
serdemetan:SCH-529074 (1:1 mol/mol)	-8.49037	37.7376	-46.228	RICKMAN_METASTASIS_DN
KH-CB19	-31.6406	12.986	-44.6266	RICKMAN_METASTASIS_DN
decitabine:carboplatin (1:1 mol/mol)	-18.3798	26.0009	-44.3808	RICKMAN_METASTASIS_DN
ceranib-2	-12.6438	31.4796	-44.1234	RICKMAN_METASTASIS_DN
BRD-K34222889	-22.7142	21.2197	-43.9339	RICKMAN_METASTASIS_DN
selumetinib:UNC0638 (4:1 mol/mol)	-7.73141	35.6107	-43.3421	RICKMAN_METASTASIS_DN
paclitaxel	-39.7667	3.25955	-43.0263	RICKMAN_METASTASIS_DN
CHIR-99021	-12.2727	30.7123	-42.985	RICKMAN_METASTASIS_DN
nilotinib	-15.2658	27.3192	-42.585	RICKMAN_METASTASIS_DN
BRD-K27224038	-20.3741	22.2108	-42.5849	RICKMAN_METASTASIS_DN
CAL-101	-22.1306	19.0204	-41.151	RICKMAN_METASTASIS_DN
KU 0060648	-6.27757	34.6422	-40.9198	RICKMAN_METASTASIS_DN
BRD-K41334119	-20.0991	20.7526	-40.8517	RICKMAN_METASTASIS_DN
FGIN-1-27	-15.7324	24.6028	-40.3352	RICKMAN_METASTASIS_DN
SR1001	-19.1112	21.1543	-40.2656	RICKMAN_METASTASIS_DN
BRD-K70511574	-15.2168	24.9076	-40.1244	RICKMAN_METASTASIS_DN
NSC48300	-30.5631	9.29214	-39.8553	RICKMAN_METASTASIS_DN
selumetinib	-4.0948	35.1216	-39.2164	RICKMAN_METASTASIS_DN
trametinib	-14.5593	24.3827	-38.942	RICKMAN_METASTASIS_DN
XL765	-15.494	22.7007	-38.1947	RICKMAN_METASTASIS_DN
nakiterpiosin	-3.09122	35.065	-38.1563	RICKMAN_METASTASIS_DN
YK 4-279	-31.634	6.39474	-38.0287	RICKMAN_METASTASIS_DN
BRD-K97651142	-22.0144	15.4411	-37.4554	RICKMAN_METASTASIS_DN
FQI-2	-16.9526	19.0367	-35.9893	RICKMAN_METASTASIS_DN
necrostatin-1	-24.5923	11.3364	-35.9287	RICKMAN_METASTASIS_DN
JW-74	-12.8513	22.9508	-35.8021	RICKMAN_METASTASIS_DN
BRD-K29086754	-17.2201	17.2845	-34.5046	RICKMAN_METASTASIS_DN
ML311	-7.52631	26.8553	-34.3816	RICKMAN_METASTASIS_DN
AZD7545	-23.3868	10.9761	-34.363	RICKMAN_METASTASIS_DN
OSI-027	-21.2978	12.5804	-33.8782	RICKMAN_METASTASIS_DN
RITA	-27.6843	5.66765	-33.3519	RICKMAN_METASTASIS_DN
SMER-3	2.14359	35.4789	-33.3353	RICKMAN_METASTASIS_DN
WAY-362450	-27.8942	5.33758	-33.2318	RICKMAN_METASTASIS_DN
mitomycin	-1.7515	31.2621	-33.0136	RICKMAN_METASTASIS_DN
BRD-K84807411	-6.62476	25.7171	-32.3418	RICKMAN_METASTASIS_DN
betulinic acid	-2.98588	29.3474	-32.3333	RICKMAN_METASTASIS_DN
birinapant	-13.5489	18.6214	-32.1703	RICKMAN_METASTASIS_DN
Compound 1541A	-28.236	3.684	-31.92	RICKMAN_METASTASIS_DN
BRD-K02492147	-17.3913	13.7176	-31.1089	RICKMAN_METASTASIS_DN
pifithrin-alpha	-2.53384	28.3353	-30.8692	RICKMAN_METASTASIS_DN
PF-750	-23.1749	7.65007	-30.825	RICKMAN_METASTASIS_DN
selumetinib:vorinostat (8:1 mol/mol)	-9.04455	21.4735	-30.5181	RICKMAN_METASTASIS_DN
IPR-456	-24.7093	4.79012	-29.4995	RICKMAN_METASTASIS_DN
fluvastatin	-28.3029	0.524577	-28.8274	RICKMAN_METASTASIS_DN
tretinoin:navitoclax (4:1 mol/mol)	-6.64466	21.9956	-28.6403	RICKMAN_METASTASIS_DN
oxaliplatin	-9.42635	19.0892	-28.5156	RICKMAN_METASTASIS_DN
indisulam	-7.25028	21.1943	-28.4446	RICKMAN_METASTASIS_DN
BRD-K55116708	-18.859	9.32319	-28.1822	RICKMAN_METASTASIS_DN
ML320	-7.56854	19.955	-27.5235	RICKMAN_METASTASIS_DN
lovastatin	-21.7573	5.7033	-27.4606	RICKMAN_METASTASIS_DN
selumetinib:BRD-A02303741 (4:1 mol/mol)	-13.8139	13.6197	-27.4337	RICKMAN_METASTASIS_DN
BRD-K20514654	-28.7623	-1.40303	-27.3592	RICKMAN_METASTASIS_DN
LRRK2-IN-1	-25.4189	1.86675	-27.2857	RICKMAN_METASTASIS_DN
topotecan	-4.12822	22.522	-26.6502	RICKMAN_METASTASIS_DN
SR-II-138A	-11.4837	15.0277	-26.5114	RICKMAN_METASTASIS_DN
decitabine	-15.0188	11.1173	-26.1362	RICKMAN_METASTASIS_DN
spautin-1	-8.53557	17.5192	-26.0548	RICKMAN_METASTASIS_DN
PF-4800567 hydrochloride	-27.8366	-1.9208	-25.9158	RICKMAN_METASTASIS_DN
I-BET151	-28.5762	-3.16847	-25.4078	RICKMAN_METASTASIS_DN
BRD-K09587429	-5.84258	18.781	-24.6236	RICKMAN_METASTASIS_DN
BRD-K66453893	-0.482483	23.8978	-24.3803	RICKMAN_METASTASIS_DN
BRD-K92856060	-14.6743	9.50222	-24.1765	RICKMAN_METASTASIS_DN
BRD1835	-9.76772	13.5314	-23.2992	RICKMAN_METASTASIS_DN
momelotinib	-5.35967	17.8269	-23.1866	RICKMAN_METASTASIS_DN
dabrafenib	-2.49256	20.6111	-23.1037	RICKMAN_METASTASIS_DN
ML162	-24.5286	-3.83941	-20.6892	RICKMAN_METASTASIS_DN
BRD-A02303741:navitoclax (2:1 mol/mol)	-12.7521	7.8487	-20.6008	RICKMAN_METASTASIS_DN
navitoclax	-18.657	1.89801	-20.555	RICKMAN_METASTASIS_DN
CIL56	-10.6382	9.24706	-19.8852	RICKMAN_METASTASIS_DN
BRD-K66532283	-16.6856	3.19091	-19.8765	RICKMAN_METASTASIS_DN
BRD-A02303741	2.50864	22.3245	-19.8158	RICKMAN_METASTASIS_DN
selumetinib:piperlongumine (8:1 mol/mol)	-3.95059	15.7024	-19.653	RICKMAN_METASTASIS_DN
1S,3R-RSL-3	-26.1937	-6.94332	-19.2504	RICKMAN_METASTASIS_DN
PD318088	-9.29174	9.0477	-18.3394	RICKMAN_METASTASIS_DN
BRD-K42260513	1.41861	19.6321	-18.2135	RICKMAN_METASTASIS_DN
prochlorperazine	-11.6343	6.34214	-17.9765	RICKMAN_METASTASIS_DN
MK-1775	-16.1817	1.69291	-17.8746	RICKMAN_METASTASIS_DN
narciclasine	-4.69459	12.8146	-17.5092	RICKMAN_METASTASIS_DN
cytochalasin B	-6.77011	10.5559	-17.326	RICKMAN_METASTASIS_DN
ML334 diastereomer	-4.78457	12.0591	-16.8437	RICKMAN_METASTASIS_DN
GSK525762A	-21.378	-4.54194	-16.8361	RICKMAN_METASTASIS_DN
isoevodiamine	-3.70332	12.8104	-16.5137	RICKMAN_METASTASIS_DN
itraconazole	-4.96025	11.5156	-16.4758	RICKMAN_METASTASIS_DN
ABT-199	-16.2478	0.134936	-16.3828	RICKMAN_METASTASIS_DN
PDMP	2.88566	19.166	-16.2804	RICKMAN_METASTASIS_DN
LE-135	-7.59563	8.40133	-15.997	RICKMAN_METASTASIS_DN
teniposide	-11.4942	4.48981	-15.984	RICKMAN_METASTASIS_DN
parbendazole	-8.86397	6.88748	-15.7514	RICKMAN_METASTASIS_DN
BIX-01294	3.24968	18.8894	-15.6397	RICKMAN_METASTASIS_DN
SNS-032	-14.2779	1.31464	-15.5926	RICKMAN_METASTASIS_DN
ABT-737	-9.30715	6.16138	-15.4685	RICKMAN_METASTASIS_DN
vorinostat	-8.47239	6.62445	-15.0968	RICKMAN_METASTASIS_DN
GW-843682X	-3.0203	12.0627	-15.0829	RICKMAN_METASTASIS_DN
SCH-79797	-18.3789	-3.49313	-14.8858	RICKMAN_METASTASIS_DN
BRD-K16147474	-17.0578	-2.40189	-14.6559	RICKMAN_METASTASIS_DN
PD 153035	-1.77567	12.63	-14.4057	RICKMAN_METASTASIS_DN
JW-480	-6.47209	6.91527	-13.3874	RICKMAN_METASTASIS_DN
PI-103	-0.478555	12.4974	-12.976	RICKMAN_METASTASIS_DN
AM-580	-5.93759	6.72729	-12.6649	RICKMAN_METASTASIS_DN
GSK2636771	-1.70045	10.8585	-12.559	RICKMAN_METASTASIS_DN
GSK4112	9.64364	22.1714	-12.5277	RICKMAN_METASTASIS_DN
NSC30930	-8.13821	4.15697	-12.2952	RICKMAN_METASTASIS_DN
vincristine	4.5209	16.8058	-12.2849	RICKMAN_METASTASIS_DN
PLX-4720	-5.23483	6.93702	-12.1718	RICKMAN_METASTASIS_DN
SNX-2112	-8.1405	3.89272	-12.0332	RICKMAN_METASTASIS_DN
MK-0752	-1.06989	10.9393	-12.0092	RICKMAN_METASTASIS_DN
serdemetan	3.35905	15.3551	-11.996	RICKMAN_METASTASIS_DN
rigosertib	-6.95601	4.85678	-11.8128	RICKMAN_METASTASIS_DN
PF-3758309	-3.84607	7.89619	-11.7423	RICKMAN_METASTASIS_DN
GDC-0941	6.44548	18.018	-11.5725	RICKMAN_METASTASIS_DN
NSC95397	-2.98261	8.3768	-11.3594	RICKMAN_METASTASIS_DN
cucurbitacin I	-7.23623	3.90115	-11.1374	RICKMAN_METASTASIS_DN
cytarabine hydrochloride	8.82921	19.8013	-10.972	RICKMAN_METASTASIS_DN
PF-543	-4.25731	6.70643	-10.9637	RICKMAN_METASTASIS_DN
tipifarnib-P2	-3.10173	7.36842	-10.4702	RICKMAN_METASTASIS_DN
barasertib	-7.95647	2.01539	-9.97185	RICKMAN_METASTASIS_DN
Merck60	-12.1988	-2.27105	-9.9278	RICKMAN_METASTASIS_DN
masitinib	-4.1849	5.46338	-9.64828	RICKMAN_METASTASIS_DN
BMS-270394	-19.8896	-10.6286	-9.26098	RICKMAN_METASTASIS_DN
sildenafil	-9.12484	0.131289	-9.25613	RICKMAN_METASTASIS_DN
sotrastaurin	-0.978035	8.15401	-9.13204	RICKMAN_METASTASIS_DN
BRD-K17060750	-10.0167	-0.937887	-9.07879	RICKMAN_METASTASIS_DN
RO4929097	-6.74491	2.12139	-8.86631	RICKMAN_METASTASIS_DN
triazolothiadiazine	3.02842	11.6002	-8.5718	RICKMAN_METASTASIS_DN
LBH-589	-5.06799	2.88716	-7.95514	RICKMAN_METASTASIS_DN
BRD-K99006945	1.7812	9.51102	-7.72982	RICKMAN_METASTASIS_DN
pevonedistat	-16.5669	-8.93202	-7.6349	RICKMAN_METASTASIS_DN
navitoclax:sorafenib (1:1 mol/mol)	-11.4962	-3.93266	-7.56357	RICKMAN_METASTASIS_DN
navitoclax:gemcitabine (1:1 mol/mol)	4.42303	11.8735	-7.45049	RICKMAN_METASTASIS_DN
NPC-26	6.80115	13.9223	-7.12115	RICKMAN_METASTASIS_DN
omacetaxine mepesuccinate	-1.33982	5.69157	-7.03139	RICKMAN_METASTASIS_DN
CIL55A	-8.76934	-1.85951	-6.90983	RICKMAN_METASTASIS_DN
VAF-347	-19.8827	-13.1036	-6.77902	RICKMAN_METASTASIS_DN
pazopanib	-6.43209	0.323112	-6.7552	RICKMAN_METASTASIS_DN
SB-431542	9.43889	15.727	-6.2881	RICKMAN_METASTASIS_DN
methylstat	-2.40317	3.85645	-6.25962	RICKMAN_METASTASIS_DN
BRD-K88742110	8.17619	13.6194	-5.44318	RICKMAN_METASTASIS_DN
SGX-523	11.2691	16.6884	-5.41932	RICKMAN_METASTASIS_DN
pluripotin	-8.47917	-3.06013	-5.41904	RICKMAN_METASTASIS_DN
BRD-K45681478	-17.9948	-12.6248	-5.36994	RICKMAN_METASTASIS_DN
BRD-K30019337	-7.71545	-2.71838	-4.99707	RICKMAN_METASTASIS_DN
BRD-K85133207	12.0638	16.685	-4.62115	RICKMAN_METASTASIS_DN
BRD-K19103580	10.2809	14.6499	-4.36903	RICKMAN_METASTASIS_DN
saracatinib	8.9327	12.4229	-3.49024	RICKMAN_METASTASIS_DN
ouabain	7.12988	10.2023	-3.07244	RICKMAN_METASTASIS_DN
salermide	1.18723	4.25518	-3.06795	RICKMAN_METASTASIS_DN
AZD7762	-3.99656	-1.72582	-2.27074	RICKMAN_METASTASIS_DN
avicin D	-10.082	-7.94894	-2.13306	RICKMAN_METASTASIS_DN
NVP-231	10.4195	12.5293	-2.10979	RICKMAN_METASTASIS_DN
FSC231	-4.69957	-2.84005	-1.85952	RICKMAN_METASTASIS_DN
WZ4002	-4.39379	-3.33991	-1.05388	RICKMAN_METASTASIS_DN
vorapaxar	4.09645	4.92683	-0.830372	RICKMAN_METASTASIS_DN
austocystin D	3.73687	4.54345	-0.806579	RICKMAN_METASTASIS_DN
tacrolimus	-11.9156	-11.5139	-0.401647	RICKMAN_METASTASIS_DN
AGK-2	-2.36936	-2.22468	-0.144683	RICKMAN_METASTASIS_DN
crizotinib	-3.26705	-3.30597	0.0389253	RICKMAN_METASTASIS_DN
MLN2480	5.07157	4.55137	0.520203	RICKMAN_METASTASIS_DN
BRD-K02251932	-2.34368	-3.1401	0.796423	RICKMAN_METASTASIS_DN
MLN2238	-16.1902	-17.289	1.09873	RICKMAN_METASTASIS_DN
vorinostat:navitoclax (4:1 mol/mol)	8.97381	7.49722	1.47659	RICKMAN_METASTASIS_DN
PLX-4032	-5.69356	-7.92438	2.23082	RICKMAN_METASTASIS_DN
gefitinib	15.0004	12.5124	2.48795	RICKMAN_METASTASIS_DN
veliparib	-9.85335	-12.4675	2.6142	RICKMAN_METASTASIS_DN
neratinib	6.57407	3.25371	3.32036	RICKMAN_METASTASIS_DN
erlotinib	-10.186	-14.1464	3.96035	RICKMAN_METASTASIS_DN
YL54	11.8659	6.72228	5.1436	RICKMAN_METASTASIS_DN
Compound 23 citrate	-5.56527	-10.8098	5.24457	RICKMAN_METASTASIS_DN
CIL41	-8.12491	-13.5855	5.46057	RICKMAN_METASTASIS_DN
AC55649	-2.08459	-8.21411	6.12953	RICKMAN_METASTASIS_DN
BRD-K58730230	4.21103	-1.94708	6.15811	RICKMAN_METASTASIS_DN
NSC632839	7.03497	0.376916	6.65805	RICKMAN_METASTASIS_DN
vandetanib	-0.211262	-7.42943	7.21817	RICKMAN_METASTASIS_DN
HLI 373	7.12425	-0.948404	8.07265	RICKMAN_METASTASIS_DN
AZD8055	14.3258	5.65976	8.66608	RICKMAN_METASTASIS_DN
SB-743921	20.8526	12.1797	8.67291	RICKMAN_METASTASIS_DN
TG-100-115	10.0666	1.33535	8.73122	RICKMAN_METASTASIS_DN
navitoclax:MST-312 (1:1 mol/mol)	2.24337	-6.54933	8.79269	RICKMAN_METASTASIS_DN
SJ-172550	7.89224	-1.10805	9.0003	RICKMAN_METASTASIS_DN
UNC0321	-5.15719	-14.4213	9.26413	RICKMAN_METASTASIS_DN
cerulenin	7.90648	-1.74837	9.65486	RICKMAN_METASTASIS_DN
ML210	-8.08215	-18.3349	10.2527	RICKMAN_METASTASIS_DN
dexamethasone	2.1786	-8.07979	10.2584	RICKMAN_METASTASIS_DN
AT13387	15.9938	5.64489	10.3489	RICKMAN_METASTASIS_DN
GSK1059615	4.00462	-6.41901	10.4236	RICKMAN_METASTASIS_DN
BRD-K51831558	-3.53649	-14.1594	10.6229	RICKMAN_METASTASIS_DN
BRD-K27188169	1.64692	-9.16643	10.8133	RICKMAN_METASTASIS_DN
JQ-1:navitoclax (2:1 mol/mol)	6.68099	-4.47594	11.1569	RICKMAN_METASTASIS_DN
IU1	10.0995	-1.50514	11.6047	RICKMAN_METASTASIS_DN
quizartinib	10.8849	-1.39892	12.2838	RICKMAN_METASTASIS_DN
importazole	8.59362	-3.79701	12.3906	RICKMAN_METASTASIS_DN
ISOX	-0.207692	-12.6312	12.4235	RICKMAN_METASTASIS_DN
BRD-K41597374	9.90685	-2.58426	12.4911	RICKMAN_METASTASIS_DN
fluorouracil	12.007	-0.515853	12.5229	RICKMAN_METASTASIS_DN
CIL70	-2.37098	-15.4408	13.0698	RICKMAN_METASTASIS_DN
marinopyrrole A	11.6089	-3.02541	14.6343	RICKMAN_METASTASIS_DN
L-685458	23.7498	9.01367	14.7361	RICKMAN_METASTASIS_DN
SB-225002	7.73765	-7.14108	14.8787	RICKMAN_METASTASIS_DN
ISOX:bortezomib (250:1 mol/mol)	4.1581	-10.8765	15.0346	RICKMAN_METASTASIS_DN
selumetinib:decitabine (4:1 mol/mol)	-5.30987	-20.3682	15.0583	RICKMAN_METASTASIS_DN
etoposide	-0.253386	-15.5666	15.3132	RICKMAN_METASTASIS_DN
MST-312	3.74669	-12.3402	16.0869	RICKMAN_METASTASIS_DN
piperlongumine:MST-312 (1:1 mol/mol)	-11.8053	-28.0128	16.2075	RICKMAN_METASTASIS_DN
selumetinib:MK-2206 (8:1 mol/mol)	9.58538	-7.01869	16.6041	RICKMAN_METASTASIS_DN
bexarotene	10.8005	-6.17583	16.9763	RICKMAN_METASTASIS_DN
BRD8899	16.3432	-0.68786	17.031	RICKMAN_METASTASIS_DN
BRD-K44224150	0.24963	-16.8527	17.1023	RICKMAN_METASTASIS_DN
ML203	-8.58042	-25.8622	17.2818	RICKMAN_METASTASIS_DN
selumetinib:PLX-4032 (8:1 mol/mol)	14.0319	-3.49726	17.5292	RICKMAN_METASTASIS_DN
NVP-BEZ235	5.41767	-12.5605	17.9781	RICKMAN_METASTASIS_DN
SID 26681509	-11.9181	-29.9672	18.0491	RICKMAN_METASTASIS_DN
ciclopirox	13.5618	-4.748	18.3098	RICKMAN_METASTASIS_DN
CIL55	8.1812	-10.3462	18.5274	RICKMAN_METASTASIS_DN
BI-2536	12.8963	-6.36306	19.2594	RICKMAN_METASTASIS_DN
GSK461364	16.8403	-3.15897	19.9993	RICKMAN_METASTASIS_DN
dinaciclib	9.40979	-10.7892	20.199	RICKMAN_METASTASIS_DN
tanespimycin:gemcitabine (1:1 mol/mol)	4.91203	-15.7084	20.6204	RICKMAN_METASTASIS_DN
JQ-1:vorinostat (2:1 mol/mol)	-0.312937	-21.3657	21.0528	RICKMAN_METASTASIS_DN
canertinib	16.4954	-4.9398	21.4352	RICKMAN_METASTASIS_DN
BRD-K80183349	11.8758	-9.79234	21.6681	RICKMAN_METASTASIS_DN
16-beta-bromoandrosterone	7.53165	-14.5659	22.0976	RICKMAN_METASTASIS_DN
BRD-K24690302	4.88592	-17.3398	22.2257	RICKMAN_METASTASIS_DN
BRD-K96431673	3.89961	-18.7761	22.6757	RICKMAN_METASTASIS_DN
triptolide	20.3658	-3.3701	23.7359	RICKMAN_METASTASIS_DN
BRD9647	13.9175	-11.3298	25.2473	RICKMAN_METASTASIS_DN
docetaxel	0.591749	-24.861	25.4527	RICKMAN_METASTASIS_DN
fulvestrant	6.54837	-19.154	25.7024	RICKMAN_METASTASIS_DN
COL-3	8.22045	-17.5235	25.7439	RICKMAN_METASTASIS_DN
Ko-143	14.1017	-11.6879	25.7896	RICKMAN_METASTASIS_DN
JQ-1	16.4369	-9.93045	26.3674	RICKMAN_METASTASIS_DN
tivantinib	12.7192	-14.063	26.7822	RICKMAN_METASTASIS_DN
KW-2449	9.78261	-17.6439	27.4265	RICKMAN_METASTASIS_DN
N9-isopropylolomoucine	14.1161	-13.4313	27.5474	RICKMAN_METASTASIS_DN
BRD-K71781559	37.0054	9.00402	28.0014	RICKMAN_METASTASIS_DN
AZ-3146	14.0323	-14.7545	28.7869	RICKMAN_METASTASIS_DN
cediranib	-1.09371	-30.1556	29.0618	RICKMAN_METASTASIS_DN
dacarbazine	19.0245	-10.206	29.2306	RICKMAN_METASTASIS_DN
KX2-391	31.0646	1.71694	29.3477	RICKMAN_METASTASIS_DN
BRD-K37390332	0.808173	-29.0483	29.8565	RICKMAN_METASTASIS_DN
compound 1B	26.2548	-3.6232	29.878	RICKMAN_METASTASIS_DN
BMS-345541	8.23125	-21.9909	30.2221	RICKMAN_METASTASIS_DN
sirolimus:bortezomib (250:1 mol/mol)	31.4716	1.06398	30.4077	RICKMAN_METASTASIS_DN
cyanoquinoline 11	14.2511	-16.6118	30.8629	RICKMAN_METASTASIS_DN
sitagliptin	20.5045	-10.9765	31.481	RICKMAN_METASTASIS_DN
istradefylline	12.9424	-18.664	31.6064	RICKMAN_METASTASIS_DN
BRD-K07442505	1.15534	-30.7426	31.8979	RICKMAN_METASTASIS_DN
ML006	2.17553	-29.8904	32.0659	RICKMAN_METASTASIS_DN
BIRB-796	14.7859	-17.527	32.3129	RICKMAN_METASTASIS_DN
VU0155056	18.6033	-13.7246	32.328	RICKMAN_METASTASIS_DN
ruxolitinib	18.0004	-14.4315	32.4319	RICKMAN_METASTASIS_DN
BRD-K35604418	-1.11517	-33.8687	32.7535	RICKMAN_METASTASIS_DN
ZSTK474	11.5917	-21.2103	32.8019	RICKMAN_METASTASIS_DN
erlotinib:PLX-4032 (2:1 mol/mol)	16.0913	-17.2354	33.3267	RICKMAN_METASTASIS_DN
C6-ceramide	22.6151	-10.7912	33.4063	RICKMAN_METASTASIS_DN
R428	13.8846	-19.5972	33.4818	RICKMAN_METASTASIS_DN
NVP-BSK805	14.0667	-19.9926	34.0593	RICKMAN_METASTASIS_DN
docetaxel:tanespimycin (2:1 mol/mol)	11.9144	-22.1476	34.062	RICKMAN_METASTASIS_DN
BRD-K34099515	4.5948	-29.7126	34.3074	RICKMAN_METASTASIS_DN
JQ-1:UNC0638 (2:1 mol/mol)	17.0932	-17.263	34.3562	RICKMAN_METASTASIS_DN
BRD-K27986637	10.5678	-24.0431	34.6108	RICKMAN_METASTASIS_DN
erismodegib	23.8772	-11.8682	35.7454	RICKMAN_METASTASIS_DN
niclosamide	0.140906	-35.9423	36.0832	RICKMAN_METASTASIS_DN
BRD8958	-0.885388	-37.0757	36.1904	RICKMAN_METASTASIS_DN
brefeldin A	15.1296	-21.2224	36.352	RICKMAN_METASTASIS_DN
BRD-K14844214	17.7522	-18.6811	36.4333	RICKMAN_METASTASIS_DN
BRD-K33199242	26.0275	-10.7479	36.7754	RICKMAN_METASTASIS_DN
bardoxolone methyl	14.2276	-23.6078	37.8354	RICKMAN_METASTASIS_DN
TG-101348	18.1962	-19.9074	38.1036	RICKMAN_METASTASIS_DN
CAY10594	5.40699	-33.7202	39.1272	RICKMAN_METASTASIS_DN
RAF265	28.3478	-10.9905	39.3383	RICKMAN_METASTASIS_DN
lapatinib	20.5426	-19.6842	40.2267	RICKMAN_METASTASIS_DN
selumetinib:GDC-0941 (4:1 mol/mol)	24.9716	-15.411	40.3826	RICKMAN_METASTASIS_DN
MGCD-265	4.39368	-36.2273	40.621	RICKMAN_METASTASIS_DN
obatoclax	20.8225	-19.9197	40.7423	RICKMAN_METASTASIS_DN
pyrazolanthrone	18.5275	-22.5352	41.0627	RICKMAN_METASTASIS_DN
elocalcitol	39.2483	-1.84226	41.0906	RICKMAN_METASTASIS_DN
ML239	21.8111	-19.2911	41.1022	RICKMAN_METASTASIS_DN
linsitinib	22.2672	-19.1394	41.4066	RICKMAN_METASTASIS_DN
imatinib	32.3427	-9.71462	42.0573	RICKMAN_METASTASIS_DN
PAC-1	28.0959	-15.6576	43.7535	RICKMAN_METASTASIS_DN
SZ4TA2	-2.50197	-46.9771	44.4751	RICKMAN_METASTASIS_DN
BRD-A05715709	0.431275	-44.7436	45.1749	RICKMAN_METASTASIS_DN
UNC0638:navitoclax (1:1 mol/mol)	29.84	-15.7007	45.5407	RICKMAN_METASTASIS_DN
VER-155008	17.5657	-28.4886	46.0544	RICKMAN_METASTASIS_DN
ibrutinib	44.4754	-1.63558	46.111	RICKMAN_METASTASIS_DN
lomeguatrib	31.3301	-15.2011	46.5312	RICKMAN_METASTASIS_DN
SB-525334	22.2875	-24.5227	46.8102	RICKMAN_METASTASIS_DN
afatinib	42.7214	-4.19521	46.9167	RICKMAN_METASTASIS_DN
lenvatinib	6.68788	-40.6273	47.3152	RICKMAN_METASTASIS_DN
AA-COCF3	8.38175	-39.3537	47.7355	RICKMAN_METASTASIS_DN
belinostat	20.3189	-27.4519	47.7708	RICKMAN_METASTASIS_DN
BRD-K16130065	21.9629	-25.8339	47.7968	RICKMAN_METASTASIS_DN
NVP-ADW742	50.8199	2.49135	48.3286	RICKMAN_METASTASIS_DN
ciclosporin	36.8231	-12.0998	48.9229	RICKMAN_METASTASIS_DN
LY-2183240	28.5756	-20.8446	49.4202	RICKMAN_METASTASIS_DN
Ch-55	3.74961	-46.2478	49.9974	RICKMAN_METASTASIS_DN
ML258	27.7038	-22.3963	50.1001	RICKMAN_METASTASIS_DN
nelarabine	24.4348	-25.7002	50.135	RICKMAN_METASTASIS_DN
necrostatin-7	17.0121	-33.5172	50.5293	RICKMAN_METASTASIS_DN
O-6-benzylguanine	18.2214	-32.5611	50.7825	RICKMAN_METASTASIS_DN
WP1130	43.3495	-8.03533	51.3848	RICKMAN_METASTASIS_DN
ML031	33.3478	-19.8731	53.2209	RICKMAN_METASTASIS_DN
BRD-K34485477	41.8813	-12.4889	54.3701	RICKMAN_METASTASIS_DN
BMS-195614	22.7231	-31.9738	54.6969	RICKMAN_METASTASIS_DN
KHS101	41.5489	-13.7139	55.2628	RICKMAN_METASTASIS_DN
BRD-K11533227	10.9879	-44.7465	55.7344	RICKMAN_METASTASIS_DN
procarbazine	22.5769	-33.3762	55.9531	RICKMAN_METASTASIS_DN
crizotinib:PLX-4032 (2:1 mol/mol)	34.3	-23.7897	58.0897	RICKMAN_METASTASIS_DN
ML029	31.1659	-28.432	59.5979	RICKMAN_METASTASIS_DN
MI-2	34.8821	-24.8981	59.7802	RICKMAN_METASTASIS_DN
alvocidib	43.076	-17.4164	60.4923	RICKMAN_METASTASIS_DN
BIBR-1532	9.95391	-50.5713	60.5252	RICKMAN_METASTASIS_DN
phloretin	28.0277	-33.261	61.2887	RICKMAN_METASTASIS_DN
NVP-TAE684	23.8725	-37.8793	61.7518	RICKMAN_METASTASIS_DN
CI-976	44.3616	-17.6094	61.971	RICKMAN_METASTASIS_DN
bosutinib	35.6416	-26.7829	62.4245	RICKMAN_METASTASIS_DN
BYL-719	35.9315	-26.6429	62.5745	RICKMAN_METASTASIS_DN
BCL-LZH-4	38.4497	-24.1344	62.5841	RICKMAN_METASTASIS_DN
tanespimycin	31.7712	-31.4403	63.2115	RICKMAN_METASTASIS_DN
axitinib	25.6855	-37.7689	63.4544	RICKMAN_METASTASIS_DN
bortezomib	26.7709	-39.0055	65.7764	RICKMAN_METASTASIS_DN
etomoxir	21.0661	-44.8808	65.9469	RICKMAN_METASTASIS_DN
tacedinaline	37.3504	-28.7662	66.1165	RICKMAN_METASTASIS_DN
StemRegenin 1	35.145	-31.5107	66.6557	RICKMAN_METASTASIS_DN
tanespimycin:bortezomib (250:1 mol/mol)	38.3457	-29.0852	67.431	RICKMAN_METASTASIS_DN
skepinone-L	32.4691	-36.3065	68.7756	RICKMAN_METASTASIS_DN
MI-1	21.8981	-46.9537	68.8517	RICKMAN_METASTASIS_DN
carboplatin	18.8245	-50.2686	69.0932	RICKMAN_METASTASIS_DN
oligomycin A	54.6986	-14.841	69.5397	RICKMAN_METASTASIS_DN
brivanib	27.0077	-43.2341	70.2418	RICKMAN_METASTASIS_DN
CR-1-31B	46.2669	-25.8154	72.0823	RICKMAN_METASTASIS_DN
alisertib	29.2714	-44.1936	73.465	RICKMAN_METASTASIS_DN
AZD1480	44.8881	-29.4581	74.3462	RICKMAN_METASTASIS_DN
GMX-1778	25.047	-49.9993	75.0463	RICKMAN_METASTASIS_DN
ifosfamide	54.2148	-21.3514	75.5662	RICKMAN_METASTASIS_DN
cabozantinib	29.5266	-46.9791	76.5057	RICKMAN_METASTASIS_DN
HC-067047	42.0247	-34.8552	76.8799	RICKMAN_METASTASIS_DN
TPCA-1	62.4057	-16.4621	78.8678	RICKMAN_METASTASIS_DN
silmitasertib	24.5742	-55.0656	79.6398	RICKMAN_METASTASIS_DN
GW-405833	63.7642	-16.0174	79.7817	RICKMAN_METASTASIS_DN
CAY10576	18.6479	-61.1816	79.8296	RICKMAN_METASTASIS_DN
daporinad	20.2438	-59.8401	80.0839	RICKMAN_METASTASIS_DN
hyperforin	43.6581	-37.547	81.205	RICKMAN_METASTASIS_DN
gossypol	50.7999	-30.4928	81.2927	RICKMAN_METASTASIS_DN
OSI-930	53.2436	-29.7251	82.9687	RICKMAN_METASTASIS_DN
PYR-41	60.9981	-22.524	83.5222	RICKMAN_METASTASIS_DN
CHM-1	40.4525	-43.4237	83.8762	RICKMAN_METASTASIS_DN
BRD-K99584050	39.7979	-44.1255	83.9233	RICKMAN_METASTASIS_DN
neuronal differentiation inducer III	42.0353	-41.9614	83.9967	RICKMAN_METASTASIS_DN
zebularine	57.3287	-27.7033	85.0319	RICKMAN_METASTASIS_DN
MG-132	30.8526	-54.3982	85.2508	RICKMAN_METASTASIS_DN
SCH-529074	37.2442	-48.3467	85.5909	RICKMAN_METASTASIS_DN
GANT-61	43.7346	-42.291	86.0256	RICKMAN_METASTASIS_DN
nintedanib	39.9446	-48.0918	88.0364	RICKMAN_METASTASIS_DN
methotrexate	48.7628	-40.2252	88.988	RICKMAN_METASTASIS_DN
BRD-K64610608	33.5944	-55.5907	89.1851	RICKMAN_METASTASIS_DN
GSK-3 inhibitor IX	33.1092	-56.2734	89.3826	RICKMAN_METASTASIS_DN
ML083	46.2044	-45.2356	91.44	RICKMAN_METASTASIS_DN
tamatinib	48.1947	-44.1374	92.3321	RICKMAN_METASTASIS_DN
isonicotinohydroxamic acid	42.0843	-51.9078	93.9922	RICKMAN_METASTASIS_DN
B02	50.801	-44.3653	95.1664	RICKMAN_METASTASIS_DN
abiraterone	59.0171	-36.2565	95.2735	RICKMAN_METASTASIS_DN
tamoxifen	41.9342	-53.4279	95.3621	RICKMAN_METASTASIS_DN
BRD6340	71.888	-24.2941	96.1821	RICKMAN_METASTASIS_DN
BRD-K51490254	29.1867	-67.7521	96.9388	RICKMAN_METASTASIS_DN
Platin	41.9984	-55.7452	97.7436	RICKMAN_METASTASIS_DN
regorafenib	49.8096	-48.0955	97.9051	RICKMAN_METASTASIS_DN
BRD-K79669418	32.6108	-66.501	99.1118	RICKMAN_METASTASIS_DN
CD-1530	40.6977	-58.4278	99.1256	RICKMAN_METASTASIS_DN
PRL-3 inhibitor I	58.4201	-41.7049	100.125	RICKMAN_METASTASIS_DN
BRD-K55473186	39.0903	-61.45	100.54	RICKMAN_METASTASIS_DN
BMS-536924	65.9435	-34.6939	100.637	RICKMAN_METASTASIS_DN
sorafenib	55.6955	-45.2953	100.991	RICKMAN_METASTASIS_DN
RG-108	40.1839	-60.9387	101.123	RICKMAN_METASTASIS_DN
navitoclax:pluripotin (1:1 mol/mol)	45.7101	-55.8651	101.575	RICKMAN_METASTASIS_DN
pandacostat	23.1698	-78.4287	101.599	RICKMAN_METASTASIS_DN
fingolimod	45.5253	-56.5997	102.125	RICKMAN_METASTASIS_DN
tipifarnib-P1	46.558	-56.4064	102.964	RICKMAN_METASTASIS_DN
temozolomide	58.7448	-44.5663	103.311	RICKMAN_METASTASIS_DN
foretinib	47.3969	-57.0025	104.399	RICKMAN_METASTASIS_DN
BRD-K03911514	54.9487	-50.1242	105.073	RICKMAN_METASTASIS_DN
STF-31	47.8339	-57.4308	105.265	RICKMAN_METASTASIS_DN
PF-573228	55.7908	-51.6403	107.431	RICKMAN_METASTASIS_DN
BRD-A71883111	47.3372	-60.7758	108.113	RICKMAN_METASTASIS_DN
SU11274	61.4646	-47.4472	108.912	RICKMAN_METASTASIS_DN
myricetin	48.4369	-61.6324	110.069	RICKMAN_METASTASIS_DN
bendamustine	71.8155	-38.802	110.617	RICKMAN_METASTASIS_DN
SNX-2112:bortezomib (250:1 mol/mol)	67.4345	-47.6498	115.084	RICKMAN_METASTASIS_DN
AZD4547	77.8015	-40.6322	118.434	RICKMAN_METASTASIS_DN
BRD-A02303741:carboplatin (1:1 mol/mol)	49.2085	-71.8853	121.094	RICKMAN_METASTASIS_DN
salermide:PLX-4032 (12:1 mol/mol)	48.1246	-72.9733	121.098	RICKMAN_METASTASIS_DN
BRD-K09344309	68.094	-55.1166	123.211	RICKMAN_METASTASIS_DN
CAY10618	64.0771	-61.5228	125.6	RICKMAN_METASTASIS_DN
Ki8751	59.1629	-70.8029	129.966	RICKMAN_METASTASIS_DN
cyclophosphamide	67.0724	-63.6923	130.765	RICKMAN_METASTASIS_DN
WZ8040	74.3849	-59.3147	133.7	RICKMAN_METASTASIS_DN
BMS-754807	72.1041	-61.7495	133.854	RICKMAN_METASTASIS_DN
tivozanib	60.9716	-75.6635	136.635	RICKMAN_METASTASIS_DN
azacitidine	68.7006	-68.1567	136.857	RICKMAN_METASTASIS_DN
CID-5951923	63.049	-75.2258	138.275	RICKMAN_METASTASIS_DN
sunitinib	64.2434	-75.9423	140.186	RICKMAN_METASTASIS_DN
BRD4132	63.7796	-77.1481	140.928	RICKMAN_METASTASIS_DN
linifanib	81.2907	-61.0376	142.328	RICKMAN_METASTASIS_DN
tandutinib	65.917	-82.071	147.988	RICKMAN_METASTASIS_DN
BRD-M00053801	78.8733	-69.9154	148.789	RICKMAN_METASTASIS_DN
BRD-K03536150	77.4818	-76.1685	153.65	RICKMAN_METASTASIS_DN
A-804598	77.7871	-75.8764	153.663	RICKMAN_METASTASIS_DN
purmorphamine	74.77	-79.1643	153.934	RICKMAN_METASTASIS_DN
DBeQ	83.0165	-73.6274	156.644	RICKMAN_METASTASIS_DN
parthenolide	82.0162	-76.3072	158.323	RICKMAN_METASTASIS_DN
TW-37	80.1617	-81.5696	161.731	RICKMAN_METASTASIS_DN
BRD9876	83.1504	-84.3379	167.488	RICKMAN_METASTASIS_DN
EX-527	91.4571	-85.2936	176.751	RICKMAN_METASTASIS_DN

## Sheet: metastasis signature
RICKMAN_METASTASIS_DN	RICKMAN_METASTASIS_UP
https://www.gsea-msigdb.org/gsea/msigdb/human/geneset/RICKMAN_METASTASIS_DN	https://www.gsea-msigdb.org/gsea/msigdb/human/geneset/RICKMAN_METASTASIS_UP
A4GALT	ABCB7
ABCB9	ABCD4
ABHD17A	ABI2
ACTBP9	ACACB
ACTR3	ACP1
ADAM15	ACVR1B
ADAMTSL4	ACVR2A
ADCY7	ADAM17
AGAP3	ADAMTS9
AHNAK2	AGFG1
AKIRIN2	AHI1
ALDH16A1	AKAP1
ALS2CL	ALDH6A1
AMPD3	ALS2
ANXA2P3	AMZ2
ANXA8	ANG
AP3D1	ANKRD40
ARF1	APBA2
ARHGEF12	APOLD1
ARPC5	APOOL
ATG4D	APPBP2
ATP2B4	ARL16
ATP5F1D	ARL17A
ATP6V1B2	ARMCX1
AVPI1	ARMCX3
BAIAP2	ARMCX6
BAK1	ASB3
BAP1	ATAD2B
BCL2L1	ATP9A
BICD2	ATRX
BSG	ATXN3
BTBD2	B4GALT5
C15orf39	B4GAT1
C1orf162	BBOF1
CACTIN	BBS9
CAMK2D	BDH2
CAMKK2	BEND7
CAP1	BEX1
CAPG	BEX2
CARM1	BEX3
CASP1	BEX4
CCM2	BEX5
CD177	BOC
CD209	BOLA1
CD300LF	BORCS5
CD44	BUD23
CD58	C14orf132
CDCP1	C18orf21
CDKN1A	C1orf56
CENPT	C2CD5
CFAP251	CADM1
CKMT1B	CAND1
CLK3	CAND2
CORO1C	CBFA2T2
COX6B2	CCDC43
DAPK3	CCNB1IP1
DDA1	CCP110
DENND1A	CCT6P3
DMTN	CDCA3
DNM2	CDK5RAP3
DOCK8	CENPBD1P
DOK2	CENPS
DSC3	CETN2
DSG3	CHST10
DST	CKAP5
DUSP7	CNPY2
EHBP1L1	COPS8
ENDOG	COX11
ENSG00000291149	CREB1
EPPK1	CSTPP1
FAM53B	CTCF
FARSA	CYB5RL
FCER1G	DCUN1D1
FLJ40288	DDIT3
FLOT2	DDR2
FLYWCH1	DHX35
FOSL2	DHX8
FXYD3	DIS3L2
FZR1	DNAJB11
GAS2L1	DNAJC18
GBP1	DNAL1
GBP2	DPY30
GET3	DTX3
GFOD1	DTX4
GIPC1	DYRK2
GJB3	DYRK4
GNA15	E2F6
GNLY	EDAR
GTPBP1	EEF1B2
GUK1	EFCAB11
HELZ2	EFHD1
HES7	ELP2
HK1	EMC1
HRAS	EP400
HSD17B1	EPC2
IFI16	EPM2AIP1
IFITM1	ERCC8
IGSF3	ERVK3-1
IL18	ETV4
IL18BP	ETV5
IRF6	FAM133B
ITGB4	FAM13B
JPT1	FAM161A
JUP	FAM229B
KCNK1	FAM234B
KEAP1	FARP2
KLF13	FASTKD2
KLHDC7B-DT	FGF19
KRT17	FIP1L1
KRT5	FRZB
KRT6A	GABARAPL1
LAD1	GAS7
LCP2	GATC
LMF2	GCAT
LMNA	GEM
LRRC8A	GGT7
LY6D	GIGYF2
MALL	GIHCG
MAP2K2	GLRX5
MAP2K7	GNAS
MAPK11	GPR19
MAPK12	GPR89B
MAPKAPK2	GPRASP2
MEF2D	GPRASP3
MEGF11	GPRC5B
MIER2	GXYLT2
MIR205	H2BC8
MIR205HG	HEBP1
MIR210	HIRIP3
MKNK2	HJURP
MMP28	HNRNPH1
MOB3A	HNRNPUL2
MORC3	HSD17B11
MPDU1	HSD17B12
MPZL2	IDH1
MRPL4	IFT43
MTUS1	IFT52
MUC1	ILKAP
MYCL	INO80D
MYD88	INO80D-AS1
MYO1E	IPO8
MYO1G	ISCA2
NAA80	ITGA9
NAV1	ITGB5
NDRG1	ITGBL1
NDUFA4L2	JAGN1
NECTIN1	JAM3
NECTIN4	KAT14
NHSL3	KAT8
NLRC5	LAMA2
NLRP1	LAMTOR5-AS1
NMRK1	LCLAT1
NPM2	LGR6
NUAK2	LINC02893
OGDH	LMAN2L
OSTF1	LMLN
PAFAH1B2	LMTK2
PALMD	LNP1
PAX8	LRP4
PCSK7	LRP6
PDLIM1	LRRC23
PERP	MAGEE1
PGAM1	MAGEF1
PHLDA3	MAGEH1
PITPNM3	MAGI2
PKM	MARVELD2
PKP1	MDM1
PKP3	MECP2
PML	MEST
POLR2E	METTL21A
POTEKP	MFAP3L
PPP2R1B	MFF
PRF1	MGA
PRODH	MGP
PROM2	MMGT1
PRRG4	MOB1B
PSD4	MORN2
PSMB9	MPDZ
PTAFR	MPHOSPH10
PTGIR	MRPL1
PTGS2	MRPL44
PTK2B	MRPS35
R3HDM4	MSH5
RAB7B	MSL2
RALGDS	MTA3
RASSF5	MTERF2
RBM34	MTERF4
RDX	MTHFSD
RGS14	MTNAP1
RHOA	MUTYH
RHOF	NAP1L5
RHOG	NAT10
RHOV	NAT9
RNF126	NBR1
RNF19B	NCL
RNH1	NDUFAF7
RPS6KA4	NDUFS1
RXRA	NEK9
S100A11	NEPRO
S100A14	NKAP
S100A16	NMT1
S100A2	NOL9
S100A6	NOP58
S1PR5	NUDT4
SCAMP2	NUDT7
SCO2	NUDT9
SDC1	NUP107
SECTM1	NUP54
SEMA3F	OSCP1
SFN	PABPN1
SGMS1	PAIP2B
SGPL1	PAPOLA
SH3BGRL3	PARL
SH3GL1	PASK
SH3GLB2	PDIA4
SLAMF8	PDRG1
SLC16A3	PDXDC1
SLC19A1	PDZD11
SLC27A3	PFKM
SLC2A1	PGRMC1
SLC6A8	PHB1
SNX33	PHC1
SPATA24	PILRB
SPI1	PKP4
SPRR1B	PLCB4
SPRYD7	PLEKHA5
ST6GALNAC4	PMS2
STARD10	PNN
STPG1	PPIG
STXBP2	PPM1D
TAGLN2	PPWD1
TAP1	PRCP
TAP2	PRKD1
TBC1D10A	PRR3
TBC1D2	PSMD1
TBC1D22A	PSMD10
TFEB	PXDN
THOP1	QPCT
TIRAP	RAD17
TMEM259	RASL12
TNFAIP8	RASSF8
TNFSF9	RBBP6
TNPO2	RBM15
TOM1L2	RBM25
TPM4	RBMX2
TRAFD1	RETREG2
TRAPPC1	RLIM
TRIM29	RNASEH1-DT
TRIR	RNF25
TSPAN14	RNF32-DT
TSPO	RPE
TUFT1	RPL13P5
TXN	RPL22
TYMP	RTF2
UBAP2L	RXYLT1
VASP	SALL2
ZAP70	SALL4
ZBTB7A	SCFD2
ZBTB7B	SDAD1
ZDHHC12	SEC14L4
ZMAT5	SEC62
ZNF750	SENP2
	SEPHS2
	SFMBT1
	SH3BGRL2
	SH3RF3
	SHE
	SLC11A2
	SLC16A10
	SLC22A17
	SLC25A14
	SLC25A33
	SLC37A3
	SMARCA1
	SMIM10L1
	SNED1
	SNF8
	SNHG14
	SNHG33
	SPATA7
	SPEN-AS1
	SRSF6
	ST13
	STAG2
	SUMO1
	SUPT7L
	SVIP
	TAF1C
	TAF9B
	TAFA5
	TCEAL4
	TCEAL8
	TCTN3
	TFAM
	TFDP2
	THOC2
	TIGD1
	TIGD7
	TMED8
	TMEM128
	TMEM18
	TMEM201
	TMEM97
	TMLHE
	TMT1B
	TMX4
	TP53BP1
	TPST1
	TRIP12
	TSPAN6
	TTC17
	TTC5
	TTLL5
	TXNDC15
	UBFD1
	UPF3B
	USP13
	USP51
	VBP1
	VHL
	VKORC1L1
	VPS45
	VSTM4
	WDCP
	WDR12
	YARS2
	YIPF6
	YTHDC1
	ZBTB14
	ZBTB33
	ZFHX3-AS1
	ZFP90
	ZMYM3
	ZMYND11
	ZNF133
	ZNF24
	ZNF26
	ZNF263
	ZNF271P
	ZNF397
	ZNF449
	ZNF606
	ZNF621
	ZNF704
	ZNF711
	ZNF75A
	ZNF764
	ZNF789
	ZNF92
	ZSCAN26
