# Supplementary material for: MetaScreener: a robust dual-mode framework for directional prioritization of actionable signatures through multi-dataset and multi-approach integration
Source: J Transl Med. 2026 Mar 17;24:583. doi: 10.1186/s12967-026-08019-y (PMC13107662; doi:10.1186/s12967-026-08019-y)
Supplement: Supplementary file 7 — Supplementary material 7 [file 12967_2026_8019_MOESM7_ESM.xlsx]

## Sheet: DiffMetaScreener
method	time_seconds	dataset
gsva_t	13.6325	TCGA-CRC
gsva_limma	9.80842	TCGA-CRC
gsva_anova	9.87978	TCGA-CRC
gsva_wilcoxon	9.15697	TCGA-CRC
gsva_permutation	9.59796	TCGA-CRC
gsva_kruskal	9.5554	TCGA-CRC
ssgsea_t	2.01776	TCGA-CRC
ssgsea_limma	1.98814	TCGA-CRC
ssgsea_anova	2.01515	TCGA-CRC
ssgsea_wilcoxon	2.00882	TCGA-CRC
ssgsea_permutation	1.99756	TCGA-CRC
ssgsea_kruskal	2.07392	TCGA-CRC
zscore_t	1.44184	TCGA-CRC
zscore_limma	1.41182	TCGA-CRC
zscore_anova	1.05027	TCGA-CRC
zscore_wilcoxon	1.06894	TCGA-CRC
zscore_permutation	1.05652	TCGA-CRC
zscore_kruskal	1.06505	TCGA-CRC
plage_t	2.20402	TCGA-CRC
plage_limma	1.76628	TCGA-CRC
plage_anova	1.78222	TCGA-CRC
plage_wilcoxon	1.80903	TCGA-CRC
plage_permutation	1.7678	TCGA-CRC
plage_kruskal	1.79134	TCGA-CRC
pca_t	2.28798	TCGA-CRC
pca_limma	1.85513	TCGA-CRC
pca_anova	1.90564	TCGA-CRC
pca_wilcoxon	1.88525	TCGA-CRC
pca_permutation	1.88316	TCGA-CRC
pca_kruskal	1.54059	TCGA-CRC
aucell_t	1.32517	TCGA-CRC
aucell_limma	0.901426	TCGA-CRC
aucell_anova	1.29013	TCGA-CRC
aucell_wilcoxon	0.929068	TCGA-CRC
aucell_permutation	0.922349	TCGA-CRC
aucell_kruskal	1.31974	TCGA-CRC
ucell_t	1.61572	TCGA-CRC
ucell_limma	1.97299	TCGA-CRC
ucell_anova	1.97564	TCGA-CRC
ucell_wilcoxon	1.96994	TCGA-CRC
ucell_permutation	1.94935	TCGA-CRC
ucell_kruskal	1.61873	TCGA-CRC
singscore_t	1.33769	TCGA-CRC
singscore_limma	1.32153	TCGA-CRC
singscore_anova	0.962173	TCGA-CRC
singscore_wilcoxon	1.33485	TCGA-CRC
singscore_permutation	0.92502	TCGA-CRC
singscore_kruskal	0.956737	TCGA-CRC
median_t	0.888289	TCGA-CRC
median_limma	0.471728	TCGA-CRC
median_anova	0.883733	TCGA-CRC
median_wilcoxon	0.874373	TCGA-CRC
median_permutation	0.475959	TCGA-CRC
median_kruskal	0.505233	TCGA-CRC
t_fgsea	66.028	TCGA-CRC
limma_fgsea	0.885632	TCGA-CRC
anova_fgsea	67.292	TCGA-CRC
wilcoxon_fgsea	70.1177	TCGA-CRC
permutation_fgsea	29.8017	TCGA-CRC
kruskal_fgsea	77.0818	TCGA-CRC
t_ora	68.0851	TCGA-CRC
limma_ora	0.563677	TCGA-CRC
anova_ora	66.8076	TCGA-CRC
wilcoxon_ora	70.0695	TCGA-CRC
permutation_ora	29.1456	TCGA-CRC
kruskal_ora	76.8648	TCGA-CRC
consensus_t	13.7655	TCGA-CRC
consensus_limma	13.507	TCGA-CRC
consensus_anova	13.7204	TCGA-CRC
consensus_wilcoxon	13.5516	TCGA-CRC
consensus_permutation	13.1468	TCGA-CRC
consensus_kruskal	13.2333	TCGA-CRC
mdt_t	5.62218	TCGA-CRC
mdt_limma	5.95385	TCGA-CRC
mdt_anova	5.5566	TCGA-CRC
mdt_wilcoxon	5.59835	TCGA-CRC
mdt_permutation	5.60429	TCGA-CRC
mdt_kruskal	6.01448	TCGA-CRC
mlm_t	1.24517	TCGA-CRC
mlm_limma	1.62085	TCGA-CRC
mlm_anova	2.0471	TCGA-CRC
mlm_wilcoxon	1.67518	TCGA-CRC
mlm_permutation	2.04315	TCGA-CRC
mlm_kruskal	1.62727	TCGA-CRC
udt_t	30.61	TCGA-CRC
udt_limma	30.6094	TCGA-CRC
udt_anova	31.1232	TCGA-CRC
udt_wilcoxon	30.5516	TCGA-CRC
udt_permutation	30.5722	TCGA-CRC
udt_kruskal	30.742	TCGA-CRC
ulm_t	1.0527	TCGA-CRC
ulm_limma	0.655527	TCGA-CRC
ulm_anova	0.687822	TCGA-CRC
ulm_wilcoxon	1.06974	TCGA-CRC
ulm_permutation	0.665563	TCGA-CRC
ulm_kruskal	0.691664	TCGA-CRC
viper_t	6.29137	TCGA-CRC
viper_limma	6.15399	TCGA-CRC
viper_anova	5.81528	TCGA-CRC
viper_wilcoxon	5.79147	TCGA-CRC
viper_permutation	5.88126	TCGA-CRC
viper_kruskal	6.14465	TCGA-CRC
wmean_t	2.62106	TCGA-CRC
wmean_limma	3.00567	TCGA-CRC
wmean_anova	3.04073	TCGA-CRC
wmean_wilcoxon	3.07453	TCGA-CRC
wmean_permutation	3.02759	TCGA-CRC
wmean_kruskal	3.43648	TCGA-CRC
norm_wmean_t	3.42635	TCGA-CRC
norm_wmean_limma	3.07899	TCGA-CRC
norm_wmean_anova	3.43021	TCGA-CRC
norm_wmean_wilcoxon	3.08943	TCGA-CRC
norm_wmean_permutation	3.42504	TCGA-CRC
norm_wmean_kruskal	3.09273	TCGA-CRC
corr_wmean_t	3.44248	TCGA-CRC
corr_wmean_limma	3.07359	TCGA-CRC
corr_wmean_anova	3.41444	TCGA-CRC
corr_wmean_wilcoxon	3.1051	TCGA-CRC
corr_wmean_permutation	3.42106	TCGA-CRC
corr_wmean_kruskal	3.09451	TCGA-CRC
wsum_t	3.43296	TCGA-CRC
wsum_limma	3.08844	TCGA-CRC
wsum_anova	3.43663	TCGA-CRC
wsum_wilcoxon	3.10446	TCGA-CRC
wsum_permutation	3.41597	TCGA-CRC
wsum_kruskal	3.10831	TCGA-CRC
norm_wsum_t	3.43877	TCGA-CRC
norm_wsum_limma	3.07477	TCGA-CRC
norm_wsum_anova	3.41549	TCGA-CRC
norm_wsum_wilcoxon	3.10185	TCGA-CRC
norm_wsum_permutation	3.42721	TCGA-CRC
norm_wsum_kruskal	3.09144	TCGA-CRC
corr_wsum_t	3.42795	TCGA-CRC
corr_wsum_limma	3.0771	TCGA-CRC
corr_wsum_anova	3.42506	TCGA-CRC
corr_wsum_wilcoxon	3.08992	TCGA-CRC
corr_wsum_permutation	3.43111	TCGA-CRC
corr_wsum_kruskal	3.08869	TCGA-CRC

## Sheet: CorMetaScreener
method	time_seconds	dataset
gsva_pearson	23.0609	TCGA-CRC
gsva_kendall	15.7723	TCGA-CRC
gsva_spearman	15.7485	TCGA-CRC
gsva_lm	15.2916	TCGA-CRC
gsva_biweight	15.34	TCGA-CRC
gsva_distance	15.4911	TCGA-CRC
gsva_percentage	15.7208	TCGA-CRC
gsva_blomqvist	15.2826	TCGA-CRC
gsva_hoeffding	15.8249	TCGA-CRC
gsva_gamma	15.3348	TCGA-CRC
ssgsea_pearson	2.51552	TCGA-CRC
ssgsea_kendall	2.54201	TCGA-CRC
ssgsea_spearman	2.51394	TCGA-CRC
ssgsea_lm	2.49352	TCGA-CRC
ssgsea_biweight	2.50552	TCGA-CRC
ssgsea_distance	2.67981	TCGA-CRC
ssgsea_percentage	2.55878	TCGA-CRC
ssgsea_blomqvist	2.53819	TCGA-CRC
ssgsea_hoeffding	2.92363	TCGA-CRC
ssgsea_gamma	2.5912	TCGA-CRC
zscore_pearson	1.68302	TCGA-CRC
zscore_kendall	1.67362	TCGA-CRC
zscore_spearman	1.65944	TCGA-CRC
zscore_lm	1.25511	TCGA-CRC
zscore_biweight	1.25767	TCGA-CRC
zscore_distance	1.82182	TCGA-CRC
zscore_percentage	1.65976	TCGA-CRC
zscore_blomqvist	1.66014	TCGA-CRC
zscore_hoeffding	1.65809	TCGA-CRC
zscore_gamma	1.70374	TCGA-CRC
plage_pearson	2.68126	TCGA-CRC
plage_kendall	2.3019	TCGA-CRC
plage_spearman	2.25894	TCGA-CRC
plage_lm	2.6985	TCGA-CRC
plage_biweight	2.68044	TCGA-CRC
plage_distance	2.87399	TCGA-CRC
plage_percentage	2.3029	TCGA-CRC
plage_blomqvist	2.3037	TCGA-CRC
plage_hoeffding	2.2824	TCGA-CRC
plage_gamma	2.31607	TCGA-CRC
pca_pearson	2.50878	TCGA-CRC
pca_kendall	2.92116	TCGA-CRC
pca_spearman	2.49336	TCGA-CRC
pca_lm	2.89408	TCGA-CRC
pca_biweight	2.873	TCGA-CRC
pca_distance	2.66366	TCGA-CRC
pca_percentage	2.54752	TCGA-CRC
pca_blomqvist	2.49682	TCGA-CRC
pca_hoeffding	2.49394	TCGA-CRC
pca_gamma	2.54658	TCGA-CRC
aucell_pearson	1.54007	TCGA-CRC
aucell_kendall	1.55338	TCGA-CRC
aucell_spearman	1.13962	TCGA-CRC
aucell_lm	1.55136	TCGA-CRC
aucell_biweight	1.93378	TCGA-CRC
aucell_distance	1.31378	TCGA-CRC
aucell_percentage	1.58384	TCGA-CRC
aucell_blomqvist	1.55028	TCGA-CRC
aucell_hoeffding	1.53804	TCGA-CRC
aucell_gamma	1.18035	TCGA-CRC
ucell_pearson	1.9457	TCGA-CRC
ucell_kendall	2.37496	TCGA-CRC
ucell_spearman	2.37066	TCGA-CRC
ucell_lm	2.36333	TCGA-CRC
ucell_biweight	2.38432	TCGA-CRC
ucell_distance	2.52518	TCGA-CRC
ucell_percentage	2.42244	TCGA-CRC
ucell_blomqvist	2.37538	TCGA-CRC
ucell_hoeffding	2.36125	TCGA-CRC
ucell_gamma	2.41047	TCGA-CRC
singscore_pearson	1.57739	TCGA-CRC
singscore_kendall	1.61291	TCGA-CRC
singscore_spearman	1.1821	TCGA-CRC
singscore_lm	1.58596	TCGA-CRC
singscore_biweight	1.55151	TCGA-CRC
singscore_distance	1.74747	TCGA-CRC
singscore_percentage	1.58677	TCGA-CRC
singscore_blomqvist	1.18062	TCGA-CRC
singscore_hoeffding	1.60148	TCGA-CRC
singscore_gamma	1.59445	TCGA-CRC
median_pearson	0.57649	TCGA-CRC
median_kendall	0.575443	TCGA-CRC
median_spearman	0.977842	TCGA-CRC
median_lm	0.977451	TCGA-CRC
median_biweight	0.970884	TCGA-CRC
median_distance	1.14786	TCGA-CRC
median_percentage	0.97774	TCGA-CRC
median_blomqvist	0.985993	TCGA-CRC
median_hoeffding	0.990831	TCGA-CRC
median_gamma	1.02347	TCGA-CRC
pearson_fgsea	24.3239	TCGA-CRC
kendall_fgsea	59.7535	TCGA-CRC
spearman_fgsea	25.9058	TCGA-CRC
lm_fgsea	12.5374	TCGA-CRC
biweight_fgsea	20.5271	TCGA-CRC
distance_fgsea	699.704	TCGA-CRC
percentage_fgsea	22.0822	TCGA-CRC
blomqvist_fgsea	21.02	TCGA-CRC
hoeffding_fgsea	29.5349	TCGA-CRC
gamma_fgsea	107.786	TCGA-CRC
pearson_ora	23.5629	TCGA-CRC
kendall_ora	58.7787	TCGA-CRC
spearman_ora	25.2448	TCGA-CRC
lm_ora	12.3291	TCGA-CRC
biweight_ora	19.5592	TCGA-CRC
distance_ora	716.224	TCGA-CRC
percentage_ora	21.8556	TCGA-CRC
blomqvist_ora	20.36	TCGA-CRC
hoeffding_ora	28.1394	TCGA-CRC
gamma_ora	106.127	TCGA-CRC
consensus_pearson	16.5042	TCGA-CRC
consensus_kendall	16.4115	TCGA-CRC
consensus_spearman	16.4603	TCGA-CRC
consensus_lm	16.4402	TCGA-CRC
consensus_biweight	16.3939	TCGA-CRC
consensus_distance	16.6953	TCGA-CRC
consensus_percentage	16.5701	TCGA-CRC
consensus_blomqvist	16.8986	TCGA-CRC
consensus_hoeffding	17.004	TCGA-CRC
consensus_gamma	16.9733	TCGA-CRC
mdt_pearson	7.50216	TCGA-CRC
mdt_kendall	7.10942	TCGA-CRC
mdt_spearman	7.11	TCGA-CRC
mdt_lm	7.56104	TCGA-CRC
mdt_biweight	7.27976	TCGA-CRC
mdt_distance	8.171	TCGA-CRC
mdt_percentage	7.31397	TCGA-CRC
mdt_blomqvist	7.66349	TCGA-CRC
mdt_hoeffding	7.4322	TCGA-CRC
mdt_gamma	7.74203	TCGA-CRC
mlm_pearson	1.94105	TCGA-CRC
mlm_kendall	1.93704	TCGA-CRC
mlm_spearman	2.3586	TCGA-CRC
mlm_lm	1.88595	TCGA-CRC
mlm_biweight	1.87933	TCGA-CRC
mlm_distance	1.66949	TCGA-CRC
mlm_percentage	1.91189	TCGA-CRC
mlm_blomqvist	2.31257	TCGA-CRC
mlm_hoeffding	1.90123	TCGA-CRC
mlm_gamma	2.36368	TCGA-CRC
udt_pearson	39.4494	TCGA-CRC
udt_kendall	39.4051	TCGA-CRC
udt_spearman	39.0274	TCGA-CRC
udt_lm	39.4863	TCGA-CRC
udt_biweight	39.0158	TCGA-CRC
udt_distance	39.2229	TCGA-CRC
udt_percentage	39.4135	TCGA-CRC
udt_blomqvist	39.0547	TCGA-CRC
udt_hoeffding	39.0952	TCGA-CRC
udt_gamma	39.4172	TCGA-CRC
ulm_pearson	0.742626	TCGA-CRC
ulm_kendall	0.766617	TCGA-CRC
ulm_spearman	0.722053	TCGA-CRC
ulm_lm	0.739077	TCGA-CRC
ulm_biweight	1.15929	TCGA-CRC
ulm_distance	1.2661	TCGA-CRC
ulm_percentage	0.761486	TCGA-CRC
ulm_blomqvist	0.752494	TCGA-CRC
ulm_hoeffding	0.74893	TCGA-CRC
ulm_gamma	1.18824	TCGA-CRC
viper_pearson	7.47679	TCGA-CRC
viper_kendall	8.291	TCGA-CRC
viper_spearman	7.7988	TCGA-CRC
viper_lm	7.44682	TCGA-CRC
viper_biweight	7.57064	TCGA-CRC
viper_distance	7.95835	TCGA-CRC
viper_percentage	7.49937	TCGA-CRC
viper_blomqvist	7.86069	TCGA-CRC
viper_hoeffding	7.88436	TCGA-CRC
viper_gamma	7.66015	TCGA-CRC
wmean_pearson	4.03853	TCGA-CRC
wmean_kendall	3.60701	TCGA-CRC
wmean_spearman	3.21308	TCGA-CRC
wmean_lm	3.64499	TCGA-CRC
wmean_biweight	3.68831	TCGA-CRC
wmean_distance	3.75424	TCGA-CRC
wmean_percentage	3.62246	TCGA-CRC
wmean_blomqvist	3.61791	TCGA-CRC
wmean_hoeffding	3.2101	TCGA-CRC
wmean_gamma	4.0541	TCGA-CRC
norm_wmean_pearson	3.65043	TCGA-CRC
norm_wmean_kendall	3.21981	TCGA-CRC
norm_wmean_spearman	3.64994	TCGA-CRC
norm_wmean_lm	4.00642	TCGA-CRC
norm_wmean_biweight	3.5805	TCGA-CRC
norm_wmean_distance	3.80569	TCGA-CRC
norm_wmean_percentage	3.26021	TCGA-CRC
norm_wmean_blomqvist	4.08386	TCGA-CRC
norm_wmean_hoeffding	4.0989	TCGA-CRC
norm_wmean_gamma	4.14013	TCGA-CRC
corr_wmean_pearson	4.10937	TCGA-CRC
corr_wmean_kendall	3.6915	TCGA-CRC
corr_wmean_spearman	3.66096	TCGA-CRC
corr_wmean_lm	4.09662	TCGA-CRC
corr_wmean_biweight	3.6925	TCGA-CRC
corr_wmean_distance	3.84909	TCGA-CRC
corr_wmean_percentage	4.10702	TCGA-CRC
corr_wmean_blomqvist	4.08576	TCGA-CRC
corr_wmean_hoeffding	3.67778	TCGA-CRC
corr_wmean_gamma	4.12242	TCGA-CRC
wsum_pearson	4.13531	TCGA-CRC
wsum_kendall	3.67968	TCGA-CRC
wsum_spearman	4.09242	TCGA-CRC
wsum_lm	3.68644	TCGA-CRC
wsum_biweight	4.08034	TCGA-CRC
wsum_distance	3.87153	TCGA-CRC
wsum_percentage	4.12867	TCGA-CRC
wsum_blomqvist	3.69834	TCGA-CRC
wsum_hoeffding	3.68822	TCGA-CRC
wsum_gamma	4.12789	TCGA-CRC
norm_wsum_pearson	3.68556	TCGA-CRC
norm_wsum_kendall	3.68977	TCGA-CRC
norm_wsum_spearman	4.09878	TCGA-CRC
norm_wsum_lm	4.11009	TCGA-CRC
norm_wsum_biweight	3.65981	TCGA-CRC
norm_wsum_distance	4.26159	TCGA-CRC
norm_wsum_percentage	3.7661	TCGA-CRC
norm_wsum_blomqvist	4.08495	TCGA-CRC
norm_wsum_hoeffding	3.68565	TCGA-CRC
norm_wsum_gamma	4.13402	TCGA-CRC
corr_wsum_pearson	3.73368	TCGA-CRC
corr_wsum_kendall	3.71418	TCGA-CRC
corr_wsum_spearman	4.07168	TCGA-CRC
corr_wsum_lm	3.70342	TCGA-CRC
corr_wsum_biweight	4.08149	TCGA-CRC
corr_wsum_distance	4.27575	TCGA-CRC
corr_wsum_percentage	3.74066	TCGA-CRC
corr_wsum_blomqvist	4.07197	TCGA-CRC
corr_wsum_hoeffding	3.71579	TCGA-CRC
corr_wsum_gamma	3.72287	TCGA-CRC
